# Supplementary material for: A commercial ARHGEF17/TEM4 antibody cross-reacts with Nuclear Mitotic Apparatus protein 1 (NuMA)
Source: PLoS One. 2022 Jul 1;17(7):e0268848. doi: 10.1371/journal.pone.0268848 (PMC9249204; doi:10.1371/journal.pone.0268848)
Supplement: S1 Table — Triplicate, large scale control and anti-TEM4 immunoprecipations were performed using mitotic HeLa cell lysates before digestion and processing for mass spectrometry as indicated in Materials and methods. (TXT) [file pone.0268848.s004.txt]

26964-26969_EloweS_humain_20211221, Peptide report created on 05/25/2022
Experiment: 26964-26969_EloweS_humain_20211221
	Peak List Generator: unknown
		Version: unknown
		Charge States Calculated: unknown
		Deisotoped: unknown
		Textual Annotation: unknown
	Database Set: 1 Database
		Database Name: the contaminants_thegpm_20200924.fasta; REF_HomoSapiens_20200510_UP000005640_20200924 database
			Version: unknown
			Taxonomy: All Entries
			Number of Proteins: 97134
		Does database contain common contaminants?: unknown
	Search Engine Set: 1 Search Engine
		Search Engine: Mascot
			Version: 2.8.0
			Samples: All Samples
			Fragment Tolerance: 0.60 Da (Monoisotopic)
			Parent Tolerance: 10.0 PPM (Monoisotopic)
			Fixed Modifications:
			Variable Modifications: +1 on NQ (Deamidated), +16 on M (Oxidation)
			Database: the contaminants_thegpm_20200924.fasta; REF_HomoSapiens_20200510_UP000005640_20200924 database (unknown version, 97134 entries)
			Digestion Enzyme: Trypsin
			Max Missed Cleavages: 2
			Probability Model:
				Ingel26964_EloweS_M(5-11)CH (F005022): LFDR Model, Classifier data: Bayes, Good (50%) IonScore - IdentityScore m:11.9/s:13.6 Ion Score m:41.7/s:14.1 Identity Score m:NA Homology Score m:NA Delta Ion Score m:NA, Bad (50%) IonScore - IdentityScore m:-17.9/s:4.57 Ion Score m:10.1/s:5.35 Identity Score m:NA Homology Score m:NA Delta Ion Score m:NA [all charge states]
				Ingel26965_EloweS_M(11-11)CH (F005023): LFDR Model, Classifier data: Bayes, Good (50%) IonScore - IdentityScore m:10.8/s:12.4 Ion Score m:40.3/s:12.5 Identity Score m:NA Homology Score m:NA Delta Ion Score m:NA, Bad (50%) IonScore - IdentityScore m:-15.1/s:3.61 Ion Score m:12.8/s:4.64 Identity Score m:NA Homology Score m:NA Delta Ion Score m:NA [all charge states]
				Ingel26966_EloweS_M(12-11)CH (F005024): LFDR Model, Classifier data: Bayes, Good (50%) IonScore - IdentityScore m:11.8/s:15.4 Ion Score m:41.6/s:15.9 Identity Score m:NA Homology Score m:NA Delta Ion Score m:NA, Bad (50%) IonScore - IdentityScore m:-18.8/s:4.40 Ion Score m:9.08/s:5.18 Identity Score m:NA Homology Score m:NA Delta Ion Score m:NA [all charge states]
				Ingel26967_EloweS_M(5-11)TEM4 (F005025): LFDR Model, Classifier data: Bayes, Good (50%) IonScore - IdentityScore m:9.95/s:14.5 Ion Score m:39.8/s:14.9 Identity Score m:NA Homology Score m:NA Delta Ion Score m:NA, Bad (50%) IonScore - IdentityScore m:-18.8/s:4.48 Ion Score m:9.20/s:5.32 Identity Score m:NA Homology Score m:NA Delta Ion Score m:NA [all charge states]
				Ingel26968_EloweS_M(11-11)TEM4 (F005027): LFDR Model, Classifier data: Bayes, Good (50%) IonScore - IdentityScore m:10.7/s:15.2 Ion Score m:40.6/s:15.6 Identity Score m:NA Homology Score m:NA Delta Ion Score m:NA, Bad (50%) IonScore - IdentityScore m:-19.9/s:4.39 Ion Score m:8.11/s:5.23 Identity Score m:NA Homology Score m:NA Delta Ion Score m:NA [all charge states]
				Ingel26969_EloweS_M(12-11)TEM4 (F005028): LFDR Model, Classifier data: Bayes, Good (50%) IonScore - IdentityScore m:12.2/s:14.1 Ion Score m:42.1/s:14.6 Identity Score m:NA Homology Score m:NA Delta Ion Score m:NA, Bad (50%) IonScore - IdentityScore m:-18.7/s:4.74 Ion Score m:9.33/s:5.51 Identity Score m:NA Homology Score m:NA Delta Ion Score m:NA [all charge states]
	Scaffold: Version: Scaffold_5.1.0
		Modification Metadata Set: 2334 modifications
			Source: C:\Program Files\Scaffold\parameters\unimod.xml
			Comment:
		Protein Grouping Strategy: Experiment-wide grouping with binary peptide-protein weights
		Peptide Thresholds: 49.0% minimum
		Protein Thresholds: 97.0% minimum and 2 peptides minimum
		Peptide FDR: 0.3% (Decoy)
		Protein FDR: 0.9% (Decoy)
		GO Annotation Source(s):
		Pathway Annotation Source(s):
		Alternate ID Source(s): FASTA:UniProt/Swiss-Prot Alt. Accession (UniProtKB) and FASTA:UniProt/Swiss-Prot Alt. Accession (UniProtKB)
Experiment name	Biological sample category	Biological sample name	MS/MS sample name	Protein name	Protein accession numbers	Alternate IDs	Database sources	Protein molecular weight (Da)	Protein identification probability	Exclusive unique peptide count	Exclusive unique spectrum count	Exclusive spectrum count	Percentage of total spectra	Percentage sequence coverage	Peptide sequence	Previous amino acid	Next amino acid	Best Peptide identification probability	Best Mascot Ion Score	Best Mascot Identity Score	Best Mascot Homology Score	Best Mascot Delta Ion Score	Number of identified +1H spectra	Number of identified +2H spectra	Number of identified +3H spectra	Number of identified +4H spectra	Number of enzymatic termini	Calculated +1H Peptide Mass (AMU)	Median Retention Time	Total Precursor Intensity	Total TIC	Peptide start index	Peptide stop index	Star Category	Assigned	Other Proteins
26964-26969_EloweS_humain_20211221	26964 M(5-11) CH	26964 M(5-11) CH	Ingel26964_EloweS_M(5-11)CH (F005022)	ADP-ribosylation factor 4 OS=Homo sapiens OX=9606 GN=ARF4 PE=1 SV=3	P18085	ARF4	REF_HomoSapiens_20200510_UP000005640_20200924.fasta	20,511.60	100.00%	5	7	7	0.02%	33.30%	DAVLLLFANK	R	Q	99.70%	43	27.9	17.3	38.1	0	1	0	0	2	1,103.65	3,259.00		34,568.90	118	127	Empty	TRUE
26964-26969_EloweS_humain_20211221	26964 M(5-11) CH	26964 M(5-11) CH	Ingel26964_EloweS_M(5-11)CH (F005022)	ADP-ribosylation factor 4 OS=Homo sapiens OX=9606 GN=ARF4 PE=1 SV=3	P18085	ARF4	REF_HomoSapiens_20200510_UP000005640_20200924.fasta	20,511.60	100.00%	5	7	7	0.02%	33.30%	ILMVGLDAAGK	R	T	99.70%	42.6	31	15.7	39.2	0	2	0	0	2	1,103.61	2,284.50		220718	20	30	Empty	TRUE	P84077,P61204
26964-26969_EloweS_humain_20211221	26964 M(5-11) CH	26964 M(5-11) CH	Ingel26964_EloweS_M(5-11)CH (F005022)	ADP-ribosylation factor 4 OS=Homo sapiens OX=9606 GN=ARF4 PE=1 SV=3	P18085	ARF4	REF_HomoSapiens_20200510_UP000005640_20200924.fasta	20,511.60	100.00%	5	7	7	0.02%	33.30%	IQEVADELQK	R	M	99.10%	29.4	31.9	22.8	18	0	1	0	0	2	1,172.62	1,618.00		24,248.70	100	109	Empty	TRUE
26964-26969_EloweS_humain_20211221	26964 M(5-11) CH	26964 M(5-11) CH	Ingel26964_EloweS_M(5-11)CH (F005022)	ADP-ribosylation factor 4 OS=Homo sapiens OX=9606 GN=ARF4 PE=1 SV=3	P18085	ARF4	REF_HomoSapiens_20200510_UP000005640_20200924.fasta	20,511.60	100.00%	5	7	7	0.02%	33.30%	LGEIVTTIPTIGFNVETVEYK	K	N	99.70%	40.8	30	0	40.8	0	1	1	0	2	2,323.24	3,579.50		65,575.90	39	59	Empty	TRUE	P84077,P61204
26964-26969_EloweS_humain_20211221	26964 M(5-11) CH	26964 M(5-11) CH	Ingel26964_EloweS_M(5-11)CH (F005022)	ADP-ribosylation factor 4 OS=Homo sapiens OX=9606 GN=ARF4 PE=1 SV=3	P18085	ARF4	REF_HomoSapiens_20200510_UP000005640_20200924.fasta	20,511.60	100.00%	5	7	7	0.02%	33.30%	MLLVDELR	K	D	99.00%	39.9	32.9	22.2	27.5	0	1	0	0	2	988.5497	2,658.00		35,709.80	110	117	Empty	TRUE
26964-26969_EloweS_humain_20211221	26964 M(5-11) CH	26964 M(5-11) CH	Ingel26964_EloweS_M(5-11)CH (F005022)	60S ribosomal protein L35a OS=Homo sapiens OX=9606 GN=RPL35A PE=1 SV=2	P18077	RPL35A	REF_HomoSapiens_20200510_UP000005640_20200924.fasta	12,538.10	99.00%	2	2	2	0.00%	12.70%	IEGVYAR	K	D	90.00%	23.5	28.3	20.1	7.34	0	1	0	0	2	807.4359	1,316.00		14,366.60	30	36	Empty	TRUE
26964-26969_EloweS_humain_20211221	26964 M(5-11) CH	26964 M(5-11) CH	Ingel26964_EloweS_M(5-11)CH (F005022)	60S ribosomal protein L35a OS=Homo sapiens OX=9606 GN=RPL35A PE=1 SV=2	P18077	RPL35A	REF_HomoSapiens_20200510_UP000005640_20200924.fasta	12,538.10	99.00%	2	2	2	0.00%	12.70%	VMLYPSR	R	-	90.00%	27.3	28.8	16.8	9.87	0	1	0	0	2	881.455	1,534.00		22,706.80	103	109	Empty	TRUE
26964-26969_EloweS_humain_20211221	26964 M(5-11) CH	26964 M(5-11) CH	Ingel26964_EloweS_M(5-11)CH (F005022)	3-hydroxyacyl-[acyl-carrier-protein] dehydratase OS=Homo sapiens OX=9606 GN=FASN PE=1 SV=1	A0A0U1RQF0,P49327	FASN	REF_HomoSapiens_20200510_UP000005640_20200924.fasta	273,427.10	100.00%	2	2	2	0.00%	1.16%	DNLEFFLAGIGR	R	L	94.80%	19.3	31.2	0	19.3	0	1	0	0	2	1,351.70	3,663.00		15,328.90	791	802	Empty	TRUE
26964-26969_EloweS_humain_20211221	26964 M(5-11) CH	26964 M(5-11) CH	Ingel26964_EloweS_M(5-11)CH (F005022)	3-hydroxyacyl-[acyl-carrier-protein] dehydratase OS=Homo sapiens OX=9606 GN=FASN PE=1 SV=1	A0A0U1RQF0,P49327	FASN	REF_HomoSapiens_20200510_UP000005640_20200924.fasta	273,427.10	100.00%	2	2	2	0.00%	1.16%	LPEDPLLSGLLDSPALK	K	A	99.20%	28.9	27.5	0	28.9	0	1	0	0	2	1,778.00	3,713.00		32,049.80	1209	1225	Empty	TRUE
26964-26969_EloweS_humain_20211221	26964 M(5-11) CH	26964 M(5-11) CH	Ingel26964_EloweS_M(5-11)CH (F005022)	Cytoplasmic dynein 1 light intermediate chain 1 OS=Homo sapiens OX=9606 GN=DYNC1LI1 PE=1 SV=3	Q9Y6G9	DYNC1LI1	REF_HomoSapiens_20200510_UP000005640_20200924.fasta	56,580.20	69.40%	1	1	1	0.00%	1.72%	FSLDAVSLK	K	D	79.10%	17.2	30.5	15.8	12.3	0	1	0	0	2	979.5459	2,558.00		44,307.70	134	142	Empty	TRUE
26964-26969_EloweS_humain_20211221	26964 M(5-11) CH	26964 M(5-11) CH	Ingel26964_EloweS_M(5-11)CH (F005022)	Acyl-coenzyme A thioesterase 13 OS=Homo sapiens OX=9606 GN=ACOT13 PE=1 SV=1	Q9NPJ3,Q9NPJ3-2	ACOT13	REF_HomoSapiens_20200510_UP000005640_20200924.fasta	14,960.60	99.90%	2	2	2	0.00%	15.70%	ITLVSAAPGK	K	V	99.60%	32.5	27.1	13.1	32.5	0	1	0	0	2	956.5776	1,724.00		23,655.90	28	37	Empty	TRUE
26964-26969_EloweS_humain_20211221	26964 M(5-11) CH	26964 M(5-11) CH	Ingel26964_EloweS_M(5-11)CH (F005022)	Acyl-coenzyme A thioesterase 13 OS=Homo sapiens OX=9606 GN=ACOT13 PE=1 SV=1	Q9NPJ3,Q9NPJ3-2	ACOT13	REF_HomoSapiens_20200510_UP000005640_20200924.fasta	14,960.60	99.90%	2	2	2	0.00%	15.70%	TLAFTSVDLTNK	K	A	80.20%	15.2	29.9	15.2	11.1	0	1	0	0	2	1,309.70	2,496.00		50,155.60	112	123	Empty	TRUE
26964-26969_EloweS_humain_20211221	26964 M(5-11) CH	26964 M(5-11) CH	Ingel26964_EloweS_M(5-11)CH (F005022)	Elongation factor 1-alpha 1 OS=Homo sapiens OX=9606 GN=EEF1A1 PE=1 SV=1	P68104,Q5VTE0	EEF1A1,EEF1A1P5	REF_HomoSapiens_20200510_UP000005640_20200924.fasta	50,185.40	100.00%	10	17	20	0.05%	25.10%	EHALLAYTLGVK	R	Q	99.70%	55.4	30.3	15.8	53	0	1	1	0	2	1,314.74	2,280.50		193799	135	146	Empty	TRUE
26964-26969_EloweS_humain_20211221	26964 M(5-11) CH	26964 M(5-11) CH	Ingel26964_EloweS_M(5-11)CH (F005022)	Elongation factor 1-alpha 1 OS=Homo sapiens OX=9606 GN=EEF1A1 PE=1 SV=1	P68104,Q5VTE0	EEF1A1,EEF1A1P5	REF_HomoSapiens_20200510_UP000005640_20200924.fasta	50,185.40	100.00%	10	17	20	0.05%	25.10%	EVSTYIK	K	K	90.00%	36.2	26.6	15.1	24.6	0	1	0	0	2	839.4509	1,397.00		34,105.50	173	179	Empty	TRUE
26964-26969_EloweS_humain_20211221	26964 M(5-11) CH	26964 M(5-11) CH	Ingel26964_EloweS_M(5-11)CH (F005022)	Elongation factor 1-alpha 1 OS=Homo sapiens OX=9606 GN=EEF1A1 PE=1 SV=1	P68104,Q5VTE0	EEF1A1,EEF1A1P5	REF_HomoSapiens_20200510_UP000005640_20200924.fasta	50,185.40	100.00%	10	17	20	0.05%	25.10%	IGGIGTVPVGR	K	V	99.70%	48.8	25	22.2	41	0	2	0	0	2	1,025.61	1,937.50		95,630.00	256	266	Empty	TRUE
26964-26969_EloweS_humain_20211221	26964 M(5-11) CH	26964 M(5-11) CH	Ingel26964_EloweS_M(5-11)CH (F005022)	Elongation factor 1-alpha 1 OS=Homo sapiens OX=9606 GN=EEF1A1 PE=1 SV=1	P68104,Q5VTE0	EEF1A1,EEF1A1P5	REF_HomoSapiens_20200510_UP000005640_20200924.fasta	50,185.40	100.00%	10	17	20	0.05%	25.10%	LPLQDVYK	R	I	99.00%	34.6	29.8	27.2	17.4	0	1	0	0	2	975.5511	2,013.00		194075	248	255	Empty	TRUE
26964-26969_EloweS_humain_20211221	26964 M(5-11) CH	26964 M(5-11) CH	Ingel26964_EloweS_M(5-11)CH (F005022)	Elongation factor 1-alpha 1 OS=Homo sapiens OX=9606 GN=EEF1A1 PE=1 SV=1	P68104,Q5VTE0	EEF1A1,EEF1A1P5	REF_HomoSapiens_20200510_UP000005640_20200924.fasta	50,185.40	100.00%	10	17	20	0.05%	25.10%	QLIVGVNK	K	M	99.00%	41.3	25	25.6	28	0	2	0	0	2	870.5408	1,643.00		108677	147	154	Empty	TRUE
26964-26969_EloweS_humain_20211221	26964 M(5-11) CH	26964 M(5-11) CH	Ingel26964_EloweS_M(5-11)CH (F005022)	Elongation factor 1-alpha 1 OS=Homo sapiens OX=9606 GN=EEF1A1 PE=1 SV=1	P68104,Q5VTE0	EEF1A1,EEF1A1P5	REF_HomoSapiens_20200510_UP000005640_20200924.fasta	50,185.40	100.00%	10	17	20	0.05%	25.10%	QTVAVGVIK	R	A	99.70%	37.7	25.9	27.2	29.1	0	1	0	0	2	914.567	1,644.00		56,556.90	431	439	Empty	TRUE
26964-26969_EloweS_humain_20211221	26964 M(5-11) CH	26964 M(5-11) CH	Ingel26964_EloweS_M(5-11)CH (F005022)	Elongation factor 1-alpha 1 OS=Homo sapiens OX=9606 GN=EEF1A1 PE=1 SV=1	P68104,Q5VTE0	EEF1A1,EEF1A1P5	REF_HomoSapiens_20200510_UP000005640_20200924.fasta	50,185.40	100.00%	10	17	20	0.05%	25.10%	STTTGHLIYK	K	C	96.50%	23.2	32	13.4	18.8	0	2	1	0	2	1,120.60	1,226.00		33,332.40	21	30	Empty	TRUE
26964-26969_EloweS_humain_20211221	26964 M(5-11) CH	26964 M(5-11) CH	Ingel26964_EloweS_M(5-11)CH (F005022)	Elongation factor 1-alpha 1 OS=Homo sapiens OX=9606 GN=EEF1A1 PE=1 SV=1	P68104,Q5VTE0	EEF1A1,EEF1A1P5	REF_HomoSapiens_20200510_UP000005640_20200924.fasta	50,185.40	100.00%	10	17	20	0.05%	25.10%	THINIVVIGHVDSGK	K	S	99.70%	69	30.5	0	69	0	1	1	1	2	1,588.88	1,814.00		233094	6	20	Empty	TRUE
26964-26969_EloweS_humain_20211221	26964 M(5-11) CH	26964 M(5-11) CH	Ingel26964_EloweS_M(5-11)CH (F005022)	Elongation factor 1-alpha 1 OS=Homo sapiens OX=9606 GN=EEF1A1 PE=1 SV=1	P68104,Q5VTE0	EEF1A1,EEF1A1P5	REF_HomoSapiens_20200510_UP000005640_20200924.fasta	50,185.40	100.00%	10	17	20	0.05%	25.10%	VETGVLKPGMVVTFAPVNVTTEVK	R	S	97.60%	34.1	28.5	0	34.1	0	0	3	0	2	2,532.36	2,746.00		300733	267	290	Empty	TRUE
26964-26969_EloweS_humain_20211221	26964 M(5-11) CH	26964 M(5-11) CH	Ingel26964_EloweS_M(5-11)CH (F005022)	Elongation factor 1-alpha 1 OS=Homo sapiens OX=9606 GN=EEF1A1 PE=1 SV=1	P68104,Q5VTE0	EEF1A1,EEF1A1P5	REF_HomoSapiens_20200510_UP000005640_20200924.fasta	50,185.40	100.00%	10	17	20	0.05%	25.10%	YYVTIIDAPGHR	K	D	99.70%	58.4	32.7	17.6	43.4	0	1	1	0	2	1,404.73	2,029.00		130689	85	96	Empty	TRUE
26964-26969_EloweS_humain_20211221	26964 M(5-11) CH	26964 M(5-11) CH	Ingel26964_EloweS_M(5-11)CH (F005022)	Alpha-S1-casein Cont_type=Reagent and lab contaminant	P02662-CONT		contaminants_thegpm_20170713.fasta	24,529.40	100.00%	3	4	4	0.01%	19.20%	EPMIGVNQELAYFYPELFR	K	Q	99.70%	47.1	33.2	0	47.1	0	1	1	0	2	2,332.13	3,848.00		42,281.00	148	166	Empty	TRUE
26964-26969_EloweS_humain_20211221	26964 M(5-11) CH	26964 M(5-11) CH	Ingel26964_EloweS_M(5-11)CH (F005022)	Alpha-S1-casein Cont_type=Reagent and lab contaminant	P02662-CONT		contaminants_thegpm_20170713.fasta	24,529.40	100.00%	3	4	4	0.01%	19.20%	FFVAPFPEVFGK	R	E	96.30%	21.7	31	0	21.7	0	1	0	0	2	1,384.73	3,528.00		58,137.10	38	49	Empty	TRUE
26964-26969_EloweS_humain_20211221	26964 M(5-11) CH	26964 M(5-11) CH	Ingel26964_EloweS_M(5-11)CH (F005022)	Alpha-S1-casein Cont_type=Reagent and lab contaminant	P02662-CONT		contaminants_thegpm_20170713.fasta	24,529.40	100.00%	3	4	4	0.01%	19.20%	YLGYLEQLLR	R	L	99.00%	29.4	28.3	0	16.3	0	1	0	0	2	1,267.70	3,309.00		43,741.90	106	115	Empty	TRUE
26964-26969_EloweS_humain_20211221	26964 M(5-11) CH	26964 M(5-11) CH	Ingel26964_EloweS_M(5-11)CH (F005022)	Actin, cytoplasmic 1 OS=Homo sapiens OX=9606 GN=ACTB PE=1 SV=1	P60709,P63261	ACTB,ACTG1	REF_HomoSapiens_20200510_UP000005640_20200924.fasta	41,793.90	100.00%	14	24	26	0.06%	47.50%	AGFAGDDAPR	K	A	99.70%	64.7	29.8	22.4	53.3	0	1	0	0	2	976.4484	1,293.00		20,197.70	19	28	Empty	TRUE
26964-26969_EloweS_humain_20211221	26964 M(5-11) CH	26964 M(5-11) CH	Ingel26964_EloweS_M(5-11)CH (F005022)	Actin, cytoplasmic 1 OS=Homo sapiens OX=9606 GN=ACTB PE=1 SV=1	P60709,P63261	ACTB,ACTG1	REF_HomoSapiens_20200510_UP000005640_20200924.fasta	41,793.90	100.00%	14	24	26	0.06%	47.50%	AVFPSIVGRPR	R	H	99.10%	33.1	28.7	16.2	28.4	0	0	1	0	2	1,198.71	1,941.00		36,528.80	29	39	Empty	TRUE
26964-26969_EloweS_humain_20211221	26964 M(5-11) CH	26964 M(5-11) CH	Ingel26964_EloweS_M(5-11)CH (F005022)	Actin, cytoplasmic 1 OS=Homo sapiens OX=9606 GN=ACTB PE=1 SV=1	P60709,P63261	ACTB,ACTG1	REF_HomoSapiens_20200510_UP000005640_20200924.fasta	41,793.90	100.00%	14	24	26	0.06%	47.50%	DLTDYLMK	R	I	98.40%	25.9	27.6	17.7	8.59	0	2	0	0	2	1,014.48	2,677.50		239034	184	191	Empty	TRUE
26964-26969_EloweS_humain_20211221	26964 M(5-11) CH	26964 M(5-11) CH	Ingel26964_EloweS_M(5-11)CH (F005022)	Actin, cytoplasmic 1 OS=Homo sapiens OX=9606 GN=ACTB PE=1 SV=1	P60709,P63261	ACTB,ACTG1	REF_HomoSapiens_20200510_UP000005640_20200924.fasta	41,793.90	100.00%	14	24	26	0.06%	47.50%	DLYANTVLSGGTTMYPGIADR	K	M	99.70%	39.2	32.4	13.1	34.3	0	1	1	0	2	2,215.07	3,062.00		93,032.10	292	312	Empty	TRUE
26964-26969_EloweS_humain_20211221	26964 M(5-11) CH	26964 M(5-11) CH	Ingel26964_EloweS_M(5-11)CH (F005022)	Actin, cytoplasmic 1 OS=Homo sapiens OX=9606 GN=ACTB PE=1 SV=1	P60709,P63261	ACTB,ACTG1	REF_HomoSapiens_20200510_UP000005640_20200924.fasta	41,793.90	100.00%	14	24	26	0.06%	47.50%	EITALAPSTMK	K	I	99.70%	37.6	32.1	18.5	32.1	0	2	0	0	2	1,177.61	1,803.50		186827	316	326	Empty	TRUE
26964-26969_EloweS_humain_20211221	26964 M(5-11) CH	26964 M(5-11) CH	Ingel26964_EloweS_M(5-11)CH (F005022)	Actin, cytoplasmic 1 OS=Homo sapiens OX=9606 GN=ACTB PE=1 SV=1	P60709,P63261	ACTB,ACTG1	REF_HomoSapiens_20200510_UP000005640_20200924.fasta	41,793.90	100.00%	14	24	26	0.06%	47.50%	GYSFTTTAER	R	E	92.90%	17.5	29.3	13.5	17.5	0	1	0	0	2	1,132.53	1,605.00		21,807.40	197	206	Empty	TRUE
26964-26969_EloweS_humain_20211221	26964 M(5-11) CH	26964 M(5-11) CH	Ingel26964_EloweS_M(5-11)CH (F005022)	Actin, cytoplasmic 1 OS=Homo sapiens OX=9606 GN=ACTB PE=1 SV=1	P60709,P63261	ACTB,ACTG1	REF_HomoSapiens_20200510_UP000005640_20200924.fasta	41,793.90	100.00%	14	24	26	0.06%	47.50%	HQGVMVGMGQK	R	D	76.90%	15.2	29.6	13.1	9.74	0	4	0	0	2	1,171.57	1,016.50		15,765.40	40	50	Empty	TRUE
26964-26969_EloweS_humain_20211221	26964 M(5-11) CH	26964 M(5-11) CH	Ingel26964_EloweS_M(5-11)CH (F005022)	Actin, cytoplasmic 1 OS=Homo sapiens OX=9606 GN=ACTB PE=1 SV=1	P60709,P63261	ACTB,ACTG1	REF_HomoSapiens_20200510_UP000005640_20200924.fasta	41,793.90	100.00%	14	24	26	0.06%	47.50%	IIAPPER	K	K	90.00%	27.9	25	13.2	15.2	0	1	0	0	2	795.4724	1,359.00		16,157.60	329	335	Empty	TRUE
26964-26969_EloweS_humain_20211221	26964 M(5-11) CH	26964 M(5-11) CH	Ingel26964_EloweS_M(5-11)CH (F005022)	Actin, cytoplasmic 1 OS=Homo sapiens OX=9606 GN=ACTB PE=1 SV=1	P60709,P63261	ACTB,ACTG1	REF_HomoSapiens_20200510_UP000005640_20200924.fasta	41,793.90	100.00%	14	24	26	0.06%	47.50%	IWHHTFYNELR	K	V	98.40%	26	31.2	13.2	20.9	0	1	1	0	2	1,515.75	1,808.00		91,531.90	85	95	Empty	TRUE
26964-26969_EloweS_humain_20211221	26964 M(5-11) CH	26964 M(5-11) CH	Ingel26964_EloweS_M(5-11)CH (F005022)	Actin, cytoplasmic 1 OS=Homo sapiens OX=9606 GN=ACTB PE=1 SV=1	P60709,P63261	ACTB,ACTG1	REF_HomoSapiens_20200510_UP000005640_20200924.fasta	41,793.90	100.00%	14	24	26	0.06%	47.50%	KDLYANTVLSGGTTMYPGIADR	R	M	98.10%	33	33.1	0	33	0	0	2	0	2	2,359.16	2,369.50		109175	291	312	Empty	TRUE
26964-26969_EloweS_humain_20211221	26964 M(5-11) CH	26964 M(5-11) CH	Ingel26964_EloweS_M(5-11)CH (F005022)	Actin, cytoplasmic 1 OS=Homo sapiens OX=9606 GN=ACTB PE=1 SV=1	P60709,P63261	ACTB,ACTG1	REF_HomoSapiens_20200510_UP000005640_20200924.fasta	41,793.90	100.00%	14	24	26	0.06%	47.50%	QEYDESGPSIVHR	K	K	99.70%	48.3	30.3	13	47.3	0	1	1	0	2	1,516.70	1,429.50		78,242.70	360	372	Empty	TRUE
26964-26969_EloweS_humain_20211221	26964 M(5-11) CH	26964 M(5-11) CH	Ingel26964_EloweS_M(5-11)CH (F005022)	Actin, cytoplasmic 1 OS=Homo sapiens OX=9606 GN=ACTB PE=1 SV=1	P60709,P63261	ACTB,ACTG1	REF_HomoSapiens_20200510_UP000005640_20200924.fasta	41,793.90	100.00%	14	24	26	0.06%	47.50%	SYELPDGQVITIGNER	K	F	99.70%	83.7	32.9	0	77.5	0	1	0	0	2	1,790.89	2,789.00		157934	239	254	Empty	TRUE
26964-26969_EloweS_humain_20211221	26964 M(5-11) CH	26964 M(5-11) CH	Ingel26964_EloweS_M(5-11)CH (F005022)	Actin, cytoplasmic 1 OS=Homo sapiens OX=9606 GN=ACTB PE=1 SV=1	P60709,P63261	ACTB,ACTG1	REF_HomoSapiens_20200510_UP000005640_20200924.fasta	41,793.90	100.00%	14	24	26	0.06%	47.50%	TTGIVMDSGDGVTHTVPIYEGYALPHAILR	R	L	99.70%	44.8	32.6	0	44.8	0	0	0	2	2	3,199.61	2,857.50		110913	148	177	Empty	TRUE
26964-26969_EloweS_humain_20211221	26964 M(5-11) CH	26964 M(5-11) CH	Ingel26964_EloweS_M(5-11)CH (F005022)	Actin, cytoplasmic 1 OS=Homo sapiens OX=9606 GN=ACTB PE=1 SV=1	P60709,P63261	ACTB,ACTG1	REF_HomoSapiens_20200510_UP000005640_20200924.fasta	41,793.90	100.00%	14	24	26	0.06%	47.50%	VAPEEHPVLLTEAPLNPK	R	A	99.70%	60	29.5	0	30	0	1	2	0	2	1,954.06	2,226.00		193067	96	113	Empty	TRUE
26964-26969_EloweS_humain_20211221	26964 M(5-11) CH	26964 M(5-11) CH	Ingel26964_EloweS_M(5-11)CH (F005022)	Trifunctional purine biosynthetic protein adenosine-3 OS=Homo sapiens OX=9606 GN=GART PE=1 SV=1	P22102	GART	REF_HomoSapiens_20200510_UP000005640_20200924.fasta	107,768.40	99.70%	1	1	1	0.00%	1.29%	VDLGGFAGLFDLK	K	A	99.70%	51	30.4	14.8	46.7	0	1	0	0	2	1,351.73	3,837.00		19,387.60	468	480	Empty	TRUE
26964-26969_EloweS_humain_20211221	26964 M(5-11) CH	26964 M(5-11) CH	Ingel26964_EloweS_M(5-11)CH (F005022)	Single-stranded DNA-binding protein, mitochondrial (Fragment) OS=Homo sapiens OX=9606 GN=SSBP1 PE=1 SV=1	A0A0G2JLD8,C9K0U8,E7EUY5,Q04837	SSBP1	REF_HomoSapiens_20200510_UP000005640_20200924.fasta	17,259.70	91.00%	1	1	1	0.00%	5.97%	VGQDPVLR	R	Q	96.20%	24.3	27.2	18.2	17.7	0	1	0	0	2	883.4997	1,376.00		22,404.00	39	46	Empty	TRUE
26964-26969_EloweS_humain_20211221	26964 M(5-11) CH	26964 M(5-11) CH	Ingel26964_EloweS_M(5-11)CH (F005022)	DNA-(apurinic or apyrimidinic site) endonuclease (Fragment) OS=Homo sapiens OX=9606 GN=APEX1 PE=1 SV=1	G3V3M6,P27695	APEX1	REF_HomoSapiens_20200510_UP000005640_20200924.fasta	35,555.70	100.00%	3	3	3	0.01%	16.30%	EAAGEGPALYEDPPDQK	K	T	95.20%	19.4	30.1	16.2	15.4	0	1	0	0	2	1,786.81	1,820.00		18,002.80	36	52	Empty	TRUE
26964-26969_EloweS_humain_20211221	26964 M(5-11) CH	26964 M(5-11) CH	Ingel26964_EloweS_M(5-11)CH (F005022)	DNA-(apurinic or apyrimidinic site) endonuclease (Fragment) OS=Homo sapiens OX=9606 GN=APEX1 PE=1 SV=1	G3V3M6,P27695	APEX1	REF_HomoSapiens_20200510_UP000005640_20200924.fasta	35,555.70	100.00%	3	3	3	0.01%	16.30%	NAGFTPQER	K	Q	89.20%	16.9	31.1	13.2	15	0	1	0	0	2	1,019.49	1,237.00		7,821.26	229	237	Empty	TRUE
26964-26969_EloweS_humain_20211221	26964 M(5-11) CH	26964 M(5-11) CH	Ingel26964_EloweS_M(5-11)CH (F005022)	DNA-(apurinic or apyrimidinic site) endonuclease (Fragment) OS=Homo sapiens OX=9606 GN=APEX1 PE=1 SV=1	G3V3M6,P27695	APEX1	REF_HomoSapiens_20200510_UP000005640_20200924.fasta	35,555.70	100.00%	3	3	3	0.01%	16.30%	QGFGELLQAVPLADSFR	R	H	99.20%	30.9	32.3	0	30.9	0	1	0	0	2	1,847.97	3,722.00		49,110.60	238	254	Empty	TRUE
26964-26969_EloweS_humain_20211221	26964 M(5-11) CH	26964 M(5-11) CH	Ingel26964_EloweS_M(5-11)CH (F005022)	Polypyrimidine tract-binding protein 1 OS=Homo sapiens OX=9606 GN=PTBP1 PE=1 SV=4	A6NLN1	PTBP1	REF_HomoSapiens_20200510_UP000005640_20200924.fasta	56,511.80	99.30%	1	1	1	0.00%	1.71%	DYGNSPLHR	K	F	98.20%	23.5	28.1	13	17.6	0	1	0	0	2	1,058.50	1,235.00		13,764.10	425	433	Empty	TRUE
26964-26969_EloweS_humain_20211221	26964 M(5-11) CH	26964 M(5-11) CH	Ingel26964_EloweS_M(5-11)CH (F005022)	60S ribosomal protein L3 OS=Homo sapiens OX=9606 GN=RPL3 PE=1 SV=2	P39023	RPL3	REF_HomoSapiens_20200510_UP000005640_20200924.fasta	46,109.50	100.00%	7	7	7	0.02%	18.10%	AHLMEIQVNGGTVAEK	K	L	71.40%	14.8	32	13.3	6.18	0	0	1	0	2	1,713.85	1,655.00		18,433.30	178	193	Empty	TRUE
26964-26969_EloweS_humain_20211221	26964 M(5-11) CH	26964 M(5-11) CH	Ingel26964_EloweS_M(5-11)CH (F005022)	60S ribosomal protein L3 OS=Homo sapiens OX=9606 GN=RPL3 PE=1 SV=2	P39023	RPL3	REF_HomoSapiens_20200510_UP000005640_20200924.fasta	46,109.50	100.00%	7	7	7	0.02%	18.10%	ERLEQQVPVNQVFGQDEMIDVIGVTK	R	G	83.70%	23.1	32.3	0	4.89	0	0	1	0	2	2,988.50	2,894.00		29,407.30	199	224	Empty	TRUE
26964-26969_EloweS_humain_20211221	26964 M(5-11) CH	26964 M(5-11) CH	Ingel26964_EloweS_M(5-11)CH (F005022)	60S ribosomal protein L3 OS=Homo sapiens OX=9606 GN=RPL3 PE=1 SV=2	P39023	RPL3	REF_HomoSapiens_20200510_UP000005640_20200924.fasta	46,109.50	100.00%	7	7	7	0.02%	18.10%	HGSLGFLPR	R	K	99.70%	40	26.4	13.5	35	0	1	0	0	2	983.5422	1,793.00		39,824.80	11	19	Empty	TRUE
26964-26969_EloweS_humain_20211221	26964 M(5-11) CH	26964 M(5-11) CH	Ingel26964_EloweS_M(5-11)CH (F005022)	60S ribosomal protein L3 OS=Homo sapiens OX=9606 GN=RPL3 PE=1 SV=2	P39023	RPL3	REF_HomoSapiens_20200510_UP000005640_20200924.fasta	46,109.50	100.00%	7	7	7	0.02%	18.10%	IGQGYLIK	K	D	99.00%	30.2	26.2	22.9	21	0	1	0	0	2	891.53	1,794.00		60,038.40	287	294	Empty	TRUE
26964-26969_EloweS_humain_20211221	26964 M(5-11) CH	26964 M(5-11) CH	Ingel26964_EloweS_M(5-11)CH (F005022)	60S ribosomal protein L3 OS=Homo sapiens OX=9606 GN=RPL3 PE=1 SV=2	P39023	RPL3	REF_HomoSapiens_20200510_UP000005640_20200924.fasta	46,109.50	100.00%	7	7	7	0.02%	18.10%	LEQQVPVNQVFGQDEMIDVIGVTK	R	G	76.70%	21.2	32.7	0	4.78	0	0	1	0	2	2,703.36	3,136.00		39,556.00	201	224	Empty	TRUE
26964-26969_EloweS_humain_20211221	26964 M(5-11) CH	26964 M(5-11) CH	Ingel26964_EloweS_M(5-11)CH (F005022)	60S ribosomal protein L3 OS=Homo sapiens OX=9606 GN=RPL3 PE=1 SV=2	P39023	RPL3	REF_HomoSapiens_20200510_UP000005640_20200924.fasta	46,109.50	100.00%	7	7	7	0.02%	18.10%	SLLVQTK	K	R	90.00%	18.1	26.4	19.1	13	0	1	0	0	2	788.4877	1,472.00		29,868.40	350	356	Empty	TRUE
26964-26969_EloweS_humain_20211221	26964 M(5-11) CH	26964 M(5-11) CH	Ingel26964_EloweS_M(5-11)CH (F005022)	60S ribosomal protein L3 OS=Homo sapiens OX=9606 GN=RPL3 PE=1 SV=2	P39023	RPL3	REF_HomoSapiens_20200510_UP000005640_20200924.fasta	46,109.50	100.00%	7	7	7	0.02%	18.10%	VAFSVAR	R	A	90.00%	32.4	25	24.2	4.97	0	1	0	0	2	749.4303	1,581.00		34,441.30	262	268	Empty	TRUE
26964-26969_EloweS_humain_20211221	26964 M(5-11) CH	26964 M(5-11) CH	Ingel26964_EloweS_M(5-11)CH (F005022)	40S ribosomal protein S19 OS=Homo sapiens OX=9606 GN=RPS19 PE=1 SV=2	P39019	RPS19	REF_HomoSapiens_20200510_UP000005640_20200924.fasta	16,060.50	100.00%	5	5	5	0.01%	34.50%	DVNQQEFVR	K	A	99.10%	29.8	32.4	16	26.1	0	1	0	0	2	1,134.55	1,630.00		67,109.00	8	16	Empty	TRUE
26964-26969_EloweS_humain_20211221	26964 M(5-11) CH	26964 M(5-11) CH	Ingel26964_EloweS_M(5-11)CH (F005022)	40S ribosomal protein S19 OS=Homo sapiens OX=9606 GN=RPS19 PE=1 SV=2	P39019	RPS19	REF_HomoSapiens_20200510_UP000005640_20200924.fasta	16,060.50	100.00%	5	5	5	0.01%	34.50%	ELAPYDENWFYTR	K	A	91.80%	24.8	29.2	0	24.8	0	1	0	0	2	1,703.77	2,988.00		46,842.30	44	56	Empty	TRUE
26964-26969_EloweS_humain_20211221	26964 M(5-11) CH	26964 M(5-11) CH	Ingel26964_EloweS_M(5-11)CH (F005022)	40S ribosomal protein S19 OS=Homo sapiens OX=9606 GN=RPS19 PE=1 SV=2	P39019	RPS19	REF_HomoSapiens_20200510_UP000005640_20200924.fasta	16,060.50	100.00%	5	5	5	0.01%	34.50%	NGVMPSHFSR	R	G	91.20%	16.1	28.7	0	6.72	0	1	0	0	2	1,148.52	1,250.00		9,847.94	85	94	Empty	TRUE
26964-26969_EloweS_humain_20211221	26964 M(5-11) CH	26964 M(5-11) CH	Ingel26964_EloweS_M(5-11)CH (F005022)	40S ribosomal protein S19 OS=Homo sapiens OX=9606 GN=RPS19 PE=1 SV=2	P39019	RPS19	REF_HomoSapiens_20200510_UP000005640_20200924.fasta	16,060.50	100.00%	5	5	5	0.01%	34.50%	VLQALEGLK	R	M	99.70%	34	26.1	17	25.9	0	1	0	0	2	970.5933	2,179.00		83,710.00	103	111	Empty	TRUE
26964-26969_EloweS_humain_20211221	26964 M(5-11) CH	26964 M(5-11) CH	Ingel26964_EloweS_M(5-11)CH (F005022)	40S ribosomal protein S19 OS=Homo sapiens OX=9606 GN=RPS19 PE=1 SV=2	P39019	RPS19	REF_HomoSapiens_20200510_UP000005640_20200924.fasta	16,060.50	100.00%	5	5	5	0.01%	34.50%	VPEWVDTVK	K	L	95.80%	21.9	33	17.7	12.5	0	1	0	0	2	1,072.57	2,127.00		60,306.90	30	38	Empty	TRUE
26964-26969_EloweS_humain_20211221	26964 M(5-11) CH	26964 M(5-11) CH	Ingel26964_EloweS_M(5-11)CH (F005022)	U5 small nuclear ribonucleoprotein 200 kDa helicase OS=Homo sapiens OX=9606 GN=SNRNP200 PE=1 SV=2	O75643	SNRNP200	REF_HomoSapiens_20200510_UP000005640_20200924.fasta	244,513.80	100.00%	2	3	3	0.01%	1.36%	ANSNLVLQADR	K	S	85.40%	15.7	31.8	14.9	11.4	0	1	0	0	2	1,200.63	1,625.00		18,094.90	15	25	Empty	TRUE
26964-26969_EloweS_humain_20211221	26964 M(5-11) CH	26964 M(5-11) CH	Ingel26964_EloweS_M(5-11)CH (F005022)	U5 small nuclear ribonucleoprotein 200 kDa helicase OS=Homo sapiens OX=9606 GN=SNRNP200 PE=1 SV=2	O75643	SNRNP200	REF_HomoSapiens_20200510_UP000005640_20200924.fasta	244,513.80	100.00%	2	3	3	0.01%	1.36%	GLIEIISNAAEYENIPIR	R	H	99.70%	43.7	31.1	0	39.5	0	1	1	0	2	2,015.08	3,765.00		41,030.20	1844	1861	Empty	TRUE
26964-26969_EloweS_humain_20211221	26964 M(5-11) CH	26964 M(5-11) CH	Ingel26964_EloweS_M(5-11)CH (F005022)	Sodium/potassium-transporting ATPase subunit alpha-1 OS=Homo sapiens OX=9606 GN=ATP1A1 PE=1 SV=1	P05023,P05023-3,P05023-4	ATP1A1	REF_HomoSapiens_20200510_UP000005640_20200924.fasta	112,899.50	100.00%	3	3	3	0.01%	3.71%	AVFQANQENLPILK	R	R	91.30%	18.1	30.7	14.7	16.3	0	1	0	0	2	1,584.87	2,624.00		36,854.20	431	444	Empty	TRUE
26964-26969_EloweS_humain_20211221	26964 M(5-11) CH	26964 M(5-11) CH	Ingel26964_EloweS_M(5-11)CH (F005022)	Sodium/potassium-transporting ATPase subunit alpha-1 OS=Homo sapiens OX=9606 GN=ATP1A1 PE=1 SV=1	P05023,P05023-3,P05023-4	ATP1A1	REF_HomoSapiens_20200510_UP000005640_20200924.fasta	112,899.50	100.00%	3	3	3	0.01%	3.71%	GIVVYTGDR	R	T	91.20%	18.3	30.2	0	12.6	0	1	0	0	2	979.5208	1,686.00		20,619.80	256	264	Empty	TRUE
26964-26969_EloweS_humain_20211221	26964 M(5-11) CH	26964 M(5-11) CH	Ingel26964_EloweS_M(5-11)CH (F005022)	Sodium/potassium-transporting ATPase subunit alpha-1 OS=Homo sapiens OX=9606 GN=ATP1A1 PE=1 SV=1	P05023,P05023-3,P05023-4	ATP1A1	REF_HomoSapiens_20200510_UP000005640_20200924.fasta	112,899.50	100.00%	3	3	3	0.01%	3.71%	VDNSSLTGESEPQTR	K	S	99.70%	60.4	30.4	13.2	52.2	0	1	0	0	2	1,619.75	1,365.00		7,467.44	213	227	Empty	TRUE
26964-26969_EloweS_humain_20211221	26964 M(5-11) CH	26964 M(5-11) CH	Ingel26964_EloweS_M(5-11)CH (F005022)	Serine hydroxymethyltransferase, cytosolic OS=Homo sapiens OX=9606 GN=SHMT1 PE=1 SV=1	P34896,P34896-2	SHMT1	REF_HomoSapiens_20200510_UP000005640_20200924.fasta	53,083.80	100.00%	4	4	4	0.01%	11.00%	ALSEALTELGYK	R	I	99.10%	30	31.4	0	21.6	0	1	0	0	2	1,294.69	2,602.00		61,889.90	337	348	Empty	TRUE
26964-26969_EloweS_humain_20211221	26964 M(5-11) CH	26964 M(5-11) CH	Ingel26964_EloweS_M(5-11)CH (F005022)	Serine hydroxymethyltransferase, cytosolic OS=Homo sapiens OX=9606 GN=SHMT1 PE=1 SV=1	P34896,P34896-2	SHMT1	REF_HomoSapiens_20200510_UP000005640_20200924.fasta	53,083.80	100.00%	4	4	4	0.01%	11.00%	DSDVEVYNIIK	K	K	98.00%	28.3	32.5	16.1	20.3	0	1	0	0	2	1,294.65	2,658.00		36,694.10	28	38	Empty	TRUE
26964-26969_EloweS_humain_20211221	26964 M(5-11) CH	26964 M(5-11) CH	Ingel26964_EloweS_M(5-11)CH (F005022)	Serine hydroxymethyltransferase, cytosolic OS=Homo sapiens OX=9606 GN=SHMT1 PE=1 SV=1	P34896,P34896-2	SHMT1	REF_HomoSapiens_20200510_UP000005640_20200924.fasta	53,083.80	100.00%	4	4	4	0.01%	11.00%	ISATSIFFESMPYK	K	V	97.30%	24.3	32.1	13.2	20.2	0	1	0	0	2	1,636.79	2,871.00		60,354.60	160	173	Empty	TRUE	P34897-3,P34897
26964-26969_EloweS_humain_20211221	26964 M(5-11) CH	26964 M(5-11) CH	Ingel26964_EloweS_M(5-11)CH (F005022)	Serine hydroxymethyltransferase, cytosolic OS=Homo sapiens OX=9606 GN=SHMT1 PE=1 SV=1	P34896,P34896-2	SHMT1	REF_HomoSapiens_20200510_UP000005640_20200924.fasta	53,083.80	100.00%	4	4	4	0.01%	11.00%	IVTGGSDNHLILVDLR	K	S	99.70%	40.8	29.1	0	34.8	0	0	1	0	2	1,721.95	2,491.00		57,392.80	349	364	Empty	TRUE
26964-26969_EloweS_humain_20211221	26964 M(5-11) CH	26964 M(5-11) CH	Ingel26964_EloweS_M(5-11)CH (F005022)	Ceruloplasmin OS=Homo sapiens OX=9606 GN=CP PE=1 SV=1	P00450	CP	REF_HomoSapiens_20200510_UP000005640_20200924.fasta	122,207.90	100.00%	4	5	9	0.02%	3.85%	DIFTGLIGPMK	K	I	99.70%	53.3	31.4	13	50	0	4	0	0	2	1,191.64	3,134.50		130233	548	558	Empty	TRUE
26964-26969_EloweS_humain_20211221	26964 M(5-11) CH	26964 M(5-11) CH	Ingel26964_EloweS_M(5-11)CH (F005022)	Ceruloplasmin OS=Homo sapiens OX=9606 GN=CP PE=1 SV=1	P00450	CP	REF_HomoSapiens_20200510_UP000005640_20200924.fasta	122,207.90	100.00%	4	5	9	0.02%	3.85%	EYTDASFTNR	R	K	99.70%	41.5	25	13.2	35	0	2	0	0	2	1,204.51	1,650.50		98,149.30	427	436	Empty	TRUE
26964-26969_EloweS_humain_20211221	26964 M(5-11) CH	26964 M(5-11) CH	Ingel26964_EloweS_M(5-11)CH (F005022)	Ceruloplasmin OS=Homo sapiens OX=9606 GN=CP PE=1 SV=1	P00450	CP	REF_HomoSapiens_20200510_UP000005640_20200924.fasta	122,207.90	100.00%	4	5	9	0.02%	3.85%	IYHSHIDAPK	R	D	98.80%	28.2	31.2	21.3	14.6	0	1	0	0	2	1,180.61	1,097.00		4,086.19	178	187	Empty	TRUE
26964-26969_EloweS_humain_20211221	26964 M(5-11) CH	26964 M(5-11) CH	Ingel26964_EloweS_M(5-11)CH (F005022)	Ceruloplasmin OS=Homo sapiens OX=9606 GN=CP PE=1 SV=1	P00450	CP	REF_HomoSapiens_20200510_UP000005640_20200924.fasta	122,207.90	100.00%	4	5	9	0.02%	3.85%	MYYSAVDPTK	K	D	99.70%	36.6	28.1	13.6	34.5	0	2	0	0	2	1,190.54	1,582.50		130442	538	547	Empty	TRUE
26964-26969_EloweS_humain_20211221	26964 M(5-11) CH	26964 M(5-11) CH	Ingel26964_EloweS_M(5-11)CH (F005022)	Endoglin OS=Homo sapiens OX=9606 GN=ENG PE=1 SV=2	P17813,P17813-2	ENG	REF_HomoSapiens_20200510_UP000005640_20200924.fasta	70,578.50	66.80%	1	1	1	0.00%	1.98%	LPDTPQGLLGEAR	K	M	83.40%	19.7	30.8	0	19.7	0	1	0	0	2	1,366.73	2,480.00		47,248.60	292	304	Empty	TRUE
26964-26969_EloweS_humain_20211221	26964 M(5-11) CH	26964 M(5-11) CH	Ingel26964_EloweS_M(5-11)CH (F005022)	Unconventional myosin-Ib OS=Homo sapiens OX=9606 GN=MYO1B PE=1 SV=1	E9PDF6,O43795	MYO1B	REF_HomoSapiens_20200510_UP000005640_20200924.fasta	131,990.70	89.60%	1	2	2	0.00%	0.81%	IIIAEVVNK	K	I	92.40%	14.5	25	26.4	8.06	0	2	0	0	2	998.6245	2,185.50		79,380.40	987	995	Empty	TRUE
26964-26969_EloweS_humain_20211221	26964 M(5-11) CH	26964 M(5-11) CH	Ingel26964_EloweS_M(5-11)CH (F005022)	ATP synthase subunit beta (Fragment) OS=Homo sapiens OX=9606 GN=ATP5F1B PE=1 SV=1	H0YH81,P06576	ATP5F1B	REF_HomoSapiens_20200510_UP000005640_20200924.fasta	56,560.60	100.00%	5	5	5	0.01%	17.10%	AIAELGIYPAVDPLDSTSR	R	I	97.80%	28.7	32.8	0	28.7	0	1	0	0	2	1,988.03	3,259.00		33,864.80	388	406	Empty	TRUE
26964-26969_EloweS_humain_20211221	26964 M(5-11) CH	26964 M(5-11) CH	Ingel26964_EloweS_M(5-11)CH (F005022)	ATP synthase subunit beta (Fragment) OS=Homo sapiens OX=9606 GN=ATP5F1B PE=1 SV=1	H0YH81,P06576	ATP5F1B	REF_HomoSapiens_20200510_UP000005640_20200924.fasta	56,560.60	100.00%	5	5	5	0.01%	17.10%	IGLFGGAGVGK	K	T	97.90%	22.7	28.6	19.3	20	0	1	0	0	2	975.5624	2,287.00		41,776.30	202	212	Empty	TRUE
26964-26969_EloweS_humain_20211221	26964 M(5-11) CH	26964 M(5-11) CH	Ingel26964_EloweS_M(5-11)CH (F005022)	ATP synthase subunit beta (Fragment) OS=Homo sapiens OX=9606 GN=ATP5F1B PE=1 SV=1	H0YH81,P06576	ATP5F1B	REF_HomoSapiens_20200510_UP000005640_20200924.fasta	56,560.60	100.00%	5	5	5	0.01%	17.10%	IPVGPETLGR	K	I	98.80%	25	26	0	13.3	0	1	0	0	2	1,038.59	1,926.00		49,951.30	134	143	Empty	TRUE
26964-26969_EloweS_humain_20211221	26964 M(5-11) CH	26964 M(5-11) CH	Ingel26964_EloweS_M(5-11)CH (F005022)	ATP synthase subunit beta (Fragment) OS=Homo sapiens OX=9606 GN=ATP5F1B PE=1 SV=1	H0YH81,P06576	ATP5F1B	REF_HomoSapiens_20200510_UP000005640_20200924.fasta	56,560.60	100.00%	5	5	5	0.01%	17.10%	TVLIMELINNVAK	K	A	98.40%	24.8	28.6	0	23.2	0	1	0	0	2	1,457.84	3,696.00		27,918.00	213	225	Empty	TRUE
26964-26969_EloweS_humain_20211221	26964 M(5-11) CH	26964 M(5-11) CH	Ingel26964_EloweS_M(5-11)CH (F005022)	ATP synthase subunit beta (Fragment) OS=Homo sapiens OX=9606 GN=ATP5F1B PE=1 SV=1	H0YH81,P06576	ATP5F1B	REF_HomoSapiens_20200510_UP000005640_20200924.fasta	56,560.60	100.00%	5	5	5	0.01%	17.10%	VLDSGAPIK	K	I	99.50%	34.8	26.5	14.5	30.5	0	1	0	0	2	899.5198	1,465.00		17,879.70	125	133	Empty	TRUE
26964-26969_EloweS_humain_20211221	26964 M(5-11) CH	26964 M(5-11) CH	Ingel26964_EloweS_M(5-11)CH (F005022)	60S ribosomal protein L34 OS=Homo sapiens OX=9606 GN=RPL34 PE=1 SV=3	P49207	RPL34	REF_HomoSapiens_20200510_UP000005640_20200924.fasta	13,293.10	99.40%	2	2	2	0.00%	12.80%	AFLIEEQK	R	I	93.90%	18.6	29.8	20.8	13.2	0	1	0	0	2	977.5303	1,919.00		175569	94	101	Empty	TRUE
26964-26969_EloweS_humain_20211221	26964 M(5-11) CH	26964 M(5-11) CH	Ingel26964_EloweS_M(5-11)CH (F005022)	60S ribosomal protein L34 OS=Homo sapiens OX=9606 GN=RPL34 PE=1 SV=3	P49207	RPL34	REF_HomoSapiens_20200510_UP000005640_20200924.fasta	13,293.10	99.40%	2	2	2	0.00%	12.80%	IVYLYTK	R	K	90.00%	26.1	29.3	14.4	15.4	0	1	0	0	2	899.5237	1,852.00		26,982.10	30	36	Empty	TRUE
26964-26969_EloweS_humain_20211221	26964 M(5-11) CH	26964 M(5-11) CH	Ingel26964_EloweS_M(5-11)CH (F005022)	Keratin, type II cytoskeletal 6C OS=Homo sapiens OX=9606 GN=KRT6C PE=1 SV=3	P48668	KRT6C	REF_HomoSapiens_20200510_UP000005640_20200924.fasta	60,026.70	98.40%	1	1	1	0.00%	10.50%	AQYEEIAQR	K	S	99.50%	33.9	31.8	16.5	30	0	1	0	0	2	1,107.54	1,355.00		16,752.30	339	347	Empty	FALSE	P35908,P35908-CONT
26964-26969_EloweS_humain_20211221	26964 M(5-11) CH	26964 M(5-11) CH	Ingel26964_EloweS_M(5-11)CH (F005022)	Keratin, type II cytoskeletal 6C OS=Homo sapiens OX=9606 GN=KRT6C PE=1 SV=3	P48668	KRT6C	REF_HomoSapiens_20200510_UP000005640_20200924.fasta	60,026.70	98.40%	1	1	1	0.00%	10.50%	FASFIDK	K	V	90.00%	34.2	27.7	17.6	0	0	1	0	0	2	827.4298	1,954.00		94,489.50	174	180	Empty	FALSE	P35908,P13647,P35908-CONT
26964-26969_EloweS_humain_20211221	26964 M(5-11) CH	26964 M(5-11) CH	Ingel26964_EloweS_M(5-11)CH (F005022)	Keratin, type II cytoskeletal 6C OS=Homo sapiens OX=9606 GN=KRT6C PE=1 SV=3	P48668	KRT6C	REF_HomoSapiens_20200510_UP000005640_20200924.fasta	60,026.70	98.40%	1	1	1	0.00%	10.50%	LALDVEIATYR	K	K	99.70%	58.6	30.6	0	46.5	0	1	0	0	2	1,263.69	2,726.00		44,429.50	456	466	Empty	FALSE	P35908,P13647,P35908-CONT
26964-26969_EloweS_humain_20211221	26964 M(5-11) CH	26964 M(5-11) CH	Ingel26964_EloweS_M(5-11)CH (F005022)	Keratin, type II cytoskeletal 6C OS=Homo sapiens OX=9606 GN=KRT6C PE=1 SV=3	P48668	KRT6C	REF_HomoSapiens_20200510_UP000005640_20200924.fasta	60,026.70	98.40%	1	1	1	0.00%	10.50%	NKYEDEINKR	K	T	99.70%	57.8	31.4	21.8	49.5	0	1	1	0	2	1,308.65	1,070.00		11,355.50	251	260	Empty	FALSE	P04264-CONT,P13647,P04264
26964-26969_EloweS_humain_20211221	26964 M(5-11) CH	26964 M(5-11) CH	Ingel26964_EloweS_M(5-11)CH (F005022)	Keratin, type II cytoskeletal 6C OS=Homo sapiens OX=9606 GN=KRT6C PE=1 SV=3	P48668	KRT6C	REF_HomoSapiens_20200510_UP000005640_20200924.fasta	60,026.70	98.40%	1	1	1	0.00%	10.50%	NLDLDSIIAEVK	R	A	98.20%	37.5	32.8	20.3	35.7	0	1	0	0	2	1,329.73	3,406.00		42,665.00	327	338	Empty	FALSE	P35908,P13647,P35908-CONT
26964-26969_EloweS_humain_20211221	26964 M(5-11) CH	26964 M(5-11) CH	Ingel26964_EloweS_M(5-11)CH (F005022)	Keratin, type II cytoskeletal 6C OS=Homo sapiens OX=9606 GN=KRT6C PE=1 SV=3	P48668	KRT6C	REF_HomoSapiens_20200510_UP000005640_20200924.fasta	60,026.70	98.40%	1	1	1	0.00%	10.50%	YEELQVTAGR	K	H	99.40%	34.3	31.9	0	29.7	0	1	0	0	2	1,165.58	1,676.00		25,292.60	360	369	Empty	TRUE
26964-26969_EloweS_humain_20211221	26964 M(5-11) CH	26964 M(5-11) CH	Ingel26964_EloweS_M(5-11)CH (F005022)	Alpha-actinin-4 OS=Homo sapiens OX=9606 GN=ACTN4 PE=1 SV=2	O43707	ACTN4	REF_HomoSapiens_20200510_UP000005640_20200924.fasta	104,857.20	100.00%	4	4	4	0.01%	5.16%	DLLLDPAWEK	R	Q	78.60%	16	30.3	13.9	3.32	0	1	0	0	2	1,199.63	3,060.00		23,485.10	41	50	Empty	TRUE
26964-26969_EloweS_humain_20211221	26964 M(5-11) CH	26964 M(5-11) CH	Ingel26964_EloweS_M(5-11)CH (F005022)	Alpha-actinin-4 OS=Homo sapiens OX=9606 GN=ACTN4 PE=1 SV=2	O43707	ACTN4	REF_HomoSapiens_20200510_UP000005640_20200924.fasta	104,857.20	100.00%	4	4	4	0.01%	5.16%	LASDLLEWIR	K	R	99.70%	45.6	31.2	19.3	38.9	0	1	0	0	2	1,215.67	3,391.00		24,877.20	301	310	Empty	TRUE
26964-26969_EloweS_humain_20211221	26964 M(5-11) CH	26964 M(5-11) CH	Ingel26964_EloweS_M(5-11)CH (F005022)	Alpha-actinin-4 OS=Homo sapiens OX=9606 GN=ACTN4 PE=1 SV=2	O43707	ACTN4	REF_HomoSapiens_20200510_UP000005640_20200924.fasta	104,857.20	100.00%	4	4	4	0.01%	5.16%	LVSIGAEEIVDGNAK	K	M	96.40%	23.4	31.6	0	20	0	1	0	0	2	1,514.81	2,375.00		55,742.50	126	140	Empty	TRUE
26964-26969_EloweS_humain_20211221	26964 M(5-11) CH	26964 M(5-11) CH	Ingel26964_EloweS_M(5-11)CH (F005022)	Alpha-actinin-4 OS=Homo sapiens OX=9606 GN=ACTN4 PE=1 SV=2	O43707	ACTN4	REF_HomoSapiens_20200510_UP000005640_20200924.fasta	104,857.20	100.00%	4	4	4	0.01%	5.16%	VGWEQLLTTIAR	R	T	99.70%	44.3	30.7	13.1	37.7	0	1	0	0	2	1,386.77	3,558.00		44,967.10	734	745	Empty	TRUE
26964-26969_EloweS_humain_20211221	26964 M(5-11) CH	26964 M(5-11) CH	Ingel26964_EloweS_M(5-11)CH (F005022)	Phosphate carrier protein, mitochondrial OS=Homo sapiens OX=9606 GN=SLC25A3 PE=1 SV=2	Q00325,Q00325-2	SLC25A3	REF_HomoSapiens_20200510_UP000005640_20200924.fasta	40,095.90	100.00%	8	10	10	0.02%	23.50%	FGFYEVFK	K	V	98.50%	26.5	30.9	0	17.1	0	1	0	0	2	1,036.51	2,936.00		43,155.70	138	145	Empty	TRUE
26964-26969_EloweS_humain_20211221	26964 M(5-11) CH	26964 M(5-11) CH	Ingel26964_EloweS_M(5-11)CH (F005022)	Phosphate carrier protein, mitochondrial OS=Homo sapiens OX=9606 GN=SLC25A3 PE=1 SV=2	Q00325,Q00325-2	SLC25A3	REF_HomoSapiens_20200510_UP000005640_20200924.fasta	40,095.90	100.00%	8	10	10	0.02%	23.50%	GIFNGFSVTLK	K	E	99.70%	55.7	29.9	17.9	50	0	2	0	0	2	1,183.64	3,093.50		77,436.50	102	112	Empty	TRUE
26964-26969_EloweS_humain_20211221	26964 M(5-11) CH	26964 M(5-11) CH	Ingel26964_EloweS_M(5-11)CH (F005022)	Phosphate carrier protein, mitochondrial OS=Homo sapiens OX=9606 GN=SLC25A3 PE=1 SV=2	Q00325,Q00325-2	SLC25A3	REF_HomoSapiens_20200510_UP000005640_20200924.fasta	40,095.90	100.00%	8	10	10	0.02%	23.50%	GSSASLVLK	K	R	99.10%	38.6	29.7	19	19.3	0	1	0	0	2	861.504	1,526.00		41,750.30	296	304	Empty	TRUE
26964-26969_EloweS_humain_20211221	26964 M(5-11) CH	26964 M(5-11) CH	Ingel26964_EloweS_M(5-11)CH (F005022)	Phosphate carrier protein, mitochondrial OS=Homo sapiens OX=9606 GN=SLC25A3 PE=1 SV=2	Q00325,Q00325-2	SLC25A3	REF_HomoSapiens_20200510_UP000005640_20200924.fasta	40,095.90	100.00%	8	10	10	0.02%	23.50%	GVAPLWMR	K	Q	61.70%	14.2	32.5	17.5	8.43	0	1	0	0	2	945.4976	2,030.00		51,818.10	219	226	Empty	TRUE
26964-26969_EloweS_humain_20211221	26964 M(5-11) CH	26964 M(5-11) CH	Ingel26964_EloweS_M(5-11)CH (F005022)	Phosphate carrier protein, mitochondrial OS=Homo sapiens OX=9606 GN=SLC25A3 PE=1 SV=2	Q00325,Q00325-2	SLC25A3	REF_HomoSapiens_20200510_UP000005640_20200924.fasta	40,095.90	100.00%	8	10	10	0.02%	23.50%	IQTQPGYANTLR	R	D	99.30%	31.7	32.9	17.4	23.5	0	1	0	0	2	1,361.72	1,606.00		50,569.40	190	201	Empty	TRUE
26964-26969_EloweS_humain_20211221	26964 M(5-11) CH	26964 M(5-11) CH	Ingel26964_EloweS_M(5-11)CH (F005022)	Phosphate carrier protein, mitochondrial OS=Homo sapiens OX=9606 GN=SLC25A3 PE=1 SV=2	Q00325,Q00325-2	SLC25A3	REF_HomoSapiens_20200510_UP000005640_20200924.fasta	40,095.90	100.00%	8	10	10	0.02%	23.50%	LPRPPPPEMPESLK	R	K	94.40%	19.2	31.8	13.1	18.7	0	0	1	0	2	1,603.85	1,622.00		32,093.80	342	355	Empty	TRUE
26964-26969_EloweS_humain_20211221	26964 M(5-11) CH	26964 M(5-11) CH	Ingel26964_EloweS_M(5-11)CH (F005022)	Phosphate carrier protein, mitochondrial OS=Homo sapiens OX=9606 GN=SLC25A3 PE=1 SV=2	Q00325,Q00325-2	SLC25A3	REF_HomoSapiens_20200510_UP000005640_20200924.fasta	40,095.90	100.00%	8	10	10	0.02%	23.50%	TVEALYK	R	F	90.00%	21.5	25.8	22.9	12.5	0	1	0	0	2	823.456	1,450.00		48,698.10	241	247	Empty	TRUE
26964-26969_EloweS_humain_20211221	26964 M(5-11) CH	26964 M(5-11) CH	Ingel26964_EloweS_M(5-11)CH (F005022)	Phosphate carrier protein, mitochondrial OS=Homo sapiens OX=9606 GN=SLC25A3 PE=1 SV=2	Q00325,Q00325-2	SLC25A3	REF_HomoSapiens_20200510_UP000005640_20200924.fasta	40,095.90	100.00%	8	10	10	0.02%	23.50%	VLYSNMLGEENTYLWR	K	T	99.70%	53	32	0	53	0	2	0	0	2	2,003.95	2,816.00		67,296.20	146	161	Empty	TRUE
26964-26969_EloweS_humain_20211221	26964 M(5-11) CH	26964 M(5-11) CH	Ingel26964_EloweS_M(5-11)CH (F005022)	Succinate dehydrogenase [ubiquinone] flavoprotein subunit, mitochondrial OS=Homo sapiens OX=9606 GN=SDHA PE=1 SV=2	P31040,P31040-2	SDHA	REF_HomoSapiens_20200510_UP000005640_20200924.fasta	72,691.80	100.00%	3	3	3	0.01%	5.72%	GEGGILINSQGER	R	F	84.80%	15.6	31.5	0	15.6	0	1	0	0	2	1,329.68	1,703.00		17,957.00	313	325	Empty	TRUE
26964-26969_EloweS_humain_20211221	26964 M(5-11) CH	26964 M(5-11) CH	Ingel26964_EloweS_M(5-11)CH (F005022)	Succinate dehydrogenase [ubiquinone] flavoprotein subunit, mitochondrial OS=Homo sapiens OX=9606 GN=SDHA PE=1 SV=2	P31040,P31040-2	SDHA	REF_HomoSapiens_20200510_UP000005640_20200924.fasta	72,691.80	100.00%	3	3	3	0.01%	5.72%	LGANSLLDLVVFGR	R	A	98.90%	29.8	29.1	13.1	29.8	0	1	0	0	2	1,473.84	3,899.00		18,224.10	452	465	Empty	TRUE
26964-26969_EloweS_humain_20211221	26964 M(5-11) CH	26964 M(5-11) CH	Ingel26964_EloweS_M(5-11)CH (F005022)	Succinate dehydrogenase [ubiquinone] flavoprotein subunit, mitochondrial OS=Homo sapiens OX=9606 GN=SDHA PE=1 SV=2	P31040,P31040-2	SDHA	REF_HomoSapiens_20200510_UP000005640_20200924.fasta	72,691.80	100.00%	3	3	3	0.01%	5.72%	NTVVATGGYGR	K	T	95.50%	20	30.6	18.7	11.3	0	1	0	0	2	1,094.56	1,331.00		12,937.00	251	261	Empty	TRUE
26964-26969_EloweS_humain_20211221	26964 M(5-11) CH	26964 M(5-11) CH	Ingel26964_EloweS_M(5-11)CH (F005022)	Haptoglobin OS=Homo sapiens OX=9606 GN=HP PE=1 SV=4	H0Y300	HP	REF_HomoSapiens_20200510_UP000005640_20200924.fasta	49,105.50	100.00%	3	3	3	0.01%	6.56%	DIAPTLTLYVGK	K	K	97.90%	23	28.9	13.2	23	0	1	0	0	2	1,290.73	2,964.00		46,313.50	252	263	Empty	TRUE
26964-26969_EloweS_humain_20211221	26964 M(5-11) CH	26964 M(5-11) CH	Ingel26964_EloweS_M(5-11)CH (F005022)	Haptoglobin OS=Homo sapiens OX=9606 GN=HP PE=1 SV=4	H0Y300	HP	REF_HomoSapiens_20200510_UP000005640_20200924.fasta	49,105.50	100.00%	3	3	3	0.01%	6.56%	GSFPWQAK	K	M	94.50%	22	31.2	13.2	18.9	0	1	0	0	2	920.4625	2,057.00		63,819.00	207	214	Empty	TRUE
26964-26969_EloweS_humain_20211221	26964 M(5-11) CH	26964 M(5-11) CH	Ingel26964_EloweS_M(5-11)CH (F005022)	Haptoglobin OS=Homo sapiens OX=9606 GN=HP PE=1 SV=4	H0Y300	HP	REF_HomoSapiens_20200510_UP000005640_20200924.fasta	49,105.50	100.00%	3	3	3	0.01%	6.56%	VGYVSGWGR	R	N	99.70%	39.4	30.5	15.5	38	0	1	0	0	2	980.4948	1,889.00		87,634.20	314	322	Empty	TRUE
26964-26969_EloweS_humain_20211221	26964 M(5-11) CH	26964 M(5-11) CH	Ingel26964_EloweS_M(5-11)CH (F005022)	116 kDa U5 small nuclear ribonucleoprotein component OS=Homo sapiens OX=9606 GN=EFTUD2 PE=1 SV=1	Q15029,Q15029-2,Q15029-3	EFTUD2	REF_HomoSapiens_20200510_UP000005640_20200924.fasta	109,438.10	100.00%	4	4	4	0.01%	5.97%	AFIPAIDSFGFETDLR	K	T	83.10%	20	31.9	0	20	0	1	0	0	2	1,798.90	3,647.00		39,848.80	873	888	Empty	TRUE
26964-26969_EloweS_humain_20211221	26964 M(5-11) CH	26964 M(5-11) CH	Ingel26964_EloweS_M(5-11)CH (F005022)	116 kDa U5 small nuclear ribonucleoprotein component OS=Homo sapiens OX=9606 GN=EFTUD2 PE=1 SV=1	Q15029,Q15029-2,Q15029-3	EFTUD2	REF_HomoSapiens_20200510_UP000005640_20200924.fasta	109,438.10	100.00%	4	4	4	0.01%	5.97%	GGGQIIPTAR	R	R	99.30%	32.1	27.1	14.6	30.9	0	1	0	0	2	969.5478	1,521.00		63,249.60	804	813	Empty	FALSE	P13639
26964-26969_EloweS_humain_20211221	26964 M(5-11) CH	26964 M(5-11) CH	Ingel26964_EloweS_M(5-11)CH (F005022)	116 kDa U5 small nuclear ribonucleoprotein component OS=Homo sapiens OX=9606 GN=EFTUD2 PE=1 SV=1	Q15029,Q15029-2,Q15029-3	EFTUD2	REF_HomoSapiens_20200510_UP000005640_20200924.fasta	109,438.10	100.00%	4	4	4	0.01%	5.97%	GLSEDVSISK	K	F	95.00%	19.8	31.3	15.1	18.2	0	1	0	0	2	1,034.54	1,663.00		22,767.10	942	951	Empty	TRUE
26964-26969_EloweS_humain_20211221	26964 M(5-11) CH	26964 M(5-11) CH	Ingel26964_EloweS_M(5-11)CH (F005022)	116 kDa U5 small nuclear ribonucleoprotein component OS=Homo sapiens OX=9606 GN=EFTUD2 PE=1 SV=1	Q15029,Q15029-2,Q15029-3	EFTUD2	REF_HomoSapiens_20200510_UP000005640_20200924.fasta	109,438.10	100.00%	4	4	4	0.01%	5.97%	IAVEPVNPSELPK	K	M	97.60%	34.3	28.9	13.4	30.4	0	1	0	0	2	1,392.77	2,285.00		29,982.00	590	602	Empty	TRUE
26964-26969_EloweS_humain_20211221	26964 M(5-11) CH	26964 M(5-11) CH	Ingel26964_EloweS_M(5-11)CH (F005022)	116 kDa U5 small nuclear ribonucleoprotein component OS=Homo sapiens OX=9606 GN=EFTUD2 PE=1 SV=1	Q15029,Q15029-2,Q15029-3	EFTUD2	REF_HomoSapiens_20200510_UP000005640_20200924.fasta	109,438.10	100.00%	4	4	4	0.01%	5.97%	YDWDLLAAR	K	S	50.00%	12	31.1	13.9	12	0	1	0	0	2	1,122.56	2,925.00		29,602.80	722	730	Empty	TRUE
26964-26969_EloweS_humain_20211221	26964 M(5-11) CH	26964 M(5-11) CH	Ingel26964_EloweS_M(5-11)CH (F005022)	Kinesin-like protein KIF11 OS=Homo sapiens OX=9606 GN=KIF11 PE=1 SV=2	P52732	KIF11	REF_HomoSapiens_20200510_UP000005640_20200924.fasta	119,161.90	94.80%	1	1	1	0.00%	1.04%	TVLQELINVLK	K	T	91.30%	15.4	25.7	15.6	7.59	0	1	0	0	2	1,269.78	3,787.00		18,768.80	619	629	Empty	TRUE
26964-26969_EloweS_humain_20211221	26964 M(5-11) CH	26964 M(5-11) CH	Ingel26964_EloweS_M(5-11)CH (F005022)	Keratin, type I cytoskeletal 10 OS=Homo sapiens OX=9606 GN=KRT10 PE=1 SV=6	P13645,P13645-CONT	KRT10	REF_HomoSapiens_20200510_UP000005640_20200924.fasta,contaminants_thegpm_20170713.fasta	58,828.80	100.00%	18	21	23	0.05%	35.60%	ADLEMQIESLTEELAYLK	K	K	99.70%	42.2	32.6	14.2	42.2	0	1	2	0	2	2,112.04	4,322.00		86,834.20	267	284	Empty	TRUE
26964-26969_EloweS_humain_20211221	26964 M(5-11) CH	26964 M(5-11) CH	Ingel26964_EloweS_M(5-11)CH (F005022)	Keratin, type I cytoskeletal 10 OS=Homo sapiens OX=9606 GN=KRT10 PE=1 SV=6	P13645,P13645-CONT	KRT10	REF_HomoSapiens_20200510_UP000005640_20200924.fasta,contaminants_thegpm_20170713.fasta	58,828.80	100.00%	18	21	23	0.05%	35.60%	ALEESNYELEGK	R	I	99.70%	67.7	30.3	15.6	62.6	0	1	0	0	2	1,381.65	1,694.00		35,363.70	166	177	Empty	TRUE
26964-26969_EloweS_humain_20211221	26964 M(5-11) CH	26964 M(5-11) CH	Ingel26964_EloweS_M(5-11)CH (F005022)	Keratin, type I cytoskeletal 10 OS=Homo sapiens OX=9606 GN=KRT10 PE=1 SV=6	P13645,P13645-CONT	KRT10	REF_HomoSapiens_20200510_UP000005640_20200924.fasta,contaminants_thegpm_20170713.fasta	58,828.80	100.00%	18	21	23	0.05%	35.60%	DAEAWFNEK	K	S	99.70%	45.9	26.8	28.4	40.4	0	1	0	0	2	1,109.49	2,279.00		236064	335	343	Empty	TRUE
26964-26969_EloweS_humain_20211221	26964 M(5-11) CH	26964 M(5-11) CH	Ingel26964_EloweS_M(5-11)CH (F005022)	Keratin, type I cytoskeletal 10 OS=Homo sapiens OX=9606 GN=KRT10 PE=1 SV=6	P13645,P13645-CONT	KRT10	REF_HomoSapiens_20200510_UP000005640_20200924.fasta,contaminants_thegpm_20170713.fasta	58,828.80	100.00%	18	21	23	0.05%	35.60%	GSLGGGFSSGGFSGGSFSR	K	G	99.70%	67.9	31	0	67.9	0	1	0	0	2	1,707.77	2,368.00		43,932.40	41	59	Empty	TRUE
26964-26969_EloweS_humain_20211221	26964 M(5-11) CH	26964 M(5-11) CH	Ingel26964_EloweS_M(5-11)CH (F005022)	Keratin, type I cytoskeletal 10 OS=Homo sapiens OX=9606 GN=KRT10 PE=1 SV=6	P13645,P13645-CONT	KRT10	REF_HomoSapiens_20200510_UP000005640_20200924.fasta,contaminants_thegpm_20170713.fasta	58,828.80	100.00%	18	21	23	0.05%	35.60%	IKEWYEK	K	H	90.00%	26	30.3	21.6	16.3	0	1	0	0	2	995.5197	1,342.00		19,492.00	178	184	Empty	TRUE
26964-26969_EloweS_humain_20211221	26964 M(5-11) CH	26964 M(5-11) CH	Ingel26964_EloweS_M(5-11)CH (F005022)	Keratin, type I cytoskeletal 10 OS=Homo sapiens OX=9606 GN=KRT10 PE=1 SV=6	P13645,P13645-CONT	KRT10	REF_HomoSapiens_20200510_UP000005640_20200924.fasta,contaminants_thegpm_20170713.fasta	58,828.80	100.00%	18	21	23	0.05%	35.60%	LAADDFR	R	L	90.00%	39	27.8	21.6	28.2	0	1	0	0	2	807.3996	1,563.00		39,314.30	229	235	Empty	TRUE	P08779,F8VZY9,Q04695,P05783
26964-26969_EloweS_humain_20211221	26964 M(5-11) CH	26964 M(5-11) CH	Ingel26964_EloweS_M(5-11)CH (F005022)	Keratin, type I cytoskeletal 10 OS=Homo sapiens OX=9606 GN=KRT10 PE=1 SV=6	P13645,P13645-CONT	KRT10	REF_HomoSapiens_20200510_UP000005640_20200924.fasta,contaminants_thegpm_20170713.fasta	58,828.80	100.00%	18	21	23	0.05%	35.60%	LASYLDK	R	V	90.00%	37	25.2	18	27	0	1	0	0	2	809.4404	1,463.00		75,824.30	157	163	Empty	FALSE	P08779,P35527,Q04695,P35527-CONT
26964-26969_EloweS_humain_20211221	26964 M(5-11) CH	26964 M(5-11) CH	Ingel26964_EloweS_M(5-11)CH (F005022)	Keratin, type I cytoskeletal 10 OS=Homo sapiens OX=9606 GN=KRT10 PE=1 SV=6	P13645,P13645-CONT	KRT10	REF_HomoSapiens_20200510_UP000005640_20200924.fasta,contaminants_thegpm_20170713.fasta	58,828.80	100.00%	18	21	23	0.05%	35.60%	LENEIQTYR	R	S	99.70%	62	31.8	22	49.2	0	1	0	0	2	1,165.58	1,545.00		32,181.80	442	450	Empty	TRUE
26964-26969_EloweS_humain_20211221	26964 M(5-11) CH	26964 M(5-11) CH	Ingel26964_EloweS_M(5-11)CH (F005022)	Keratin, type I cytoskeletal 10 OS=Homo sapiens OX=9606 GN=KRT10 PE=1 SV=6	P13645,P13645-CONT	KRT10	REF_HomoSapiens_20200510_UP000005640_20200924.fasta,contaminants_thegpm_20170713.fasta	58,828.80	100.00%	18	21	23	0.05%	35.60%	NQILNLTTDNANILLQIDNAR	K	L	99.70%	61.2	31.2	13.4	58.9	0	0	2	0	2	2,367.26	3,476.50		89,272.20	208	228	Empty	TRUE
26964-26969_EloweS_humain_20211221	26964 M(5-11) CH	26964 M(5-11) CH	Ingel26964_EloweS_M(5-11)CH (F005022)	Keratin, type I cytoskeletal 10 OS=Homo sapiens OX=9606 GN=KRT10 PE=1 SV=6	P13645,P13645-CONT	KRT10	REF_HomoSapiens_20200510_UP000005640_20200924.fasta,contaminants_thegpm_20170713.fasta	58,828.80	100.00%	18	21	23	0.05%	35.60%	NVQALEIELQSQLALK	R	Q	99.70%	42	27.5	0	36	0	0	1	0	2	1,797.01	3,266.00		38,916.70	371	386	Empty	TRUE
26964-26969_EloweS_humain_20211221	26964 M(5-11) CH	26964 M(5-11) CH	Ingel26964_EloweS_M(5-11)CH (F005022)	Keratin, type I cytoskeletal 10 OS=Homo sapiens OX=9606 GN=KRT10 PE=1 SV=6	P13645,P13645-CONT	KRT10	REF_HomoSapiens_20200510_UP000005640_20200924.fasta,contaminants_thegpm_20170713.fasta	58,828.80	100.00%	18	21	23	0.05%	35.60%	QSLEASLAETEGR	K	Y	99.70%	66.6	31.9	13.2	65.5	0	1	0	0	2	1,390.68	1,969.00		70,407.90	387	399	Empty	TRUE
26964-26969_EloweS_humain_20211221	26964 M(5-11) CH	26964 M(5-11) CH	Ingel26964_EloweS_M(5-11)CH (F005022)	Keratin, type I cytoskeletal 10 OS=Homo sapiens OX=9606 GN=KRT10 PE=1 SV=6	P13645,P13645-CONT	KRT10	REF_HomoSapiens_20200510_UP000005640_20200924.fasta,contaminants_thegpm_20170713.fasta	58,828.80	100.00%	18	21	23	0.05%	35.60%	QSVEADINGLR	R	R	99.70%	63.7	32	21	55.7	0	3	0	0	2	1,202.60	1,802.00		137967	246	256	Empty	TRUE
26964-26969_EloweS_humain_20211221	26964 M(5-11) CH	26964 M(5-11) CH	Ingel26964_EloweS_M(5-11)CH (F005022)	Keratin, type I cytoskeletal 10 OS=Homo sapiens OX=9606 GN=KRT10 PE=1 SV=6	P13645,P13645-CONT	KRT10	REF_HomoSapiens_20200510_UP000005640_20200924.fasta,contaminants_thegpm_20170713.fasta	58,828.80	100.00%	18	21	23	0.05%	35.60%	SEITELR	K	R	90.00%	41.6	31.4	19	26.9	0	1	0	0	2	847.452	1,480.00		84,753.40	363	369	Empty	TRUE
26964-26969_EloweS_humain_20211221	26964 M(5-11) CH	26964 M(5-11) CH	Ingel26964_EloweS_M(5-11)CH (F005022)	Keratin, type I cytoskeletal 10 OS=Homo sapiens OX=9606 GN=KRT10 PE=1 SV=6	P13645,P13645-CONT	KRT10	REF_HomoSapiens_20200510_UP000005640_20200924.fasta,contaminants_thegpm_20170713.fasta	58,828.80	100.00%	18	21	23	0.05%	35.60%	SLLEGEGSSGGGGR	R	G	99.20%	39.8	31	14.5	28.7	0	1	0	0	2	1,262.60	1,405.00		15,740.10	451	464	Empty	TRUE
26964-26969_EloweS_humain_20211221	26964 M(5-11) CH	26964 M(5-11) CH	Ingel26964_EloweS_M(5-11)CH (F005022)	Keratin, type I cytoskeletal 10 OS=Homo sapiens OX=9606 GN=KRT10 PE=1 SV=6	P13645,P13645-CONT	KRT10	REF_HomoSapiens_20200510_UP000005640_20200924.fasta,contaminants_thegpm_20170713.fasta	58,828.80	100.00%	18	21	23	0.05%	35.60%	SQYEQLAEQNR	R	K	99.70%	45.4	30.5	13.2	44.2	0	1	0	0	2	1,365.64	1,419.00		23,269.70	323	333	Empty	TRUE
26964-26969_EloweS_humain_20211221	26964 M(5-11) CH	26964 M(5-11) CH	Ingel26964_EloweS_M(5-11)CH (F005022)	Keratin, type I cytoskeletal 10 OS=Homo sapiens OX=9606 GN=KRT10 PE=1 SV=6	P13645,P13645-CONT	KRT10	REF_HomoSapiens_20200510_UP000005640_20200924.fasta,contaminants_thegpm_20170713.fasta	58,828.80	100.00%	18	21	23	0.05%	35.60%	SQYEQLAEQNRK	R	D	99.20%	36.5	32.2	20.5	34.1	0	1	0	0	2	1,493.73	1,196.00		4,737.62	323	334	Empty	TRUE
26964-26969_EloweS_humain_20211221	26964 M(5-11) CH	26964 M(5-11) CH	Ingel26964_EloweS_M(5-11)CH (F005022)	Keratin, type I cytoskeletal 10 OS=Homo sapiens OX=9606 GN=KRT10 PE=1 SV=6	P13645,P13645-CONT	KRT10	REF_HomoSapiens_20200510_UP000005640_20200924.fasta,contaminants_thegpm_20170713.fasta	58,828.80	100.00%	18	21	23	0.05%	35.60%	VLDELTLTK	R	A	99.70%	35.3	28.4	13.4	35.2	0	1	0	0	2	1,031.60	2,230.00		199712	258	266	Empty	TRUE
26964-26969_EloweS_humain_20211221	26964 M(5-11) CH	26964 M(5-11) CH	Ingel26964_EloweS_M(5-11)CH (F005022)	Keratin, type I cytoskeletal 10 OS=Homo sapiens OX=9606 GN=KRT10 PE=1 SV=6	P13645,P13645-CONT	KRT10	REF_HomoSapiens_20200510_UP000005640_20200924.fasta,contaminants_thegpm_20170713.fasta	58,828.80	100.00%	18	21	23	0.05%	35.60%	VTMQNLNDR	K	L	99.30%	31	30.9	18.9	22	0	1	0	0	2	1,106.53	1,067.00		4,456.90	148	156	Empty	TRUE	P08779
26964-26969_EloweS_humain_20211221	26964 M(5-11) CH	26964 M(5-11) CH	Ingel26964_EloweS_M(5-11)CH (F005022)	Keratin, type I cytoskeletal 10 OS=Homo sapiens OX=9606 GN=KRT10 PE=1 SV=6	P13645,P13645-CONT	KRT10	REF_HomoSapiens_20200510_UP000005640_20200924.fasta,contaminants_thegpm_20170713.fasta	58,828.80	100.00%	18	21	23	0.05%	35.60%	YENEVALR	K	Q	99.00%	41.5	31	14.5	33.7	0	1	0	0	2	993.4999	1,467.00		39,978.50	238	245	Empty	TRUE
26964-26969_EloweS_humain_20211221	26964 M(5-11) CH	26964 M(5-11) CH	Ingel26964_EloweS_M(5-11)CH (F005022)	Inorganic pyrophosphatase 2, mitochondrial OS=Homo sapiens OX=9606 GN=PPA2 PE=1 SV=2	Q9H2U2,Q9H2U2-2	PPA2	REF_HomoSapiens_20200510_UP000005640_20200924.fasta	39,639.50	98.90%	1	1	1	0.00%	3.89%	LIAINANDPEASK	K	F	99.40%	33.2	31.1	14.3	29	0	1	0	0	2	1,355.72	1,864.00		21,276.80	219	231	Empty	TRUE
26964-26969_EloweS_humain_20211221	26964 M(5-11) CH	26964 M(5-11) CH	Ingel26964_EloweS_M(5-11)CH (F005022)	Nuclear mitotic apparatus protein 1 OS=Homo sapiens OX=9606 GN=NUMA1 PE=1 SV=2	Q14980	NUMA1	REF_HomoSapiens_20200510_UP000005640_20200924.fasta	238,259.70	90.90%	1	1	1	0.00%	0.33%	LGNSLLR	K	R	53.70%	14.4	27.8	19.1	5.89	0	1	0	0	2	772.4676	1,344.00		37,453.20	2059	2065	Empty	TRUE
26964-26969_EloweS_humain_20211221	26964 M(5-11) CH	26964 M(5-11) CH	Ingel26964_EloweS_M(5-11)CH (F005022)	Isoform 2 of ATP-binding cassette sub-family F member 1 OS=Homo sapiens OX=9606 GN=ABCF1	Q8NE71-2	ABCF1	REF_HomoSapiens_20200510_UP000005640_20200924.fasta	91,682.60	100.00%	2	2	2	0.00%	3.47%	IGFFNQQYAEQLR	K	M	94.80%	20	32.1	0	16.3	0	1	0	0	2	1,613.81	2,704.00		29,043.40	652	664	Empty	TRUE
26964-26969_EloweS_humain_20211221	26964 M(5-11) CH	26964 M(5-11) CH	Ingel26964_EloweS_M(5-11)CH (F005022)	Isoform 2 of ATP-binding cassette sub-family F member 1 OS=Homo sapiens OX=9606 GN=ABCF1	Q8NE71-2	ABCF1	REF_HomoSapiens_20200510_UP000005640_20200924.fasta	91,682.60	100.00%	2	2	2	0.00%	3.47%	LQGQLEQGDDTAAER	R	L	99.70%	41.5	30.6	13	41.5	0	1	0	0	2	1,630.77	1,373.00		6,836.20	359	373	Empty	TRUE
26964-26969_EloweS_humain_20211221	26964 M(5-11) CH	26964 M(5-11) CH	Ingel26964_EloweS_M(5-11)CH (F005022)	Importin subunit beta-1 OS=Homo sapiens OX=9606 GN=KPNB1 PE=1 SV=2	Q14974	KPNB1	REF_HomoSapiens_20200510_UP000005640_20200924.fasta	97,171.30	99.40%	1	1	1	0.00%	1.71%	LAATNALLNSLEFTK	K	A	98.80%	27.7	30.5	0	27.7	0	1	0	0	2	1,605.88	3,135.00		38,326.50	192	206	Empty	TRUE
26964-26969_EloweS_humain_20211221	26964 M(5-11) CH	26964 M(5-11) CH	Ingel26964_EloweS_M(5-11)CH (F005022)	Ubiquitin-40S ribosomal protein S27a OS=Homo sapiens OX=9606 GN=RPS27A PE=1 SV=2	P62979	RPS27A	REF_HomoSapiens_20200510_UP000005640_20200924.fasta	17,965.60	99.50%	1	1	1	0.00%	5.77%	TLSDYNIQK	R	E	99.70%	42.7	29.2	16.4	40.8	0	1	0	0	2	1,081.55	1,547.00		32,703.90	55	63	Empty	TRUE
26964-26969_EloweS_humain_20211221	26964 M(5-11) CH	26964 M(5-11) CH	Ingel26964_EloweS_M(5-11)CH (F005022)	DnaJ homolog subfamily A member 1 OS=Homo sapiens OX=9606 GN=DNAJA1 PE=1 SV=2	P31689	DNAJA1	REF_HomoSapiens_20200510_UP000005640_20200924.fasta	44,868.60	99.90%	2	2	2	0.00%	5.29%	ILEVHIDK	K	G	94.70%	18.7	25.7	15.6	1.97	0	1	0	0	2	966.562	1,627.00		34,913.80	207	214	Empty	TRUE
26964-26969_EloweS_humain_20211221	26964 M(5-11) CH	26964 M(5-11) CH	Ingel26964_EloweS_M(5-11)CH (F005022)	DnaJ homolog subfamily A member 1 OS=Homo sapiens OX=9606 GN=DNAJA1 PE=1 SV=2	P31689	DNAJA1	REF_HomoSapiens_20200510_UP000005640_20200924.fasta	44,868.60	99.90%	2	2	2	0.00%	5.29%	TIVITSHPGQIVK	R	H	98.60%	23.6	25	0	23.6	0	1	0	0	2	1,392.82	1,681.00		20,293.90	284	296	Empty	TRUE
26964-26969_EloweS_humain_20211221	26964 M(5-11) CH	26964 M(5-11) CH	Ingel26964_EloweS_M(5-11)CH (F005022)	Peptidyl-prolyl cis-trans isomerase A OS=Homo sapiens OX=9606 GN=PPIA PE=1 SV=2	P62937	PPIA	REF_HomoSapiens_20200510_UP000005640_20200924.fasta	18,012.90	100.00%	9	17	22	0.05%	40.00%	EGMNIVEAMER	K	F	99.70%	39.1	27.9	13.8	26.9	0	6	0	0	2	1,294.58	1,903.00		303062	134	144	Empty	TRUE
26964-26969_EloweS_humain_20211221	26964 M(5-11) CH	26964 M(5-11) CH	Ingel26964_EloweS_M(5-11)CH (F005022)	Peptidyl-prolyl cis-trans isomerase A OS=Homo sapiens OX=9606 GN=PPIA PE=1 SV=2	P62937	PPIA	REF_HomoSapiens_20200510_UP000005640_20200924.fasta	18,012.90	100.00%	9	17	22	0.05%	40.00%	FEDENFILK	K	H	99.70%	44.4	30.4	28	24.2	0	2	0	0	2	1,154.57	2,467.50		562507	83	91	Empty	TRUE
26964-26969_EloweS_humain_20211221	26964 M(5-11) CH	26964 M(5-11) CH	Ingel26964_EloweS_M(5-11)CH (F005022)	Peptidyl-prolyl cis-trans isomerase A OS=Homo sapiens OX=9606 GN=PPIA PE=1 SV=2	P62937	PPIA	REF_HomoSapiens_20200510_UP000005640_20200924.fasta	18,012.90	100.00%	9	17	22	0.05%	40.00%	MVNPTVFFDIAVDGEPLGR	-	V	97.90%	27.4	33	0	27.4	0	1	1	0	2	2,093.04	3,740.00		47,139.70	1	19	Empty	TRUE
26964-26969_EloweS_humain_20211221	26964 M(5-11) CH	26964 M(5-11) CH	Ingel26964_EloweS_M(5-11)CH (F005022)	Peptidyl-prolyl cis-trans isomerase A OS=Homo sapiens OX=9606 GN=PPIA PE=1 SV=2	P62937	PPIA	REF_HomoSapiens_20200510_UP000005640_20200924.fasta	18,012.90	100.00%	9	17	22	0.05%	40.00%	SIYGEKFEDENFILK	K	H	99.00%	35	32.9	14.2	33.8	0	2	1	0	2	1,831.91	2,542.00		152820	77	91	Empty	TRUE
26964-26969_EloweS_humain_20211221	26964 M(5-11) CH	26964 M(5-11) CH	Ingel26964_EloweS_M(5-11)CH (F005022)	Peptidyl-prolyl cis-trans isomerase A OS=Homo sapiens OX=9606 GN=PPIA PE=1 SV=2	P62937	PPIA	REF_HomoSapiens_20200510_UP000005640_20200924.fasta	18,012.90	100.00%	9	17	22	0.05%	40.00%	TEWLDGK	K	H	90.00%	29.6	30.3	16.8	20	0	1	0	0	2	848.415	1,687.00		158422	119	125	Empty	TRUE
26964-26969_EloweS_humain_20211221	26964 M(5-11) CH	26964 M(5-11) CH	Ingel26964_EloweS_M(5-11)CH (F005022)	Peptidyl-prolyl cis-trans isomerase A OS=Homo sapiens OX=9606 GN=PPIA PE=1 SV=2	P62937	PPIA	REF_HomoSapiens_20200510_UP000005640_20200924.fasta	18,012.90	100.00%	9	17	22	0.05%	40.00%	VKEGMNIVEAMER	K	F	92.30%	20.5	31.9	0	20.5	0	2	0	0	2	1,521.74	1,466.00		21,288.70	132	144	Empty	TRUE
26964-26969_EloweS_humain_20211221	26964 M(5-11) CH	26964 M(5-11) CH	Ingel26964_EloweS_M(5-11)CH (F005022)	Peptidyl-prolyl cis-trans isomerase A OS=Homo sapiens OX=9606 GN=PPIA PE=1 SV=2	P62937	PPIA	REF_HomoSapiens_20200510_UP000005640_20200924.fasta	18,012.90	100.00%	9	17	22	0.05%	40.00%	VNPTVFFDIAVDGEPLGR	M	V	99.70%	97.8	32.6	0	97	0	2	2	0	1	1,946.00	3,708.00		111486	2	19	Empty	TRUE
26964-26969_EloweS_humain_20211221	26964 M(5-11) CH	26964 M(5-11) CH	Ingel26964_EloweS_M(5-11)CH (F005022)	Peptidyl-prolyl cis-trans isomerase A OS=Homo sapiens OX=9606 GN=PPIA PE=1 SV=2	P62937	PPIA	REF_HomoSapiens_20200510_UP000005640_20200924.fasta	18,012.90	100.00%	9	17	22	0.05%	40.00%	VSFELFADK	R	V	99.70%	43.3	29.9	0	40.9	0	1	0	0	2	1,055.54	2,716.00		108276	20	28	Empty	TRUE
26964-26969_EloweS_humain_20211221	26964 M(5-11) CH	26964 M(5-11) CH	Ingel26964_EloweS_M(5-11)CH (F005022)	Peptidyl-prolyl cis-trans isomerase A OS=Homo sapiens OX=9606 GN=PPIA PE=1 SV=2	P62937	PPIA	REF_HomoSapiens_20200510_UP000005640_20200924.fasta	18,012.90	100.00%	9	17	22	0.05%	40.00%	VSFELFADKVPK	R	T	98.40%	27.8	29.3	0	27	0	0	1	0	2	1,379.76	2,519.00		37,346.80	20	31	Empty	TRUE
26964-26969_EloweS_humain_20211221	26964 M(5-11) CH	26964 M(5-11) CH	Ingel26964_EloweS_M(5-11)CH (F005022)	Barrier-to-autointegration factor OS=Homo sapiens OX=9606 GN=BANF1 PE=1 SV=1	O75531	BANF1	REF_HomoSapiens_20200510_UP000005640_20200924.fasta	10,058.70	93.30%	1	1	1	0.00%	13.50%	AYVVLGQFLVLK	K	K	97.20%	21.3	25	0	21.3	0	1	0	0	2	1,349.82	3,452.00		34,620.60	42	53	Empty	TRUE
26964-26969_EloweS_humain_20211221	26964 M(5-11) CH	26964 M(5-11) CH	Ingel26964_EloweS_M(5-11)CH (F005022)	60S ribosomal protein L8 OS=Homo sapiens OX=9606 GN=RPL8 PE=1 SV=2	P62917	RPL8	REF_HomoSapiens_20200510_UP000005640_20200924.fasta	28,024.80	100.00%	5	5	6	0.01%	19.10%	ASGNYATVISHNPETK	R	K	99.70%	63.1	31.9	13	62.3	0	0	1	0	2	1,688.82	1,450.00		26,732.40	129	144	Empty	TRUE
26964-26969_EloweS_humain_20211221	26964 M(5-11) CH	26964 M(5-11) CH	Ingel26964_EloweS_M(5-11)CH (F005022)	60S ribosomal protein L8 OS=Homo sapiens OX=9606 GN=RPL8 PE=1 SV=2	P62917	RPL8	REF_HomoSapiens_20200510_UP000005640_20200924.fasta	28,024.80	100.00%	5	5	6	0.01%	19.10%	AVDFAER	R	H	90.00%	31.2	29.7	16	22.8	0	1	0	0	2	807.3995	1,406.00		29,171.60	31	37	Empty	TRUE
26964-26969_EloweS_humain_20211221	26964 M(5-11) CH	26964 M(5-11) CH	Ingel26964_EloweS_M(5-11)CH (F005022)	60S ribosomal protein L8 OS=Homo sapiens OX=9606 GN=RPL8 PE=1 SV=2	P62917	RPL8	REF_HomoSapiens_20200510_UP000005640_20200924.fasta	28,024.80	100.00%	5	5	6	0.01%	19.10%	AVVGVVAGGGR	R	I	99.30%	30.6	26	13.1	30.6	0	1	0	0	2	941.5527	1,446.00		19,522.00	164	174	Empty	TRUE
26964-26969_EloweS_humain_20211221	26964 M(5-11) CH	26964 M(5-11) CH	Ingel26964_EloweS_M(5-11)CH (F005022)	60S ribosomal protein L8 OS=Homo sapiens OX=9606 GN=RPL8 PE=1 SV=2	P62917	RPL8	REF_HomoSapiens_20200510_UP000005640_20200924.fasta	28,024.80	100.00%	5	5	6	0.01%	19.10%	DIIHDPGR	K	G	93.90%	21.2	29.4	16.6	18	0	1	0	0	2	922.4743	1,298.00		22,396.80	47	54	Empty	TRUE
26964-26969_EloweS_humain_20211221	26964 M(5-11) CH	26964 M(5-11) CH	Ingel26964_EloweS_M(5-11)CH (F005022)	60S ribosomal protein L8 OS=Homo sapiens OX=9606 GN=RPL8 PE=1 SV=2	P62917	RPL8	REF_HomoSapiens_20200510_UP000005640_20200924.fasta	28,024.80	100.00%	5	5	6	0.01%	19.10%	VGLIAAR	K	R	90.00%	39	25	19	31.5	0	2	0	0	2	699.4512	1,540.00		45,706.90	235	241	Empty	TRUE
26964-26969_EloweS_humain_20211221	26964 M(5-11) CH	26964 M(5-11) CH	Ingel26964_EloweS_M(5-11)CH (F005022)	60S ribosomal protein L11 OS=Homo sapiens OX=9606 GN=RPL11 PE=1 SV=2	P62913	RPL11	REF_HomoSapiens_20200510_UP000005640_20200924.fasta	20,253.20	100.00%	3	4	4	0.01%	16.90%	AEEILEK	K	G	87.40%	19	29.9	23.8	7.88	0	1	0	0	2	831.4459	1,312.00		9,220.20	79	85	Empty	TRUE
26964-26969_EloweS_humain_20211221	26964 M(5-11) CH	26964 M(5-11) CH	Ingel26964_EloweS_M(5-11)CH (F005022)	60S ribosomal protein L11 OS=Homo sapiens OX=9606 GN=RPL11 PE=1 SV=2	P62913	RPL11	REF_HomoSapiens_20200510_UP000005640_20200924.fasta	20,253.20	100.00%	3	4	4	0.01%	16.90%	VLEQLTGQTPVFSK	K	A	99.70%	46.4	31.3	0	44.7	0	1	1	0	2	1,546.85	2,502.50		168842	39	52	Empty	TRUE
26964-26969_EloweS_humain_20211221	26964 M(5-11) CH	26964 M(5-11) CH	Ingel26964_EloweS_M(5-11)CH (F005022)	60S ribosomal protein L11 OS=Homo sapiens OX=9606 GN=RPL11 PE=1 SV=2	P62913	RPL11	REF_HomoSapiens_20200510_UP000005640_20200924.fasta	20,253.20	100.00%	3	4	4	0.01%	16.90%	YDGIILPGK	K	-	99.40%	33	29.8	19.2	20.3	0	1	0	0	2	975.5512	2,199.00		86,250.50	170	178	Empty	TRUE
26964-26969_EloweS_humain_20211221	26964 M(5-11) CH	26964 M(5-11) CH	Ingel26964_EloweS_M(5-11)CH (F005022)	60S ribosomal protein L32 (Fragment) OS=Homo sapiens OX=9606 GN=RPL32 PE=1 SV=1	D3YTB1,F8W727,P62910	RPL32	REF_HomoSapiens_20200510_UP000005640_20200924.fasta	15,860.40	92.90%	1	1	1	0.00%	6.02%	HMLPSGFR	K	K	89.90%	17.4	32.2	19.6	14.2	0	1	0	0	2	960.4721	1,291.00		21,325.90	68	75	Empty	TRUE
26964-26969_EloweS_humain_20211221	26964 M(5-11) CH	26964 M(5-11) CH	Ingel26964_EloweS_M(5-11)CH (F005022)	60S ribosomal protein L10a OS=Homo sapiens OX=9606 GN=RPL10A PE=1 SV=2	P62906	RPL10A	REF_HomoSapiens_20200510_UP000005640_20200924.fasta	24,832.00	100.00%	4	4	4	0.01%	19.80%	AVDIPHMDIEALK	K	K	90.10%	21.9	32.2	15.8	16	0	0	1	0	2	1,451.76	2,569.00		42,205.60	79	91	Empty	TRUE
26964-26969_EloweS_humain_20211221	26964 M(5-11) CH	26964 M(5-11) CH	Ingel26964_EloweS_M(5-11)CH (F005022)	60S ribosomal protein L10a OS=Homo sapiens OX=9606 GN=RPL10A PE=1 SV=2	P62906	RPL10A	REF_HomoSapiens_20200510_UP000005640_20200924.fasta	24,832.00	100.00%	4	4	4	0.01%	19.80%	DTLYEAVR	R	E	95.80%	20.9	30.1	14.4	11	0	1	0	0	2	966.4891	1,822.00		42,986.90	8	15	Empty	TRUE
26964-26969_EloweS_humain_20211221	26964 M(5-11) CH	26964 M(5-11) CH	Ingel26964_EloweS_M(5-11)CH (F005022)	60S ribosomal protein L10a OS=Homo sapiens OX=9606 GN=RPL10A PE=1 SV=2	P62906	RPL10A	REF_HomoSapiens_20200510_UP000005640_20200924.fasta	24,832.00	100.00%	4	4	4	0.01%	19.80%	FPSLLTHNENMVAK	K	V	97.50%	23.4	31.8	22.7	14.8	0	0	1	0	2	1,600.82	2,130.00		28,456.50	134	147	Empty	TRUE
26964-26969_EloweS_humain_20211221	26964 M(5-11) CH	26964 M(5-11) CH	Ingel26964_EloweS_M(5-11)CH (F005022)	60S ribosomal protein L10a OS=Homo sapiens OX=9606 GN=RPL10A PE=1 SV=2	P62906	RPL10A	REF_HomoSapiens_20200510_UP000005640_20200924.fasta	24,832.00	100.00%	4	4	4	0.01%	19.80%	ILGPGLNK	R	A	99.00%	34.5	25	0	31.2	0	1	0	0	2	811.5038	1,564.00		38,467.70	123	130	Empty	TRUE
26964-26969_EloweS_humain_20211221	26964 M(5-11) CH	26964 M(5-11) CH	Ingel26964_EloweS_M(5-11)CH (F005022)	60S ribosomal protein L23 OS=Homo sapiens OX=9606 GN=RPL23 PE=1 SV=1	P62829	RPL23	REF_HomoSapiens_20200510_UP000005640_20200924.fasta	14,865.90	100.00%	3	3	3	0.01%	24.30%	DGVFLYFEDNAGVIVNNK	K	G	99.30%	43.7	32.6	13.2	30.7	0	1	0	0	2	2,014.98	3,552.00		30,124.80	92	109	Empty	TRUE
26964-26969_EloweS_humain_20211221	26964 M(5-11) CH	26964 M(5-11) CH	Ingel26964_EloweS_M(5-11)CH (F005022)	60S ribosomal protein L23 OS=Homo sapiens OX=9606 GN=RPL23 PE=1 SV=1	P62829	RPL23	REF_HomoSapiens_20200510_UP000005640_20200924.fasta	14,865.90	100.00%	3	3	3	0.01%	24.30%	NLYIISVK	K	G	92.50%	17.6	25	0	17.6	0	1	0	0	2	949.5717	2,340.00		90,650.90	36	43	Empty	TRUE
26964-26969_EloweS_humain_20211221	26964 M(5-11) CH	26964 M(5-11) CH	Ingel26964_EloweS_M(5-11)CH (F005022)	60S ribosomal protein L23 OS=Homo sapiens OX=9606 GN=RPL23 PE=1 SV=1	P62829	RPL23	REF_HomoSapiens_20200510_UP000005640_20200924.fasta	14,865.90	100.00%	3	3	3	0.01%	24.30%	VHPAVVIR	K	Q	85.10%	13.1	25	0	11.1	0	1	0	0	2	890.557	1,274.00		36,375.30	76	83	Empty	TRUE
26964-26969_EloweS_humain_20211221	26964 M(5-11) CH	26964 M(5-11) CH	Ingel26964_EloweS_M(5-11)CH (F005022)	Lipoamide acyltransferase component of branched-chain alpha-keto acid dehydrogenase complex, mitochondrial OS=Homo sapiens OX=9606 GN=DBT PE=1 SV=3	P11182	DBT	REF_HomoSapiens_20200510_UP000005640_20200924.fasta	53,488.50	97.70%	1	1	1	0.00%	1.87%	LSDIGEGIR	K	E	99.10%	30.4	31.3	19.5	30.1	0	1	0	0	2	959.5158	1,666.00		31,046.50	69	77	Empty	TRUE
26964-26969_EloweS_humain_20211221	26964 M(5-11) CH	26964 M(5-11) CH	Ingel26964_EloweS_M(5-11)CH (F005022)	L-lactate dehydrogenase A chain OS=Homo sapiens OX=9606 GN=LDHA PE=1 SV=2	P00338	LDHA	REF_HomoSapiens_20200510_UP000005640_20200924.fasta	36,689.20	100.00%	6	7	7	0.02%	19.00%	DLADELALVDVIEDK	K	L	99.70%	69.5	32	20.6	64	0	1	1	0	2	1,657.85	4,004.00		105015	43	57	Empty	TRUE
26964-26969_EloweS_humain_20211221	26964 M(5-11) CH	26964 M(5-11) CH	Ingel26964_EloweS_M(5-11)CH (F005022)	L-lactate dehydrogenase A chain OS=Homo sapiens OX=9606 GN=LDHA PE=1 SV=2	P00338	LDHA	REF_HomoSapiens_20200510_UP000005640_20200924.fasta	36,689.20	100.00%	6	7	7	0.02%	19.00%	FIIPNVVK	K	Y	99.00%	28.6	27.1	19.9	15.6	0	1	0	0	2	929.5819	2,542.00		84,668.40	119	126	Empty	TRUE
26964-26969_EloweS_humain_20211221	26964 M(5-11) CH	26964 M(5-11) CH	Ingel26964_EloweS_M(5-11)CH (F005022)	L-lactate dehydrogenase A chain OS=Homo sapiens OX=9606 GN=LDHA PE=1 SV=2	P00338	LDHA	REF_HomoSapiens_20200510_UP000005640_20200924.fasta	36,689.20	100.00%	6	7	7	0.02%	19.00%	LVIITAGAR	K	Q	99.70%	37.4	25	17	22.3	0	1	0	0	2	913.583	1,930.00		93,393.60	91	99	Empty	TRUE
26964-26969_EloweS_humain_20211221	26964 M(5-11) CH	26964 M(5-11) CH	Ingel26964_EloweS_M(5-11)CH (F005022)	L-lactate dehydrogenase A chain OS=Homo sapiens OX=9606 GN=LDHA PE=1 SV=2	P00338	LDHA	REF_HomoSapiens_20200510_UP000005640_20200924.fasta	36,689.20	100.00%	6	7	7	0.02%	19.00%	QVVESAYEVIK	K	L	99.30%	31.5	30.9	14.9	26.6	0	1	0	0	2	1,264.68	2,072.00		116609	233	243	Empty	TRUE
26964-26969_EloweS_humain_20211221	26964 M(5-11) CH	26964 M(5-11) CH	Ingel26964_EloweS_M(5-11)CH (F005022)	L-lactate dehydrogenase A chain OS=Homo sapiens OX=9606 GN=LDHA PE=1 SV=2	P00338	LDHA	REF_HomoSapiens_20200510_UP000005640_20200924.fasta	36,689.20	100.00%	6	7	7	0.02%	19.00%	SADTLWGIQK	K	E	99.10%	31.4	32.1	16.5	28.4	0	1	0	0	2	1,118.58	2,206.00		64,623.10	319	328	Empty	TRUE
26964-26969_EloweS_humain_20211221	26964 M(5-11) CH	26964 M(5-11) CH	Ingel26964_EloweS_M(5-11)CH (F005022)	L-lactate dehydrogenase A chain OS=Homo sapiens OX=9606 GN=LDHA PE=1 SV=2	P00338	LDHA	REF_HomoSapiens_20200510_UP000005640_20200924.fasta	36,689.20	100.00%	6	7	7	0.02%	19.00%	VTLTSEEEAR	K	L	99.70%	57	32.1	16.4	52.9	0	1	0	0	2	1,134.56	1,336.00		24,477.90	306	315	Empty	TRUE
26964-26969_EloweS_humain_20211221	26964 M(5-11) CH	26964 M(5-11) CH	Ingel26964_EloweS_M(5-11)CH (F005022)	F-box only protein 22 OS=Homo sapiens OX=9606 GN=FBXO22 PE=1 SV=1	Q8NEZ5	FBXO22	REF_HomoSapiens_20200510_UP000005640_20200924.fasta	44,508.30	100.00%	7	7	7	0.02%	21.10%	GNVEADAFR	K	K	98.70%	27.4	30.5	15.3	21.4	0	1	0	0	2	978.4639	1,483.00		30,508.80	338	346	Empty	TRUE
26964-26969_EloweS_humain_20211221	26964 M(5-11) CH	26964 M(5-11) CH	Ingel26964_EloweS_M(5-11)CH (F005022)	F-box only protein 22 OS=Homo sapiens OX=9606 GN=FBXO22 PE=1 SV=1	Q8NEZ5	FBXO22	REF_HomoSapiens_20200510_UP000005640_20200924.fasta	44,508.30	100.00%	7	7	7	0.02%	21.10%	IQSATVLLNEDVSDEK	R	T	99.50%	38.8	32.8	0	34.3	0	1	0	0	2	1,760.89	2,313.00		29,712.30	285	300	Empty	TRUE
26964-26969_EloweS_humain_20211221	26964 M(5-11) CH	26964 M(5-11) CH	Ingel26964_EloweS_M(5-11)CH (F005022)	F-box only protein 22 OS=Homo sapiens OX=9606 GN=FBXO22 PE=1 SV=1	Q8NEZ5	FBXO22	REF_HomoSapiens_20200510_UP000005640_20200924.fasta	44,508.30	100.00%	7	7	7	0.02%	21.10%	IVTGNFILR	R	K	99.70%	34.7	25	15.6	34.5	0	1	0	0	2	1,032.62	2,374.00		123153	368	376	Empty	TRUE
26964-26969_EloweS_humain_20211221	26964 M(5-11) CH	26964 M(5-11) CH	Ingel26964_EloweS_M(5-11)CH (F005022)	F-box only protein 22 OS=Homo sapiens OX=9606 GN=FBXO22 PE=1 SV=1	Q8NEZ5	FBXO22	REF_HomoSapiens_20200510_UP000005640_20200924.fasta	44,508.30	100.00%	7	7	7	0.02%	21.10%	NPLDIDASGVVGLSFSGHR	K	I	99.70%	56.5	32.9	18.6	56.5	0	0	1	0	2	1,940.98	2,908.00		30,813.40	266	284	Empty	TRUE
26964-26969_EloweS_humain_20211221	26964 M(5-11) CH	26964 M(5-11) CH	Ingel26964_EloweS_M(5-11)CH (F005022)	F-box only protein 22 OS=Homo sapiens OX=9606 GN=FBXO22 PE=1 SV=1	Q8NEZ5	FBXO22	REF_HomoSapiens_20200510_UP000005640_20200924.fasta	44,508.30	100.00%	7	7	7	0.02%	21.10%	STFVLSNLAEVVER	R	V	99.70%	61.1	31.9	13	61.1	0	1	0	0	2	1,563.84	3,263.00		42,169.50	19	32	Empty	TRUE
26964-26969_EloweS_humain_20211221	26964 M(5-11) CH	26964 M(5-11) CH	Ingel26964_EloweS_M(5-11)CH (F005022)	F-box only protein 22 OS=Homo sapiens OX=9606 GN=FBXO22 PE=1 SV=1	Q8NEZ5	FBXO22	REF_HomoSapiens_20200510_UP000005640_20200924.fasta	44,508.30	100.00%	7	7	7	0.02%	21.10%	VLTFLPAK	R	A	99.00%	37.3	25	13.5	30.1	0	1	0	0	2	888.5554	2,337.00		41,918.00	33	40	Empty	TRUE
26964-26969_EloweS_humain_20211221	26964 M(5-11) CH	26964 M(5-11) CH	Ingel26964_EloweS_M(5-11)CH (F005022)	F-box only protein 22 OS=Homo sapiens OX=9606 GN=FBXO22 PE=1 SV=1	Q8NEZ5	FBXO22	REF_HomoSapiens_20200510_UP000005640_20200924.fasta	44,508.30	100.00%	7	7	7	0.02%	21.10%	VVAEELENVR	R	I	99.70%	42.9	31	18.1	38.6	0	1	0	0	2	1,157.62	1,823.00		91,508.90	87	96	Empty	TRUE
26964-26969_EloweS_humain_20211221	26964 M(5-11) CH	26964 M(5-11) CH	Ingel26964_EloweS_M(5-11)CH (F005022)	Heat shock cognate 71 kDa protein OS=Homo sapiens OX=9606 GN=HSPA8 PE=1 SV=1	P11142	HSPA8	REF_HomoSapiens_20200510_UP000005640_20200924.fasta	70,899.80	100.00%	16	24	25	0.06%	36.70%	DAGTIAGLNVLR	K	I	99.70%	54.5	29.8	16.7	44.5	0	1	0	0	2	1,199.67	2,748.00		207867	160	171	Empty	TRUE
26964-26969_EloweS_humain_20211221	26964 M(5-11) CH	26964 M(5-11) CH	Ingel26964_EloweS_M(5-11)CH (F005022)	Heat shock cognate 71 kDa protein OS=Homo sapiens OX=9606 GN=HSPA8 PE=1 SV=1	P11142	HSPA8	REF_HomoSapiens_20200510_UP000005640_20200924.fasta	70,899.80	100.00%	16	24	25	0.06%	36.70%	FEELNADLFR	R	G	99.70%	57	31.1	25.9	52.3	0	1	0	0	2	1,253.62	2,772.00		125418	302	311	Empty	TRUE
26964-26969_EloweS_humain_20211221	26964 M(5-11) CH	26964 M(5-11) CH	Ingel26964_EloweS_M(5-11)CH (F005022)	Heat shock cognate 71 kDa protein OS=Homo sapiens OX=9606 GN=HSPA8 PE=1 SV=1	P11142	HSPA8	REF_HomoSapiens_20200510_UP000005640_20200924.fasta	70,899.80	100.00%	16	24	25	0.06%	36.70%	GTLDPVEK	R	A	98.70%	26.6	28.2	20.6	23.4	0	1	0	0	2	858.4569	1,362.00		27,535.00	312	319	Empty	TRUE
26964-26969_EloweS_humain_20211221	26964 M(5-11) CH	26964 M(5-11) CH	Ingel26964_EloweS_M(5-11)CH (F005022)	Heat shock cognate 71 kDa protein OS=Homo sapiens OX=9606 GN=HSPA8 PE=1 SV=1	P11142	HSPA8	REF_HomoSapiens_20200510_UP000005640_20200924.fasta	70,899.80	100.00%	16	24	25	0.06%	36.70%	IINEPTAAAIAYGLDK	R	K	99.70%	74.1	31.8	19.1	59.2	0	1	1	0	2	1,659.90	2,699.50		223992	172	187	Empty	FALSE	P11021
26964-26969_EloweS_humain_20211221	26964 M(5-11) CH	26964 M(5-11) CH	Ingel26964_EloweS_M(5-11)CH (F005022)	Heat shock cognate 71 kDa protein OS=Homo sapiens OX=9606 GN=HSPA8 PE=1 SV=1	P11142	HSPA8	REF_HomoSapiens_20200510_UP000005640_20200924.fasta	70,899.80	100.00%	16	24	25	0.06%	36.70%	IINEPTAAAIAYGLDKK	R	V	99.70%	44	29.4	13.1	41.6	0	1	1	0	2	1,787.99	2,346.50		132283	172	188	Empty	TRUE
26964-26969_EloweS_humain_20211221	26964 M(5-11) CH	26964 M(5-11) CH	Ingel26964_EloweS_M(5-11)CH (F005022)	Heat shock cognate 71 kDa protein OS=Homo sapiens OX=9606 GN=HSPA8 PE=1 SV=1	P11142	HSPA8	REF_HomoSapiens_20200510_UP000005640_20200924.fasta	70,899.80	100.00%	16	24	25	0.06%	36.70%	LLQDFFNGK	K	E	99.70%	42.3	29.6	20.4	39.2	0	2	0	0	2	1,081.57	2,694.50		157385	349	357	Empty	TRUE
26964-26969_EloweS_humain_20211221	26964 M(5-11) CH	26964 M(5-11) CH	Ingel26964_EloweS_M(5-11)CH (F005022)	Heat shock cognate 71 kDa protein OS=Homo sapiens OX=9606 GN=HSPA8 PE=1 SV=1	P11142	HSPA8	REF_HomoSapiens_20200510_UP000005640_20200924.fasta	70,899.80	100.00%	16	24	25	0.06%	36.70%	MVNHFIAEFK	R	R	99.70%	41.2	31.3	16.9	36.5	0	1	0	0	2	1,251.62	1,848.00		36,472.80	237	246	Empty	TRUE
26964-26969_EloweS_humain_20211221	26964 M(5-11) CH	26964 M(5-11) CH	Ingel26964_EloweS_M(5-11)CH (F005022)	Heat shock cognate 71 kDa protein OS=Homo sapiens OX=9606 GN=HSPA8 PE=1 SV=1	P11142	HSPA8	REF_HomoSapiens_20200510_UP000005640_20200924.fasta	70,899.80	100.00%	16	24	25	0.06%	36.70%	NQTAEKEEFEHQQK	K	E	54.40%	13.2	30.3	13.1	13.2	0	1	0	0	2	1,745.81	959		1,342.07	584	597	Empty	TRUE
26964-26969_EloweS_humain_20211221	26964 M(5-11) CH	26964 M(5-11) CH	Ingel26964_EloweS_M(5-11)CH (F005022)	Heat shock cognate 71 kDa protein OS=Homo sapiens OX=9606 GN=HSPA8 PE=1 SV=1	P11142	HSPA8	REF_HomoSapiens_20200510_UP000005640_20200924.fasta	70,899.80	100.00%	16	24	25	0.06%	36.70%	NQVAMNPTNTVFDAK	K	R	99.70%	73.6	31.9	0	66.8	0	2	0	0	2	1,665.79	1,857.00		47,208.00	57	71	Empty	TRUE
26964-26969_EloweS_humain_20211221	26964 M(5-11) CH	26964 M(5-11) CH	Ingel26964_EloweS_M(5-11)CH (F005022)	Heat shock cognate 71 kDa protein OS=Homo sapiens OX=9606 GN=HSPA8 PE=1 SV=1	P11142	HSPA8	REF_HomoSapiens_20200510_UP000005640_20200924.fasta	70,899.80	100.00%	16	24	25	0.06%	36.70%	NSLESYAFNMK	K	A	99.70%	48.1	28.4	13.1	48.1	0	2	0	0	2	1,319.59	2,180.00		136609	540	550	Empty	TRUE
26964-26969_EloweS_humain_20211221	26964 M(5-11) CH	26964 M(5-11) CH	Ingel26964_EloweS_M(5-11)CH (F005022)	Heat shock cognate 71 kDa protein OS=Homo sapiens OX=9606 GN=HSPA8 PE=1 SV=1	P11142	HSPA8	REF_HomoSapiens_20200510_UP000005640_20200924.fasta	70,899.80	100.00%	16	24	25	0.06%	36.70%	QTQTFTTYSDNQPGVLIQVYEGER	K	A	99.70%	47.9	32.7	0	47.6	0	0	1	0	2	2,774.33	2,987.00		70,988.70	424	447	Empty	TRUE
26964-26969_EloweS_humain_20211221	26964 M(5-11) CH	26964 M(5-11) CH	Ingel26964_EloweS_M(5-11)CH (F005022)	Heat shock cognate 71 kDa protein OS=Homo sapiens OX=9606 GN=HSPA8 PE=1 SV=1	P11142	HSPA8	REF_HomoSapiens_20200510_UP000005640_20200924.fasta	70,899.80	100.00%	16	24	25	0.06%	36.70%	RFDDAVVQSDMK	R	H	99.20%	33.3	30.6	25.5	17.9	0	2	0	0	2	1,426.66	1,492.50		26,142.10	77	88	Empty	TRUE
26964-26969_EloweS_humain_20211221	26964 M(5-11) CH	26964 M(5-11) CH	Ingel26964_EloweS_M(5-11)CH (F005022)	Heat shock cognate 71 kDa protein OS=Homo sapiens OX=9606 GN=HSPA8 PE=1 SV=1	P11142	HSPA8	REF_HomoSapiens_20200510_UP000005640_20200924.fasta	70,899.80	100.00%	16	24	25	0.06%	36.70%	SFYPEEVSSMVLTK	K	M	99.60%	37.5	31.9	0	36.9	0	1	0	0	2	1,616.79	2,892.00		86,246.90	113	126	Empty	TRUE
26964-26969_EloweS_humain_20211221	26964 M(5-11) CH	26964 M(5-11) CH	Ingel26964_EloweS_M(5-11)CH (F005022)	Heat shock cognate 71 kDa protein OS=Homo sapiens OX=9606 GN=HSPA8 PE=1 SV=1	P11142	HSPA8	REF_HomoSapiens_20200510_UP000005640_20200924.fasta	70,899.80	100.00%	16	24	25	0.06%	36.70%	SINPDEAVAYGAAVQAAILSGDK	K	S	99.70%	52	32.8	0	52	0	1	1	0	2	2,260.15	3,571.00		115359	362	384	Empty	TRUE
26964-26969_EloweS_humain_20211221	26964 M(5-11) CH	26964 M(5-11) CH	Ingel26964_EloweS_M(5-11)CH (F005022)	Heat shock cognate 71 kDa protein OS=Homo sapiens OX=9606 GN=HSPA8 PE=1 SV=1	P11142	HSPA8	REF_HomoSapiens_20200510_UP000005640_20200924.fasta	70,899.80	100.00%	16	24	25	0.06%	36.70%	STAGDTHLGGEDFDNR	K	M	98.10%	22.8	25.5	13.2	21.7	0	1	1	0	2	1,691.73	1,439.50		45,803.40	221	236	Empty	TRUE
26964-26969_EloweS_humain_20211221	26964 M(5-11) CH	26964 M(5-11) CH	Ingel26964_EloweS_M(5-11)CH (F005022)	Heat shock cognate 71 kDa protein OS=Homo sapiens OX=9606 GN=HSPA8 PE=1 SV=1	P11142	HSPA8	REF_HomoSapiens_20200510_UP000005640_20200924.fasta	70,899.80	100.00%	16	24	25	0.06%	36.70%	TTPSYVAFTDTER	R	L	99.70%	43.5	30.8	13.1	43.5	0	1	0	0	2	1,487.70	2,119.00		340426	37	49	Empty	TRUE	P0DMV8,P0DMV9,A0A0G2JIW1
26964-26969_EloweS_humain_20211221	26964 M(5-11) CH	26964 M(5-11) CH	Ingel26964_EloweS_M(5-11)CH (F005022)	Heat shock cognate 71 kDa protein OS=Homo sapiens OX=9606 GN=HSPA8 PE=1 SV=1	P11142	HSPA8	REF_HomoSapiens_20200510_UP000005640_20200924.fasta	70,899.80	100.00%	16	24	25	0.06%	36.70%	TVTNAVVTVPAYFNDSQR	K	Q	99.70%	46.7	32.8	0	23.8	0	2	1	0	2	1,982.98	2,649.00		114832	138	155	Empty	TRUE
26964-26969_EloweS_humain_20211221	26964 M(5-11) CH	26964 M(5-11) CH	Ingel26964_EloweS_M(5-11)CH (F005022)	Heat shock cognate 71 kDa protein OS=Homo sapiens OX=9606 GN=HSPA8 PE=1 SV=1	P11142	HSPA8	REF_HomoSapiens_20200510_UP000005640_20200924.fasta	70,899.80	100.00%	16	24	25	0.06%	36.70%	VEIIANDQGNR	K	T	99.70%	54.2	30.8	14	0	0	1	0	0	2	1,228.63	1,455.00		16,884.00	26	36	Empty	FALSE	P11021,P0DMV8,P0DMV9,A0A0G2JIW1
26964-26969_EloweS_humain_20211221	26964 M(5-11) CH	26964 M(5-11) CH	Ingel26964_EloweS_M(5-11)CH (F005022)	Receptor of-activated protein C kinase 1 OS=Homo sapiens OX=9606 GN=RACK1 PE=1 SV=1	D6RAU2	RACK1	REF_HomoSapiens_20200510_UP000005640_20200924.fasta	16,403.70	99.80%	1	1	1	0.00%	6.80%	DETNYGIPQR	R	A	99.70%	39.1	31	16.4	39.1	0	1	0	0	2	1,192.56	1,690.00		24,138.20	48	57	Empty	TRUE
26964-26969_EloweS_humain_20211221	26964 M(5-11) CH	26964 M(5-11) CH	Ingel26964_EloweS_M(5-11)CH (F005022)	Talin-2 OS=Homo sapiens OX=9606 GN=TLN2 PE=1 SV=4	Q9Y4G6	TLN2	REF_HomoSapiens_20200510_UP000005640_20200924.fasta	271,611.00	90.30%	1	1	1	0.00%	0.28%	SLITSIR	K	D	86.60%	12.7	25	24.7	1.74	0	1	0	0	2	789.4829	1,851.00		17,520.00	1648	1654	Empty	TRUE
26964-26969_EloweS_humain_20211221	26964 M(5-11) CH	26964 M(5-11) CH	Ingel26964_EloweS_M(5-11)CH (F005022)	60S ribosomal protein L31 OS=Homo sapiens OX=9606 GN=RPL31 PE=1 SV=1	P62899	RPL31	REF_HomoSapiens_20200510_UP000005640_20200924.fasta	14,463.20	100.00%	4	4	4	0.01%	27.20%	EYTINIHK	R	R	94.70%	19.5	32.6	13	14.8	0	1	0	0	2	1,017.54	1,434.00		36,656.20	24	31	Empty	TRUE
26964-26969_EloweS_humain_20211221	26964 M(5-11) CH	26964 M(5-11) CH	Ingel26964_EloweS_M(5-11)CH (F005022)	60S ribosomal protein L31 OS=Homo sapiens OX=9606 GN=RPL31 PE=1 SV=1	P62899	RPL31	REF_HomoSapiens_20200510_UP000005640_20200924.fasta	14,463.20	100.00%	4	4	4	0.01%	27.20%	IHGVGFK	R	K	90.00%	24.6	25	0	21.2	0	1	0	0	2	757.4356	1,222.00		14,271.80	33	39	Empty	TRUE
26964-26969_EloweS_humain_20211221	26964 M(5-11) CH	26964 M(5-11) CH	Ingel26964_EloweS_M(5-11)CH (F005022)	60S ribosomal protein L31 OS=Homo sapiens OX=9606 GN=RPL31 PE=1 SV=1	P62899	RPL31	REF_HomoSapiens_20200510_UP000005640_20200924.fasta	14,463.20	100.00%	4	4	4	0.01%	27.20%	NLQTVNVDEN	K	-	89.00%	16.1	29.5	0	16.1	0	1	0	0	2	1,145.54	1,821.00		42,744.00	116	125	Empty	TRUE
26964-26969_EloweS_humain_20211221	26964 M(5-11) CH	26964 M(5-11) CH	Ingel26964_EloweS_M(5-11)CH (F005022)	60S ribosomal protein L31 OS=Homo sapiens OX=9606 GN=RPL31 PE=1 SV=1	P62899	RPL31	REF_HomoSapiens_20200510_UP000005640_20200924.fasta	14,463.20	100.00%	4	4	4	0.01%	27.20%	SAINEVVTR	R	E	99.70%	53.1	31.8	24.8	38	0	1	0	0	2	988.5421	1,520.00		65,268.40	15	23	Empty	TRUE
26964-26969_EloweS_humain_20211221	26964 M(5-11) CH	26964 M(5-11) CH	Ingel26964_EloweS_M(5-11)CH (F005022)	Keratin, type I cytoskeletal 17 OS=Homo sapiens OX=9606 GN=KRT17 PE=1 SV=2	Q04695	KRT17	REF_HomoSapiens_20200510_UP000005640_20200924.fasta	48,106.70	99.90%	2	2	2	0.00%	12.70%	ASLEGNLAETENR	K	Y	97.80%	23.6	31	0	23.6	0	1	0	0	2	1,403.68	1,653.00		16,851.20	322	334	Empty	TRUE
26964-26969_EloweS_humain_20211221	26964 M(5-11) CH	26964 M(5-11) CH	Ingel26964_EloweS_M(5-11)CH (F005022)	Keratin, type I cytoskeletal 17 OS=Homo sapiens OX=9606 GN=KRT17 PE=1 SV=2	Q04695	KRT17	REF_HomoSapiens_20200510_UP000005640_20200924.fasta	48,106.70	99.90%	2	2	2	0.00%	12.70%	LAADDFR	R	T	90.00%	39	27.8	21.6	28.2	0	1	0	0	2	807.3996	1,563.00		39,314.30	164	170	Empty	FALSE	P08779,F8VZY9,P13645,P05783,P13645-CONT
26964-26969_EloweS_humain_20211221	26964 M(5-11) CH	26964 M(5-11) CH	Ingel26964_EloweS_M(5-11)CH (F005022)	Keratin, type I cytoskeletal 17 OS=Homo sapiens OX=9606 GN=KRT17 PE=1 SV=2	Q04695	KRT17	REF_HomoSapiens_20200510_UP000005640_20200924.fasta	48,106.70	99.90%	2	2	2	0.00%	12.70%	LASYLDK	R	V	90.00%	37	25.2	18	27	0	1	0	0	2	809.4404	1,463.00		75,824.30	95	101	Empty	FALSE	P08779,P35527,P35527-CONT,P13645,P13645-CONT
26964-26969_EloweS_humain_20211221	26964 M(5-11) CH	26964 M(5-11) CH	Ingel26964_EloweS_M(5-11)CH (F005022)	Keratin, type I cytoskeletal 17 OS=Homo sapiens OX=9606 GN=KRT17 PE=1 SV=2	Q04695	KRT17	REF_HomoSapiens_20200510_UP000005640_20200924.fasta	48,106.70	99.90%	2	2	2	0.00%	12.70%	LEQEIATYR	R	R	99.70%	43.9	31.9	22	30.9	0	1	0	0	2	1,122.58	1,599.00		29,945.80	377	385	Empty	FALSE	P08779
26964-26969_EloweS_humain_20211221	26964 M(5-11) CH	26964 M(5-11) CH	Ingel26964_EloweS_M(5-11)CH (F005022)	Keratin, type I cytoskeletal 17 OS=Homo sapiens OX=9606 GN=KRT17 PE=1 SV=2	Q04695	KRT17	REF_HomoSapiens_20200510_UP000005640_20200924.fasta	48,106.70	99.90%	2	2	2	0.00%	12.70%	NHEEEMNALR	K	G	94.20%	15.5	25.8	16	9.35	0	1	0	0	2	1,242.55	1,205.00		4,779.63	221	230	Empty	TRUE
26964-26969_EloweS_humain_20211221	26964 M(5-11) CH	26964 M(5-11) CH	Ingel26964_EloweS_M(5-11)CH (F005022)	Keratin, type I cytoskeletal 17 OS=Homo sapiens OX=9606 GN=KRT17 PE=1 SV=2	Q04695	KRT17	REF_HomoSapiens_20200510_UP000005640_20200924.fasta	48,106.70	99.90%	2	2	2	0.00%	12.70%	VLDELTLAR	R	A	99.70%	41.6	31.5	23.3	28.3	0	1	0	0	2	1,029.59	2,311.00		58,885.30	193	201	Empty	FALSE	P08779
26964-26969_EloweS_humain_20211221	26964 M(5-11) CH	26964 M(5-11) CH	Ingel26964_EloweS_M(5-11)CH (F005022)	60S ribosomal protein L9 (Fragment) OS=Homo sapiens OX=9606 GN=RPL9 PE=1 SV=8	D6RAN4	RPL9	REF_HomoSapiens_20200510_UP000005640_20200924.fasta	20,775.70	100.00%	4	4	4	0.01%	32.00%	DELILEGNDIELVSNSAALIQQATTVK	K	N	76.40%	19.3	30.5	0	0	0	1	0	0	2	2,885.50	4,148.00		6,970.78	137	163	Empty	TRUE
26964-26969_EloweS_humain_20211221	26964 M(5-11) CH	26964 M(5-11) CH	Ingel26964_EloweS_M(5-11)CH (F005022)	60S ribosomal protein L9 (Fragment) OS=Homo sapiens OX=9606 GN=RPL9 PE=1 SV=8	D6RAN4	RPL9	REF_HomoSapiens_20200510_UP000005640_20200924.fasta	20,775.70	100.00%	4	4	4	0.01%	32.00%	DFNHINVELSLLGK	R	K	99.70%	49.6	30.9	13.4	40.4	0	0	1	0	2	1,598.85	2,980.00		56,642.70	37	50	Empty	TRUE
26964-26969_EloweS_humain_20211221	26964 M(5-11) CH	26964 M(5-11) CH	Ingel26964_EloweS_M(5-11)CH (F005022)	60S ribosomal protein L9 (Fragment) OS=Homo sapiens OX=9606 GN=RPL9 PE=1 SV=8	D6RAN4	RPL9	REF_HomoSapiens_20200510_UP000005640_20200924.fasta	20,775.70	100.00%	4	4	4	0.01%	32.00%	FLDGIYVSEK	K	G	99.60%	38.1	29.7	16.8	28.1	0	1	0	0	2	1,170.60	2,470.00		81,293.80	170	179	Empty	TRUE
26964-26969_EloweS_humain_20211221	26964 M(5-11) CH	26964 M(5-11) CH	Ingel26964_EloweS_M(5-11)CH (F005022)	60S ribosomal protein L9 (Fragment) OS=Homo sapiens OX=9606 GN=RPL9 PE=1 SV=8	D6RAN4	RPL9	REF_HomoSapiens_20200510_UP000005640_20200924.fasta	20,775.70	100.00%	4	4	4	0.01%	32.00%	GVTLGFR	K	Y	90.00%	30.9	25	17.4	25	0	1	0	0	2	749.4305	1,912.00		38,786.70	83	89	Empty	TRUE
26964-26969_EloweS_humain_20211221	26964 M(5-11) CH	26964 M(5-11) CH	Ingel26964_EloweS_M(5-11)CH (F005022)	Acetyltransferase component of pyruvate dehydrogenase complex OS=Homo sapiens OX=9606 GN=DLAT PE=1 SV=1	E9PEJ4,H0YDD4,P10515	DLAT	REF_HomoSapiens_20200510_UP000005640_20200924.fasta	68,997.20	100.00%	3	3	3	0.01%	5.90%	ISVNDFIIK	K	A	91.40%	14.4	25.5	20.6	7.35	0	1	0	0	2	1,048.60	2,833.00		50,265.10	474	482	Empty	TRUE
26964-26969_EloweS_humain_20211221	26964 M(5-11) CH	26964 M(5-11) CH	Ingel26964_EloweS_M(5-11)CH (F005022)	Acetyltransferase component of pyruvate dehydrogenase complex OS=Homo sapiens OX=9606 GN=DLAT PE=1 SV=1	E9PEJ4,H0YDD4,P10515	DLAT	REF_HomoSapiens_20200510_UP000005640_20200924.fasta	68,997.20	100.00%	3	3	3	0.01%	5.90%	VFVSPLAK	R	K	99.00%	35.8	27.3	14.8	31.4	0	1	0	0	2	860.524	1,954.00		45,754.50	355	362	Empty	TRUE
26964-26969_EloweS_humain_20211221	26964 M(5-11) CH	26964 M(5-11) CH	Ingel26964_EloweS_M(5-11)CH (F005022)	Acetyltransferase component of pyruvate dehydrogenase complex OS=Homo sapiens OX=9606 GN=DLAT PE=1 SV=1	E9PEJ4,H0YDD4,P10515	DLAT	REF_HomoSapiens_20200510_UP000005640_20200924.fasta	68,997.20	100.00%	3	3	3	0.01%	5.90%	VVDGAVGAQWLAEFR	R	K	99.60%	44.7	32.3	0	44.7	0	1	0	0	2	1,617.84	3,195.00		42,749.00	622	636	Empty	TRUE
26964-26969_EloweS_humain_20211221	26964 M(5-11) CH	26964 M(5-11) CH	Ingel26964_EloweS_M(5-11)CH (F005022)	EF-hand domain-containing protein D2 OS=Homo sapiens OX=9606 GN=EFHD2 PE=1 SV=1	Q96C19	EFHD2	REF_HomoSapiens_20200510_UP000005640_20200924.fasta	26,698.40	98.50%	1	1	1	0.00%	6.25%	ADLNQGIGEPQSPSR	R	R	99.20%	30.7	32.1	0	26.8	0	1	0	0	2	1,568.77	1,616.00		14,082.80	63	77	Empty	TRUE
26964-26969_EloweS_humain_20211221	26964 M(5-11) CH	26964 M(5-11) CH	Ingel26964_EloweS_M(5-11)CH (F005022)	Deoxyuridine 5'-triphosphate nucleotidohydrolase (Fragment) OS=Homo sapiens OX=9606 GN=DUT PE=1 SV=1	H0YKC5,H0YNW5,P33316,P33316-2	DUT	REF_HomoSapiens_20200510_UP000005640_20200924.fasta	26,563.80	99.30%	1	1	1	0.00%	5.43%	GNVGVVLFNFGK	R	E	99.70%	41	30.1	0	41	0	1	0	0	2	1,250.69	3,004.00		28,966.60	195	206	Empty	TRUE
26964-26969_EloweS_humain_20211221	26964 M(5-11) CH	26964 M(5-11) CH	Ingel26964_EloweS_M(5-11)CH (F005022)	60S ribosomal protein L30 OS=Homo sapiens OX=9606 GN=RPL30 PE=1 SV=2	P62888	RPL30	REF_HomoSapiens_20200510_UP000005640_20200924.fasta	12,784.70	46.70%	1	1	1	0.00%	6.96%	SLESINSR	K	L	68.60%	14.7	31.7	22.3	9.45	0	1	0	0	2	905.4686	1,265.00		9,913.42	10	17	Empty	TRUE
26964-26969_EloweS_humain_20211221	26964 M(5-11) CH	26964 M(5-11) CH	Ingel26964_EloweS_M(5-11)CH (F005022)	Heterogeneous nuclear ribonucleoprotein M OS=Homo sapiens OX=9606 GN=HNRNPM PE=1 SV=1	A0A087X0X3,P52272,P52272-2	HNRNPM	REF_HomoSapiens_20200510_UP000005640_20200924.fasta	77,571.30	100.00%	3	3	3	0.01%	6.44%	AFITNIPFDVK	R	W	93.10%	19.7	30.3	13.3	15.1	0	1	0	0	2	1,264.69	2,989.00		31,638.80	73	83	Empty	TRUE
26964-26969_EloweS_humain_20211221	26964 M(5-11) CH	26964 M(5-11) CH	Ingel26964_EloweS_M(5-11)CH (F005022)	Heterogeneous nuclear ribonucleoprotein M OS=Homo sapiens OX=9606 GN=HNRNPM PE=1 SV=1	A0A087X0X3,P52272,P52272-2	HNRNPM	REF_HomoSapiens_20200510_UP000005640_20200924.fasta	77,571.30	100.00%	3	3	3	0.01%	6.44%	MEEESGAPGVPSGNGAPGPK	K	G	50.10%	11.4	29.4	0	11.4	0	1	0	0	2	1,883.84	1,459.00		2,856.13	18	37	Empty	TRUE
26964-26969_EloweS_humain_20211221	26964 M(5-11) CH	26964 M(5-11) CH	Ingel26964_EloweS_M(5-11)CH (F005022)	Heterogeneous nuclear ribonucleoprotein M OS=Homo sapiens OX=9606 GN=HNRNPM PE=1 SV=1	A0A087X0X3,P52272,P52272-2	HNRNPM	REF_HomoSapiens_20200510_UP000005640_20200924.fasta	77,571.30	100.00%	3	3	3	0.01%	6.44%	VGEVTYVELLMDAEGK	K	S	98.30%	29.3	32.7	0	29.3	0	1	0	0	2	1,752.87	3,469.00		29,287.00	95	110	Empty	TRUE
26964-26969_EloweS_humain_20211221	26964 M(5-11) CH	26964 M(5-11) CH	Ingel26964_EloweS_M(5-11)CH (F005022)	Prohibitin OS=Homo sapiens OX=9606 GN=PHB2 PE=1 SV=2	J3KPX7,Q99623	PHB2	REF_HomoSapiens_20200510_UP000005640_20200924.fasta	33,297.60	100.00%	8	9	9	0.02%	31.90%	AQVSLLIR	R	R	98.40%	23.1	25.8	14.6	21.6	0	1	0	0	2	899.5673	2,128.00		50,831.50	158	165	Empty	TRUE
26964-26969_EloweS_humain_20211221	26964 M(5-11) CH	26964 M(5-11) CH	Ingel26964_EloweS_M(5-11)CH (F005022)	Prohibitin OS=Homo sapiens OX=9606 GN=PHB2 PE=1 SV=2	J3KPX7,Q99623	PHB2	REF_HomoSapiens_20200510_UP000005640_20200924.fasta	33,297.60	100.00%	8	9	9	0.02%	31.90%	DLQMVNISLR	K	V	98.30%	29.6	32.3	28.9	13.8	0	1	0	0	2	1,188.64	2,830.00		37,626.10	98	107	Empty	TRUE
26964-26969_EloweS_humain_20211221	26964 M(5-11) CH	26964 M(5-11) CH	Ingel26964_EloweS_M(5-11)CH (F005022)	Prohibitin OS=Homo sapiens OX=9606 GN=PHB2 PE=1 SV=2	J3KPX7,Q99623	PHB2	REF_HomoSapiens_20200510_UP000005640_20200924.fasta	33,297.60	100.00%	8	9	9	0.02%	31.90%	ESVFTVEGGHR	R	A	99.40%	38.7	31	0	38.7	0	1	0	0	2	1,217.59	1,471.00		22,461.70	38	48	Empty	TRUE
26964-26969_EloweS_humain_20211221	26964 M(5-11) CH	26964 M(5-11) CH	Ingel26964_EloweS_M(5-11)CH (F005022)	Prohibitin OS=Homo sapiens OX=9606 GN=PHB2 PE=1 SV=2	J3KPX7,Q99623	PHB2	REF_HomoSapiens_20200510_UP000005640_20200924.fasta	33,297.60	100.00%	8	9	9	0.02%	31.90%	IGGVQQDTILAEGLHFR	R	I	99.70%	63.9	30.6	13.2	61.5	0	0	1	0	2	1,853.99	2,665.00		59,230.90	55	71	Empty	TRUE
26964-26969_EloweS_humain_20211221	26964 M(5-11) CH	26964 M(5-11) CH	Ingel26964_EloweS_M(5-11)CH (F005022)	Prohibitin OS=Homo sapiens OX=9606 GN=PHB2 PE=1 SV=2	J3KPX7,Q99623	PHB2	REF_HomoSapiens_20200510_UP000005640_20200924.fasta	33,297.60	100.00%	8	9	9	0.02%	31.90%	IPWFQYPIIYDIR	R	A	97.80%	23.7	31.5	0	23.7	0	1	1	0	2	1,723.92	3,793.50		67,834.80	72	84	Empty	TRUE
26964-26969_EloweS_humain_20211221	26964 M(5-11) CH	26964 M(5-11) CH	Ingel26964_EloweS_M(5-11)CH (F005022)	Prohibitin OS=Homo sapiens OX=9606 GN=PHB2 PE=1 SV=2	J3KPX7,Q99623	PHB2	REF_HomoSapiens_20200510_UP000005640_20200924.fasta	33,297.60	100.00%	8	9	9	0.02%	31.90%	IVQAEGEAEAAK	K	M	99.70%	59	31.7	15.1	53.2	0	1	0	0	2	1,215.62	1,166.00		6,820.15	225	236	Empty	TRUE
26964-26969_EloweS_humain_20211221	26964 M(5-11) CH	26964 M(5-11) CH	Ingel26964_EloweS_M(5-11)CH (F005022)	Prohibitin OS=Homo sapiens OX=9606 GN=PHB2 PE=1 SV=2	J3KPX7,Q99623	PHB2	REF_HomoSapiens_20200510_UP000005640_20200924.fasta	33,297.60	100.00%	8	9	9	0.02%	31.90%	LLLGAGAVAYGVR	K	E	99.60%	35.4	26.4	13.1	28.8	0	1	0	0	2	1,259.75	2,582.00		54,768.00	25	37	Empty	TRUE
26964-26969_EloweS_humain_20211221	26964 M(5-11) CH	26964 M(5-11) CH	Ingel26964_EloweS_M(5-11)CH (F005022)	Prohibitin OS=Homo sapiens OX=9606 GN=PHB2 PE=1 SV=2	J3KPX7,Q99623	PHB2	REF_HomoSapiens_20200510_UP000005640_20200924.fasta	33,297.60	100.00%	8	9	9	0.02%	31.90%	VLPSIVNEVLK	R	S	98.50%	22.9	25	0	22.9	0	1	0	0	2	1,210.74	2,934.00		38,028.60	132	142	Empty	TRUE
26964-26969_EloweS_humain_20211221	26964 M(5-11) CH	26964 M(5-11) CH	Ingel26964_EloweS_M(5-11)CH (F005022)	Protein phosphatase methylesterase 1 OS=Homo sapiens OX=9606 GN=PPME1 PE=1 SV=3	Q9Y570,Q9Y570-4	PPME1	REF_HomoSapiens_20200510_UP000005640_20200924.fasta	42,315.80	99.90%	2	2	2	0.00%	4.15%	IVALDLR	R	S	90.00%	22.1	25.9	24.7	8.62	0	1	0	0	2	799.5037	2,107.00		39,587.60	107	113	Empty	TRUE
26964-26969_EloweS_humain_20211221	26964 M(5-11) CH	26964 M(5-11) CH	Ingel26964_EloweS_M(5-11)CH (F005022)	Protein phosphatase methylesterase 1 OS=Homo sapiens OX=9606 GN=PPME1 PE=1 SV=3	Q9Y570,Q9Y570-4	PPME1	REF_HomoSapiens_20200510_UP000005640_20200924.fasta	42,315.80	99.90%	2	2	2	0.00%	4.15%	LLLLAGVDR	K	L	99.00%	28.7	25	29.7	13.1	0	1	0	0	2	969.6093	2,630.00		28,757.40	317	325	Empty	TRUE
26964-26969_EloweS_humain_20211221	26964 M(5-11) CH	26964 M(5-11) CH	Ingel26964_EloweS_M(5-11)CH (F005022)	Peroxiredoxin-2 OS=Homo sapiens OX=9606 GN=PRDX2 PE=1 SV=5	P32119	PRDX2	REF_HomoSapiens_20200510_UP000005640_20200924.fasta	21,892.40	100.00%	3	3	3	0.01%	19.20%	ATAVVDGAFK	K	E	99.70%	38.2	30.4	13	32.9	0	1	0	0	2	978.5255	1,654.00		32,900.10	17	26	Empty	TRUE
26964-26969_EloweS_humain_20211221	26964 M(5-11) CH	26964 M(5-11) CH	Ingel26964_EloweS_M(5-11)CH (F005022)	Peroxiredoxin-2 OS=Homo sapiens OX=9606 GN=PRDX2 PE=1 SV=5	P32119	PRDX2	REF_HomoSapiens_20200510_UP000005640_20200924.fasta	21,892.40	100.00%	3	3	3	0.01%	19.20%	GLFIIDGK	R	G	98.70%	25.6	25	14.3	25.6	0	1	0	0	2	862.5035	2,589.00		40,175.40	128	135	Empty	TRUE
26964-26969_EloweS_humain_20211221	26964 M(5-11) CH	26964 M(5-11) CH	Ingel26964_EloweS_M(5-11)CH (F005022)	Peroxiredoxin-2 OS=Homo sapiens OX=9606 GN=PRDX2 PE=1 SV=5	P32119	PRDX2	REF_HomoSapiens_20200510_UP000005640_20200924.fasta	21,892.40	100.00%	3	3	3	0.01%	19.20%	IGKPAPDFK	R	A	48.80%	11.9	32.5	18.5	2.66	0	1	0	0	2	972.5515	1,232.00		6,608.96	8	16	Empty	TRUE
26964-26969_EloweS_humain_20211221	26964 M(5-11) CH	26964 M(5-11) CH	Ingel26964_EloweS_M(5-11)CH (F005022)	Peroxiredoxin-2 OS=Homo sapiens OX=9606 GN=PRDX2 PE=1 SV=5	P32119	PRDX2	REF_HomoSapiens_20200510_UP000005640_20200924.fasta	21,892.40	100.00%	3	3	3	0.01%	19.20%	QITVNDLPVGR	R	S	99.70%	55	29.9	15	45.2	0	1	0	0	2	1,211.67	2,186.00		56,230.00	140	150	Empty	FALSE	Q06830-CONT,Q06830,A0A0A0MSI0
26964-26969_EloweS_humain_20211221	26964 M(5-11) CH	26964 M(5-11) CH	Ingel26964_EloweS_M(5-11)CH (F005022)	DnaJ homolog subfamily C member 7 OS=Homo sapiens OX=9606 GN=DNAJC7 PE=4 SV=1	A0A6I8PIK4,A0A6I8PS32,A0A6I8PU73,A0A6I8PUD4,Q99615	DNAJC7	REF_HomoSapiens_20200510_UP000005640_20200924.fasta	56,442.90	92.50%	1	1	1	0.00%	2.85%	EVGEAFTILSDPK	K	K	90.60%	19.8	32.6	0	19.8	0	1	0	0	2	1,405.72	2,701.00		36,695.60	430	442	Empty	TRUE
26964-26969_EloweS_humain_20211221	26964 M(5-11) CH	26964 M(5-11) CH	Ingel26964_EloweS_M(5-11)CH (F005022)	40S ribosomal protein S28 OS=Homo sapiens OX=9606 GN=RPS28 PE=1 SV=1	P62857	RPS28	REF_HomoSapiens_20200510_UP000005640_20200924.fasta	7,840.90	100.00%	2	2	2	0.00%	30.40%	EGDVLTLLESER	R	E	99.70%	64.9	32.5	18.6	55.5	0	1	0	0	2	1,360.70	3,039.00		48,709.40	52	63	Empty	TRUE
26964-26969_EloweS_humain_20211221	26964 M(5-11) CH	26964 M(5-11) CH	Ingel26964_EloweS_M(5-11)CH (F005022)	40S ribosomal protein S28 OS=Homo sapiens OX=9606 GN=RPS28 PE=1 SV=1	P62857	RPS28	REF_HomoSapiens_20200510_UP000005640_20200924.fasta	7,840.90	100.00%	2	2	2	0.00%	30.40%	VEFMDDTSR	R	S	99.70%	34.5	25	17.7	33.6	0	1	0	0	2	1,115.47	1,338.00		8,856.99	32	40	Empty	TRUE
26964-26969_EloweS_humain_20211221	26964 M(5-11) CH	26964 M(5-11) CH	Ingel26964_EloweS_M(5-11)CH (F005022)	40S ribosomal protein S26 OS=Homo sapiens OX=9606 GN=RPS26 PE=1 SV=3	P62854	RPS26	REF_HomoSapiens_20200510_UP000005640_20200924.fasta	13,015.50	100.00%	2	3	3	0.01%	20.90%	DISEASVFDAYVLPK	R	L	99.70%	63.5	32.9	0	63	0	1	1	0	2	1,653.84	3,417.50		182293	52	66	Empty	TRUE
26964-26969_EloweS_humain_20211221	26964 M(5-11) CH	26964 M(5-11) CH	Ingel26964_EloweS_M(5-11)CH (F005022)	40S ribosomal protein S26 OS=Homo sapiens OX=9606 GN=RPS26 PE=1 SV=3	P62854	RPS26	REF_HomoSapiens_20200510_UP000005640_20200924.fasta	13,015.50	100.00%	2	3	3	0.01%	20.90%	NIVEAAAVR	R	D	99.40%	31.5	27.2	27.2	27.2	0	1	0	0	2	942.5366	1,577.00		56,063.30	43	51	Empty	TRUE
26964-26969_EloweS_humain_20211221	26964 M(5-11) CH	26964 M(5-11) CH	Ingel26964_EloweS_M(5-11)CH (F005022)	40S ribosomal protein S25 OS=Homo sapiens OX=9606 GN=RPS25 PE=1 SV=1	P62851	RPS25	REF_HomoSapiens_20200510_UP000005640_20200924.fasta	13,743.00	100.00%	4	4	4	0.01%	29.60%	AALQELLSK	R	G	99.70%	71.8	28.7	20.5	61.2	0	1	0	0	2	972.5725	2,262.00		59,880.60	86	94	Empty	TRUE
26964-26969_EloweS_humain_20211221	26964 M(5-11) CH	26964 M(5-11) CH	Ingel26964_EloweS_M(5-11)CH (F005022)	40S ribosomal protein S25 OS=Homo sapiens OX=9606 GN=RPS25 PE=1 SV=1	P62851	RPS25	REF_HomoSapiens_20200510_UP000005640_20200924.fasta	13,743.00	100.00%	4	4	4	0.01%	29.60%	AQVIYTR	R	N	90.00%	17	27.2	14.3	17	0	1	0	0	2	850.4781	1,285.00		10,438.90	105	111	Empty	TRUE
26964-26969_EloweS_humain_20211221	26964 M(5-11) CH	26964 M(5-11) CH	Ingel26964_EloweS_M(5-11)CH (F005022)	40S ribosomal protein S25 OS=Homo sapiens OX=9606 GN=RPS25 PE=1 SV=1	P62851	RPS25	REF_HomoSapiens_20200510_UP000005640_20200924.fasta	13,743.00	100.00%	4	4	4	0.01%	29.60%	DKLNNLVLFDK	R	A	74.50%	17.2	30.6	17.5	14.2	0	0	1	0	2	1,318.74	2,404.00		30,507.20	42	52	Empty	TRUE
26964-26969_EloweS_humain_20211221	26964 M(5-11) CH	26964 M(5-11) CH	Ingel26964_EloweS_M(5-11)CH (F005022)	40S ribosomal protein S25 OS=Homo sapiens OX=9606 GN=RPS25 PE=1 SV=1	P62851	RPS25	REF_HomoSapiens_20200510_UP000005640_20200924.fasta	13,743.00	100.00%	4	4	4	0.01%	29.60%	LITPAVVSER	K	L	99.70%	36.8	28.7	20	33.2	0	1	0	0	2	1,084.64	1,975.00		94,196.00	67	76	Empty	TRUE
26964-26969_EloweS_humain_20211221	26964 M(5-11) CH	26964 M(5-11) CH	Ingel26964_EloweS_M(5-11)CH (F005022)	Sarcoplasmic/endoplasmic reticulum calcium ATPase 2 OS=Homo sapiens OX=9606 GN=ATP2A2 PE=1 SV=1	P16615	ATP2A2	REF_HomoSapiens_20200510_UP000005640_20200924.fasta	114,758.80	97.10%	2	2	2	0.00%	2.11%	GAPEGVIDR	K	C	91.10%	16.5	27.7	13	5.67	0	1	0	0	2	913.4739	1,344.00		14,630.80	515	523	Empty	TRUE
26964-26969_EloweS_humain_20211221	26964 M(5-11) CH	26964 M(5-11) CH	Ingel26964_EloweS_M(5-11)CH (F005022)	Sarcoplasmic/endoplasmic reticulum calcium ATPase 2 OS=Homo sapiens OX=9606 GN=ATP2A2 PE=1 SV=1	P16615	ATP2A2	REF_HomoSapiens_20200510_UP000005640_20200924.fasta	114,758.80	97.10%	2	2	2	0.00%	2.11%	NMLFSGTNIAAGK	K	A	54.10%	14	31.3	15.2	14	0	1	0	0	2	1,339.67	2,031.00		28,328.20	206	218	Empty	TRUE
26964-26969_EloweS_humain_20211221	26964 M(5-11) CH	26964 M(5-11) CH	Ingel26964_EloweS_M(5-11)CH (F005022)	Lamin-B1 OS=Homo sapiens OX=9606 GN=LMNB1 PE=1 SV=2	P20700	LMNB1	REF_HomoSapiens_20200510_UP000005640_20200924.fasta	66,409.60	100.00%	4	4	4	0.01%	8.70%	IGDTSVSYK	K	Y	98.30%	25.8	27.9	17.2	22.6	0	1	0	0	2	969.4888	1,325.00		9,922.66	475	483	Empty	TRUE
26964-26969_EloweS_humain_20211221	26964 M(5-11) CH	26964 M(5-11) CH	Ingel26964_EloweS_M(5-11)CH (F005022)	Lamin-B1 OS=Homo sapiens OX=9606 GN=LMNB1 PE=1 SV=2	P20700	LMNB1	REF_HomoSapiens_20200510_UP000005640_20200924.fasta	66,409.60	100.00%	4	4	4	0.01%	8.70%	IQELEDLLAK	R	E	99.70%	40.3	30.9	23.7	23.9	0	1	0	0	2	1,171.66	2,674.00		35,834.40	321	330	Empty	TRUE
26964-26969_EloweS_humain_20211221	26964 M(5-11) CH	26964 M(5-11) CH	Ingel26964_EloweS_M(5-11)CH (F005022)	Lamin-B1 OS=Homo sapiens OX=9606 GN=LMNB1 PE=1 SV=2	P20700	LMNB1	REF_HomoSapiens_20200510_UP000005640_20200924.fasta	66,409.60	100.00%	4	4	4	0.01%	8.70%	KLLEGEEER	R	L	57.10%	13.5	32.6	22.9	8.05	0	1	0	0	2	1,102.57	1,138.00		4,492.73	379	387	Empty	FALSE	P02545
26964-26969_EloweS_humain_20211221	26964 M(5-11) CH	26964 M(5-11) CH	Ingel26964_EloweS_M(5-11)CH (F005022)	Lamin-B1 OS=Homo sapiens OX=9606 GN=LMNB1 PE=1 SV=2	P20700	LMNB1	REF_HomoSapiens_20200510_UP000005640_20200924.fasta	66,409.60	100.00%	4	4	4	0.01%	8.70%	LQIELGK	K	C	90.00%	26.6	26.6	24.3	0	0	1	0	0	2	800.4878	1,910.00		25,615.80	103	109	Empty	TRUE
26964-26969_EloweS_humain_20211221	26964 M(5-11) CH	26964 M(5-11) CH	Ingel26964_EloweS_M(5-11)CH (F005022)	Lamin-B1 OS=Homo sapiens OX=9606 GN=LMNB1 PE=1 SV=2	P20700	LMNB1	REF_HomoSapiens_20200510_UP000005640_20200924.fasta	66,409.60	100.00%	4	4	4	0.01%	8.70%	SLETENSALQLQVTER	R	E	99.70%	51.8	33	13.5	47.2	0	1	0	0	2	1,817.92	2,306.00		22,478.00	52	67	Empty	TRUE
26964-26969_EloweS_humain_20211221	26964 M(5-11) CH	26964 M(5-11) CH	Ingel26964_EloweS_M(5-11)CH (F005022)	Cytochrome c Cont_type=Molecular weight marker/mass spec. standard	P00004-CONT		contaminants_thegpm_20170713.fasta	11,833.30	99.90%	2	2	2	0.00%	24.80%	EDLIAYLK	R	K	99.00%	48.2	28.6	22.7	29.7	0	1	0	0	2	964.5351	2,677.00		39,257.30	93	100	Empty	TRUE
26964-26969_EloweS_humain_20211221	26964 M(5-11) CH	26964 M(5-11) CH	Ingel26964_EloweS_M(5-11)CH (F005022)	Cytochrome c Cont_type=Molecular weight marker/mass spec. standard	P00004-CONT		contaminants_thegpm_20170713.fasta	11,833.30	99.90%	2	2	2	0.00%	24.80%	MIFAGIK	K	K	90.00%	26	25.7	22.7	17.5	0	1	0	0	2	795.4435	1,864.00		25,994.70	81	87	Empty	TRUE
26964-26969_EloweS_humain_20211221	26964 M(5-11) CH	26964 M(5-11) CH	Ingel26964_EloweS_M(5-11)CH (F005022)	Cytochrome c Cont_type=Molecular weight marker/mass spec. standard	P00004-CONT		contaminants_thegpm_20170713.fasta	11,833.30	99.90%	2	2	2	0.00%	24.80%	TGPNLHGLFGR	K	K	99.70%	44.8	29.7	0	44.1	0	1	1	0	2	1,168.62	2,055.00		153354	29	39	Empty	FALSE	P99999,C9JFR7
26964-26969_EloweS_humain_20211221	26964 M(5-11) CH	26964 M(5-11) CH	Ingel26964_EloweS_M(5-11)CH (F005022)	Histone H4 OS=Homo sapiens OX=9606 GN=H4C1 PE=1 SV=2	P62805	H4C1	REF_HomoSapiens_20200510_UP000005640_20200924.fasta	11,367.70	100.00%	2	2	3	0.01%	17.50%	ISGLIYEETR	R	G	99.70%	44.3	31.1	16.9	36	0	1	0	0	2	1,180.62	2,037.00		47,889.10	47	56	Empty	TRUE
26964-26969_EloweS_humain_20211221	26964 M(5-11) CH	26964 M(5-11) CH	Ingel26964_EloweS_M(5-11)CH (F005022)	Histone H4 OS=Homo sapiens OX=9606 GN=H4C1 PE=1 SV=2	P62805	H4C1	REF_HomoSapiens_20200510_UP000005640_20200924.fasta	11,367.70	100.00%	2	2	3	0.01%	17.50%	VFLENVIR	K	D	97.30%	21.1	27.4	13	11.5	0	2	0	0	2	989.5778	2,480.50		157843	61	68	Empty	TRUE
26964-26969_EloweS_humain_20211221	26964 M(5-11) CH	26964 M(5-11) CH	Ingel26964_EloweS_M(5-11)CH (F005022)	Guanine nucleotide exchange factor H1 OS=Homo sapiens OX=9606 GN=ARHGEF2 PE=1 SV=1	A0A5F9ZI21	ARHGEF2	REF_HomoSapiens_20200510_UP000005640_20200924.fasta	126,642.20	32.90%	1	1	1	0.00%	0.89%	LQASGCPGPK	R	E	55.00%	14.9	28.4	22.6	5.9	0	1	0	0	2	958.4665	1,738.00		87,921.40	44	53	Empty	TRUE
26964-26969_EloweS_humain_20211221	26964 M(5-11) CH	26964 M(5-11) CH	Ingel26964_EloweS_M(5-11)CH (F005022)	Electron transfer flavoprotein subunit alpha, mitochondrial OS=Homo sapiens OX=9606 GN=ETFA PE=1 SV=1	P13804,P13804-2	ETFA	REF_HomoSapiens_20200510_UP000005640_20200924.fasta	35,080.10	94.00%	1	1	1	0.00%	5.41%	GTSFDAAATSGGSASSEK	R	A	96.70%	22.7	27.9	0	22.7	0	1	0	0	2	1,630.72	1,340.00		5,695.54	170	187	Empty	TRUE
26964-26969_EloweS_humain_20211221	26964 M(5-11) CH	26964 M(5-11) CH	Ingel26964_EloweS_M(5-11)CH (F005022)	L-lactate dehydrogenase OS=Homo sapiens OX=9606 GN=LDHB PE=1 SV=1	A0A5F9ZHM4	LDHB	REF_HomoSapiens_20200510_UP000005640_20200924.fasta	37,405.40	100.00%	5	6	6	0.01%	17.60%	GLTSVINQK	R	L	90.80%	21.4	30.6	18.6	13.1	0	1	0	0	2	959.5521	1,634.00		37,870.20	300	308	Empty	TRUE
26964-26969_EloweS_humain_20211221	26964 M(5-11) CH	26964 M(5-11) CH	Ingel26964_EloweS_M(5-11)CH (F005022)	L-lactate dehydrogenase OS=Homo sapiens OX=9606 GN=LDHB PE=1 SV=1	A0A5F9ZHM4	LDHB	REF_HomoSapiens_20200510_UP000005640_20200924.fasta	37,405.40	100.00%	5	6	6	0.01%	17.60%	LIAPVAEEEATVPNNK	K	I	99.40%	34.1	30.7	13	34.1	0	1	0	0	2	1,694.90	2,077.00		65,996.50	8	23	Empty	TRUE
26964-26969_EloweS_humain_20211221	26964 M(5-11) CH	26964 M(5-11) CH	Ingel26964_EloweS_M(5-11)CH (F005022)	L-lactate dehydrogenase OS=Homo sapiens OX=9606 GN=LDHB PE=1 SV=1	A0A5F9ZHM4	LDHB	REF_HomoSapiens_20200510_UP000005640_20200924.fasta	37,405.40	100.00%	5	6	6	0.01%	17.60%	LKDDEVAQLK	K	K	95.70%	21.8	32.7	30.1	5.19	0	1	0	0	2	1,158.64	1,345.00		14,414.60	309	318	Empty	TRUE
26964-26969_EloweS_humain_20211221	26964 M(5-11) CH	26964 M(5-11) CH	Ingel26964_EloweS_M(5-11)CH (F005022)	L-lactate dehydrogenase OS=Homo sapiens OX=9606 GN=LDHB PE=1 SV=1	A0A5F9ZHM4	LDHB	REF_HomoSapiens_20200510_UP000005640_20200924.fasta	37,405.40	100.00%	5	6	6	0.01%	17.60%	SADTLWDIQK	K	D	99.70%	45.4	32.2	16.8	38.6	0	1	0	0	2	1,176.59	2,341.00		55,275.40	320	329	Empty	TRUE
26964-26969_EloweS_humain_20211221	26964 M(5-11) CH	26964 M(5-11) CH	Ingel26964_EloweS_M(5-11)CH (F005022)	L-lactate dehydrogenase OS=Homo sapiens OX=9606 GN=LDHB PE=1 SV=1	A0A5F9ZHM4	LDHB	REF_HomoSapiens_20200510_UP000005640_20200924.fasta	37,405.40	100.00%	5	6	6	0.01%	17.60%	SLADELALVDVLEDK	K	L	99.70%	64.9	32.7	19	64.3	0	1	1	0	2	1,629.86	3,828.50		66,419.50	44	58	Empty	TRUE
26964-26969_EloweS_humain_20211221	26964 M(5-11) CH	26964 M(5-11) CH	Ingel26964_EloweS_M(5-11)CH (F005022)	Endoplasmic reticulum chaperone BiP OS=Homo sapiens OX=9606 GN=HSPA5 PE=1 SV=2	P11021	HSPA5	REF_HomoSapiens_20200510_UP000005640_20200924.fasta	72,334.70	100.00%	12	15	16	0.04%	21.70%	DAGTIAGLNVMR	K	I	99.20%	30.7	32.9	13.1	26.3	0	3	0	0	2	1,233.63	2,110.00		146753	186	197	Empty	TRUE
26964-26969_EloweS_humain_20211221	26964 M(5-11) CH	26964 M(5-11) CH	Ingel26964_EloweS_M(5-11)CH (F005022)	Endoplasmic reticulum chaperone BiP OS=Homo sapiens OX=9606 GN=HSPA5 PE=1 SV=2	P11021	HSPA5	REF_HomoSapiens_20200510_UP000005640_20200924.fasta	72,334.70	100.00%	12	15	16	0.04%	21.70%	FEELNMDLFR	K	S	99.10%	28.4	29.1	13.1	26.5	0	1	0	0	2	1,329.61	2,645.00		47,765.80	327	336	Empty	TRUE
26964-26969_EloweS_humain_20211221	26964 M(5-11) CH	26964 M(5-11) CH	Ingel26964_EloweS_M(5-11)CH (F005022)	Endoplasmic reticulum chaperone BiP OS=Homo sapiens OX=9606 GN=HSPA5 PE=1 SV=2	P11021	HSPA5	REF_HomoSapiens_20200510_UP000005640_20200924.fasta	72,334.70	100.00%	12	15	16	0.04%	21.70%	IINEPTAAAIAYGLDK	R	R	99.70%	74.1	31.8	19.1	59.2	0	1	1	0	2	1,659.90	2,699.50		223992	198	213	Empty	TRUE	P11142
26964-26969_EloweS_humain_20211221	26964 M(5-11) CH	26964 M(5-11) CH	Ingel26964_EloweS_M(5-11)CH (F005022)	Endoplasmic reticulum chaperone BiP OS=Homo sapiens OX=9606 GN=HSPA5 PE=1 SV=2	P11021	HSPA5	REF_HomoSapiens_20200510_UP000005640_20200924.fasta	72,334.70	100.00%	12	15	16	0.04%	21.70%	IINEPTAAAIAYGLDKR	R	E	99.70%	64.8	29.5	13.8	64.8	0	0	1	0	2	1,816.00	2,397.00		51,450.30	198	214	Empty	TRUE
26964-26969_EloweS_humain_20211221	26964 M(5-11) CH	26964 M(5-11) CH	Ingel26964_EloweS_M(5-11)CH (F005022)	Endoplasmic reticulum chaperone BiP OS=Homo sapiens OX=9606 GN=HSPA5 PE=1 SV=2	P11021	HSPA5	REF_HomoSapiens_20200510_UP000005640_20200924.fasta	72,334.70	100.00%	12	15	16	0.04%	21.70%	ITPSYVAFTPEGER	R	L	99.40%	38.5	31.6	0	38.5	0	1	0	0	2	1,566.78	2,343.00		62,571.50	61	74	Empty	TRUE
26964-26969_EloweS_humain_20211221	26964 M(5-11) CH	26964 M(5-11) CH	Ingel26964_EloweS_M(5-11)CH (F005022)	Endoplasmic reticulum chaperone BiP OS=Homo sapiens OX=9606 GN=HSPA5 PE=1 SV=2	P11021	HSPA5	REF_HomoSapiens_20200510_UP000005640_20200924.fasta	72,334.70	100.00%	12	15	16	0.04%	21.70%	KSDIDEIVLVGGSTR	K	I	99.70%	66	32.3	0	63.5	0	1	1	0	2	1,588.85	2,220.00		82,415.60	353	367	Empty	TRUE
26964-26969_EloweS_humain_20211221	26964 M(5-11) CH	26964 M(5-11) CH	Ingel26964_EloweS_M(5-11)CH (F005022)	Endoplasmic reticulum chaperone BiP OS=Homo sapiens OX=9606 GN=HSPA5 PE=1 SV=2	P11021	HSPA5	REF_HomoSapiens_20200510_UP000005640_20200924.fasta	72,334.70	100.00%	12	15	16	0.04%	21.70%	LTPEEIER	R	M	99.00%	34.5	29.2	16.6	0	0	1	0	0	2	986.5154	1,547.00		43,150.60	533	540	Empty	TRUE
26964-26969_EloweS_humain_20211221	26964 M(5-11) CH	26964 M(5-11) CH	Ingel26964_EloweS_M(5-11)CH (F005022)	Endoplasmic reticulum chaperone BiP OS=Homo sapiens OX=9606 GN=HSPA5 PE=1 SV=2	P11021	HSPA5	REF_HomoSapiens_20200510_UP000005640_20200924.fasta	72,334.70	100.00%	12	15	16	0.04%	21.70%	NELESYAYSLK	R	N	98.50%	31	30.6	17.3	29.1	0	1	0	0	2	1,316.64	2,301.00		52,857.40	563	573	Empty	TRUE
26964-26969_EloweS_humain_20211221	26964 M(5-11) CH	26964 M(5-11) CH	Ingel26964_EloweS_M(5-11)CH (F005022)	Endoplasmic reticulum chaperone BiP OS=Homo sapiens OX=9606 GN=HSPA5 PE=1 SV=2	P11021	HSPA5	REF_HomoSapiens_20200510_UP000005640_20200924.fasta	72,334.70	100.00%	12	15	16	0.04%	21.70%	NQLTSNPENTVFDAK	K	R	99.70%	50.4	32.4	13	50.4	0	1	0	0	2	1,677.81	2,056.00		41,283.60	82	96	Empty	TRUE
26964-26969_EloweS_humain_20211221	26964 M(5-11) CH	26964 M(5-11) CH	Ingel26964_EloweS_M(5-11)CH (F005022)	Endoplasmic reticulum chaperone BiP OS=Homo sapiens OX=9606 GN=HSPA5 PE=1 SV=2	P11021	HSPA5	REF_HomoSapiens_20200510_UP000005640_20200924.fasta	72,334.70	100.00%	12	15	16	0.04%	21.70%	SQIFSTASDNQPTVTIK	K	V	99.70%	53	32.5	13	53	0	1	0	0	2	1,836.93	2,225.00		46,406.90	448	464	Empty	TRUE
26964-26969_EloweS_humain_20211221	26964 M(5-11) CH	26964 M(5-11) CH	Ingel26964_EloweS_M(5-11)CH (F005022)	Endoplasmic reticulum chaperone BiP OS=Homo sapiens OX=9606 GN=HSPA5 PE=1 SV=2	P11021	HSPA5	REF_HomoSapiens_20200510_UP000005640_20200924.fasta	72,334.70	100.00%	12	15	16	0.04%	21.70%	TWNDPSVQQDIK	R	F	62.20%	13.3	30.4	0	7.65	0	1	0	0	2	1,430.69	1,873.00		36,119.20	102	113	Empty	TRUE
26964-26969_EloweS_humain_20211221	26964 M(5-11) CH	26964 M(5-11) CH	Ingel26964_EloweS_M(5-11)CH (F005022)	Endoplasmic reticulum chaperone BiP OS=Homo sapiens OX=9606 GN=HSPA5 PE=1 SV=2	P11021	HSPA5	REF_HomoSapiens_20200510_UP000005640_20200924.fasta	72,334.70	100.00%	12	15	16	0.04%	21.70%	VEIIANDQGNR	R	I	99.70%	54.2	30.8	14	0	0	1	0	0	2	1,228.63	1,455.00		16,884.00	50	60	Empty	TRUE	P11142,P0DMV8,P0DMV9,A0A0G2JIW1
26964-26969_EloweS_humain_20211221	26964 M(5-11) CH	26964 M(5-11) CH	Ingel26964_EloweS_M(5-11)CH (F005022)	Heterogeneous nuclear ribonucleoprotein F OS=Homo sapiens OX=9606 GN=HNRNPF PE=1 SV=3	P52597	HNRNPF	REF_HomoSapiens_20200510_UP000005640_20200924.fasta	45,671.90	100.00%	4	5	5	0.01%	15.90%	ATENDIYNFFSPLNPVR	K	V	99.50%	40.1	32.8	0	40.1	0	1	1	0	2	1,996.98	3,554.50		68,414.40	300	316	Empty	TRUE
26964-26969_EloweS_humain_20211221	26964 M(5-11) CH	26964 M(5-11) CH	Ingel26964_EloweS_M(5-11)CH (F005022)	Heterogeneous nuclear ribonucleoprotein F OS=Homo sapiens OX=9606 GN=HNRNPF PE=1 SV=3	P52597	HNRNPF	REF_HomoSapiens_20200510_UP000005640_20200924.fasta	45,671.90	100.00%	4	5	5	0.01%	15.90%	HSGPNSADSANDGFVR	K	L	93.30%	16.2	27.9	15.1	16.2	0	0	1	0	2	1,630.72	1,224.00		9,536.17	99	114	Empty	TRUE
26964-26969_EloweS_humain_20211221	26964 M(5-11) CH	26964 M(5-11) CH	Ingel26964_EloweS_M(5-11)CH (F005022)	Heterogeneous nuclear ribonucleoprotein F OS=Homo sapiens OX=9606 GN=HNRNPF PE=1 SV=3	P52597	HNRNPF	REF_HomoSapiens_20200510_UP000005640_20200924.fasta	45,671.90	100.00%	4	5	5	0.01%	15.90%	ITGEAFVQFASQELAEK	K	A	93.40%	18.6	32.3	0	15.8	0	0	1	0	2	1,867.94	3,293.00		21,588.50	151	167	Empty	TRUE
26964-26969_EloweS_humain_20211221	26964 M(5-11) CH	26964 M(5-11) CH	Ingel26964_EloweS_M(5-11)CH (F005022)	Heterogeneous nuclear ribonucleoprotein F OS=Homo sapiens OX=9606 GN=HNRNPF PE=1 SV=3	P52597	HNRNPF	REF_HomoSapiens_20200510_UP000005640_20200924.fasta	45,671.90	100.00%	4	5	5	0.01%	15.90%	QSGEAFVELGSEDDVK	R	M	92.80%	24.4	30.7	15.9	24.2	0	1	0	0	2	1,709.79	2,280.00		40,132.60	53	68	Empty	TRUE
26964-26969_EloweS_humain_20211221	26964 M(5-11) CH	26964 M(5-11) CH	Ingel26964_EloweS_M(5-11)CH (F005022)	Cysteine and glycine-rich protein 1 (Fragment) OS=Homo sapiens OX=9606 GN=CSRP1 PE=1 SV=1	E9PND2,E9PP21,E9PS42,P21291	CSRP1	REF_HomoSapiens_20200510_UP000005640_20200924.fasta	20,567.10	100.00%	2	2	2	0.00%	14.40%	GYGYGQGAGTLSTDK	K	G	99.70%	42	29.7	0	39.9	0	1	0	0	2	1,474.68	1,584.00		37,013.60	70	84	Empty	TRUE
26964-26969_EloweS_humain_20211221	26964 M(5-11) CH	26964 M(5-11) CH	Ingel26964_EloweS_M(5-11)CH (F005022)	Cysteine and glycine-rich protein 1 (Fragment) OS=Homo sapiens OX=9606 GN=CSRP1 PE=1 SV=1	E9PND2,E9PP21,E9PS42,P21291	CSRP1	REF_HomoSapiens_20200510_UP000005640_20200924.fasta	20,567.10	100.00%	2	2	2	0.00%	14.40%	GYGYGQGAGTLSTDKGESLGIK	K	H	99.10%	33.3	33	13.5	32.9	0	0	1	0	2	2,159.06	1,962.00		93,212.10	70	91	Empty	TRUE
26964-26969_EloweS_humain_20211221	26964 M(5-11) CH	26964 M(5-11) CH	Ingel26964_EloweS_M(5-11)CH (F005022)	39S ribosomal protein L11, mitochondrial OS=Homo sapiens OX=9606 GN=MRPL11 PE=1 SV=1	Q9Y3B7	MRPL11	REF_HomoSapiens_20200510_UP000005640_20200924.fasta	20,683.90	99.30%	1	1	1	0.00%	4.69%	EVAGLVTLK	K	H	99.70%	40.8	28.4	18.9	26.1	0	1	0	0	2	929.5667	2,105.00		22,999.00	107	115	Empty	TRUE
26964-26969_EloweS_humain_20211221	26964 M(5-11) CH	26964 M(5-11) CH	Ingel26964_EloweS_M(5-11)CH (F005022)	Ribosome maturation protein SBDS OS=Homo sapiens OX=9606 GN=SBDS PE=1 SV=1	A0A087X020,Q9Y3A5	SBDS	REF_HomoSapiens_20200510_UP000005640_20200924.fasta	28,763.90	99.80%	2	2	2	0.00%	6.80%	GSLEVLNLK	K	D	90.60%	16.4	28.7	20.3	0	0	1	0	0	2	972.5725	2,305.00		35,828.50	232	240	Empty	TRUE
26964-26969_EloweS_humain_20211221	26964 M(5-11) CH	26964 M(5-11) CH	Ingel26964_EloweS_M(5-11)CH (F005022)	Ribosome maturation protein SBDS OS=Homo sapiens OX=9606 GN=SBDS PE=1 SV=1	A0A087X020,Q9Y3A5	SBDS	REF_HomoSapiens_20200510_UP000005640_20200924.fasta	28,763.90	99.80%	2	2	2	0.00%	6.80%	LTNVAVVR	R	M	92.20%	16.1	27.9	18.3	10.8	0	1	0	0	2	871.5359	1,487.00		43,918.40	12	19	Empty	TRUE
26964-26969_EloweS_humain_20211221	26964 M(5-11) CH	26964 M(5-11) CH	Ingel26964_EloweS_M(5-11)CH (F005022)	Poly(rC)-binding protein 1 OS=Homo sapiens OX=9606 GN=PCBP1 PE=1 SV=2	Q15365	PCBP1	REF_HomoSapiens_20200510_UP000005640_20200924.fasta	37,498.20	100.00%	4	4	4	0.01%	14.90%	ESTGAQVQVAGDMLPNSTER	R	A	96.20%	22	31.9	0	22	0	1	0	0	2	2,089.98	2,213.00		22,573.90	125	144	Empty	TRUE
26964-26969_EloweS_humain_20211221	26964 M(5-11) CH	26964 M(5-11) CH	Ingel26964_EloweS_M(5-11)CH (F005022)	Poly(rC)-binding protein 1 OS=Homo sapiens OX=9606 GN=PCBP1 PE=1 SV=2	Q15365	PCBP1	REF_HomoSapiens_20200510_UP000005640_20200924.fasta	37,498.20	100.00%	4	4	4	0.01%	14.90%	IANPVEGSSGR	K	Q	99.60%	35.1	30.1	13.8	35.1	0	1	0	0	2	1,086.55	1,299.00		21,371.20	315	325	Empty	TRUE
26964-26969_EloweS_humain_20211221	26964 M(5-11) CH	26964 M(5-11) CH	Ingel26964_EloweS_M(5-11)CH (F005022)	Poly(rC)-binding protein 1 OS=Homo sapiens OX=9606 GN=PCBP1 PE=1 SV=2	Q15365	PCBP1	REF_HomoSapiens_20200510_UP000005640_20200924.fasta	37,498.20	100.00%	4	4	4	0.01%	14.90%	IITLTGPTNAIFK	R	A	90.90%	17.1	26.6	0	17.1	0	1	0	0	2	1,388.82	2,844.00		59,269.90	58	70	Empty	TRUE
26964-26969_EloweS_humain_20211221	26964 M(5-11) CH	26964 M(5-11) CH	Ingel26964_EloweS_M(5-11)CH (F005022)	Poly(rC)-binding protein 1 OS=Homo sapiens OX=9606 GN=PCBP1 PE=1 SV=2	Q15365	PCBP1	REF_HomoSapiens_20200510_UP000005640_20200924.fasta	37,498.20	100.00%	4	4	4	0.01%	14.90%	QGANINEIR	R	Q	99.70%	58.3	28.1	17.3	48	0	1	0	0	2	1,014.53	1,351.00		23,894.80	298	306	Empty	TRUE
26964-26969_EloweS_humain_20211221	26964 M(5-11) CH	26964 M(5-11) CH	Ingel26964_EloweS_M(5-11)CH (F005022)	60S ribosomal protein L28 OS=Homo sapiens OX=9606 GN=RPL28 PE=1 SV=1	H0YKD8	RPL28	REF_HomoSapiens_20200510_UP000005640_20200924.fasta	19,072.20	100.00%	5	5	5	0.01%	25.30%	ATLSSIR	R	H	51.50%	10.5	25	13.5	6.14	0	1	0	0	2	747.4359	1,316.00		13,014.70	88	94	Empty	TRUE
26964-26969_EloweS_humain_20211221	26964 M(5-11) CH	26964 M(5-11) CH	Ingel26964_EloweS_M(5-11)CH (F005022)	60S ribosomal protein L28 OS=Homo sapiens OX=9606 GN=RPL28 PE=1 SV=1	H0YKD8	RPL28	REF_HomoSapiens_20200510_UP000005640_20200924.fasta	19,072.20	100.00%	5	5	5	0.01%	25.30%	GVVVVIK	K	R	90.00%	29.7	25	13.2	25.3	0	1	0	0	2	713.492	1,725.00		44,275.90	59	65	Empty	TRUE
26964-26969_EloweS_humain_20211221	26964 M(5-11) CH	26964 M(5-11) CH	Ingel26964_EloweS_M(5-11)CH (F005022)	60S ribosomal protein L28 OS=Homo sapiens OX=9606 GN=RPL28 PE=1 SV=1	H0YKD8	RPL28	REF_HomoSapiens_20200510_UP000005640_20200924.fasta	19,072.20	100.00%	5	5	5	0.01%	25.30%	QTYSTEPNNLK	K	A	80.80%	17.8	31.4	0	17.8	0	1	0	0	2	1,294.63	1,279.00		8,294.45	23	33	Empty	TRUE
26964-26969_EloweS_humain_20211221	26964 M(5-11) CH	26964 M(5-11) CH	Ingel26964_EloweS_M(5-11)CH (F005022)	60S ribosomal protein L28 OS=Homo sapiens OX=9606 GN=RPL28 PE=1 SV=1	H0YKD8	RPL28	REF_HomoSapiens_20200510_UP000005640_20200924.fasta	19,072.20	100.00%	5	5	5	0.01%	25.30%	TVGVEPAADGK	K	G	99.60%	34.9	29.9	13.1	30.4	0	1	0	0	2	1,043.54	1,202.00		7,732.60	48	58	Empty	TRUE
26964-26969_EloweS_humain_20211221	26964 M(5-11) CH	26964 M(5-11) CH	Ingel26964_EloweS_M(5-11)CH (F005022)	60S ribosomal protein L28 OS=Homo sapiens OX=9606 GN=RPL28 PE=1 SV=1	H0YKD8	RPL28	REF_HomoSapiens_20200510_UP000005640_20200924.fasta	19,072.20	100.00%	5	5	5	0.01%	25.30%	YNGLIHR	R	K	90.00%	28.5	28.6	17.5	22.5	0	1	0	0	2	872.4737	1,215.00		14,876.30	40	46	Empty	TRUE
26964-26969_EloweS_humain_20211221	26964 M(5-11) CH	26964 M(5-11) CH	Ingel26964_EloweS_M(5-11)CH (F005022)	Eukaryotic translation initiation factor 5A (Fragment) OS=Homo sapiens OX=9606 GN=EIF5A PE=1 SV=8	I3L397,I3L504,P63241,P63241-2	EIF5A	REF_HomoSapiens_20200510_UP000005640_20200924.fasta	16,832.70	100.00%	8	13	16	0.04%	41.80%	EDLRLPEGDLGK	R	E	99.70%	41.7	30.6	19.5	33	0	1	1	0	2	1,341.70	1,973.50		251117	110	121	Empty	TRUE
26964-26969_EloweS_humain_20211221	26964 M(5-11) CH	26964 M(5-11) CH	Ingel26964_EloweS_M(5-11)CH (F005022)	Eukaryotic translation initiation factor 5A (Fragment) OS=Homo sapiens OX=9606 GN=EIF5A PE=1 SV=8	I3L397,I3L504,P63241,P63241-2	EIF5A	REF_HomoSapiens_20200510_UP000005640_20200924.fasta	16,832.70	100.00%	8	13	16	0.04%	41.80%	KNGFVVLK	R	G	98.40%	22.7	25.1	21.5	6.68	0	1	0	0	2	905.5456	1,693.00		29,990.60	27	34	Empty	TRUE
26964-26969_EloweS_humain_20211221	26964 M(5-11) CH	26964 M(5-11) CH	Ingel26964_EloweS_M(5-11)CH (F005022)	Eukaryotic translation initiation factor 5A (Fragment) OS=Homo sapiens OX=9606 GN=EIF5A PE=1 SV=8	I3L397,I3L504,P63241,P63241-2	EIF5A	REF_HomoSapiens_20200510_UP000005640_20200924.fasta	16,832.70	100.00%	8	13	16	0.04%	41.80%	LPEGDLGK	R	E	97.20%	27.3	25	24.4	11.6	0	1	0	0	2	828.4464	1,360.00		38,463.80	114	121	Empty	TRUE
26964-26969_EloweS_humain_20211221	26964 M(5-11) CH	26964 M(5-11) CH	Ingel26964_EloweS_M(5-11)CH (F005022)	Eukaryotic translation initiation factor 5A (Fragment) OS=Homo sapiens OX=9606 GN=EIF5A PE=1 SV=8	I3L397,I3L504,P63241,P63241-2	EIF5A	REF_HomoSapiens_20200510_UP000005640_20200924.fasta	16,832.70	100.00%	8	13	16	0.04%	41.80%	LPEGDLGKEIEQK	R	Y	97.70%	24.5	31	14.8	20.8	0	1	1	0	2	1,455.77	1,726.00		50,428.60	114	126	Empty	TRUE
26964-26969_EloweS_humain_20211221	26964 M(5-11) CH	26964 M(5-11) CH	Ingel26964_EloweS_M(5-11)CH (F005022)	Eukaryotic translation initiation factor 5A (Fragment) OS=Homo sapiens OX=9606 GN=EIF5A PE=1 SV=8	I3L397,I3L504,P63241,P63241-2	EIF5A	REF_HomoSapiens_20200510_UP000005640_20200924.fasta	16,832.70	100.00%	8	13	16	0.04%	41.80%	NDFQLIGIQDGYLSLLQDSGEVR	R	E	99.70%	80.6	32.7	15.3	70.7	0	3	2	0	2	2,580.29	3,937.00		100727	87	109	Empty	TRUE
26964-26969_EloweS_humain_20211221	26964 M(5-11) CH	26964 M(5-11) CH	Ingel26964_EloweS_M(5-11)CH (F005022)	Eukaryotic translation initiation factor 5A (Fragment) OS=Homo sapiens OX=9606 GN=EIF5A PE=1 SV=8	I3L397,I3L504,P63241,P63241-2	EIF5A	REF_HomoSapiens_20200510_UP000005640_20200924.fasta	16,832.70	100.00%	8	13	16	0.04%	41.80%	NGFVVLK	K	G	90.00%	40.7	25	20	32.2	0	3	0	0	2	776.4665	2,279.00		122751	28	34	Empty	TRUE
26964-26969_EloweS_humain_20211221	26964 M(5-11) CH	26964 M(5-11) CH	Ingel26964_EloweS_M(5-11)CH (F005022)	Eukaryotic translation initiation factor 5A (Fragment) OS=Homo sapiens OX=9606 GN=EIF5A PE=1 SV=8	I3L397,I3L504,P63241,P63241-2	EIF5A	REF_HomoSapiens_20200510_UP000005640_20200924.fasta	16,832.70	100.00%	8	13	16	0.04%	41.80%	RNDFQLIGIQDGYLSLLQDSGEVR	K	E	99.70%	57.8	32.3	13.1	57.8	0	0	1	0	2	2,736.40	3,553.00		108872	86	109	Empty	TRUE
26964-26969_EloweS_humain_20211221	26964 M(5-11) CH	26964 M(5-11) CH	Ingel26964_EloweS_M(5-11)CH (F005022)	Eukaryotic translation initiation factor 5A (Fragment) OS=Homo sapiens OX=9606 GN=EIF5A PE=1 SV=8	I3L397,I3L504,P63241,P63241-2	EIF5A	REF_HomoSapiens_20200510_UP000005640_20200924.fasta	16,832.70	100.00%	8	13	16	0.04%	41.80%	VHLVGIDIFTGK	K	K	99.70%	71	29.5	0	64.9	0	1	0	0	2	1,298.75	2,731.00		105829	56	67	Empty	TRUE
26964-26969_EloweS_humain_20211221	26964 M(5-11) CH	26964 M(5-11) CH	Ingel26964_EloweS_M(5-11)CH (F005022)	RNA helicase OS=Homo sapiens OX=9606 GN=DDX17 PE=1 SV=1	A0A1X7SBZ2,A0A5H1ZRQ2,Q92841	DDX17	REF_HomoSapiens_20200510_UP000005640_20200924.fasta	80,274.00	93.70%	2	2	2	0.00%	6.17%	APILIATDVASR	K	G	99.70%	67.4	26.7	13.1	47.9	0	1	0	0	2	1,226.71	2,311.00		120658	469	480	Empty	FALSE	P17844-2,P17844,J3KTA4
26964-26969_EloweS_humain_20211221	26964 M(5-11) CH	26964 M(5-11) CH	Ingel26964_EloweS_M(5-11)CH (F005022)	RNA helicase OS=Homo sapiens OX=9606 GN=DDX17 PE=1 SV=1	A0A1X7SBZ2,A0A5H1ZRQ2,Q92841	DDX17	REF_HomoSapiens_20200510_UP000005640_20200924.fasta	80,274.00	93.70%	2	2	2	0.00%	6.17%	MLDMGFEPQIR	R	K	99.10%	28.1	29.3	13.3	24.2	0	1	0	0	2	1,368.63	2,116.00		40,898.30	330	340	Empty	FALSE	P17844-2,A0A0D9SF53,P17844,J3KTA4
26964-26969_EloweS_humain_20211221	26964 M(5-11) CH	26964 M(5-11) CH	Ingel26964_EloweS_M(5-11)CH (F005022)	RNA helicase OS=Homo sapiens OX=9606 GN=DDX17 PE=1 SV=1	A0A1X7SBZ2,A0A5H1ZRQ2,Q92841	DDX17	REF_HomoSapiens_20200510_UP000005640_20200924.fasta	80,274.00	93.70%	2	2	2	0.00%	6.17%	SSQSSSQQFSGIGR	R	S	68.00%	16.2	30.4	0	16.2	0	1	0	0	2	1,455.68	1,448.00		7,088.25	671	684	Empty	TRUE
26964-26969_EloweS_humain_20211221	26964 M(5-11) CH	26964 M(5-11) CH	Ingel26964_EloweS_M(5-11)CH (F005022)	RNA helicase OS=Homo sapiens OX=9606 GN=DDX17 PE=1 SV=1	A0A1X7SBZ2,A0A5H1ZRQ2,Q92841	DDX17	REF_HomoSapiens_20200510_UP000005640_20200924.fasta	80,274.00	93.70%	2	2	2	0.00%	6.17%	WDLSELPK	K	F	80.30%	21.1	31.8	22.5	6.76	0	1	0	0	2	987.5147	2,665.00		36,100.70	122	129	Empty	TRUE
26964-26969_EloweS_humain_20211221	26964 M(5-11) CH	26964 M(5-11) CH	Ingel26964_EloweS_M(5-11)CH (F005022)	Caveolae-associated protein 1 OS=Homo sapiens OX=9606 GN=CAVIN1 PE=1 SV=1	Q6NZI2	CAVIN1	REF_HomoSapiens_20200510_UP000005640_20200924.fasta	43,476.50	99.10%	2	2	2	0.00%	8.46%	ATEMVEVGADDDEGGAER	K	G	68.00%	10.7	25	0	10.7	0	1	0	0	2	1,866.77	1,447.00		8,576.79	338	355	Empty	TRUE
26964-26969_EloweS_humain_20211221	26964 M(5-11) CH	26964 M(5-11) CH	Ingel26964_EloweS_M(5-11)CH (F005022)	Caveolae-associated protein 1 OS=Homo sapiens OX=9606 GN=CAVIN1 PE=1 SV=1	Q6NZI2	CAVIN1	REF_HomoSapiens_20200510_UP000005640_20200924.fasta	43,476.50	99.10%	2	2	2	0.00%	8.46%	SDQVNGVLVLSLLDK	K	I	94.00%	22.2	30.5	0	19.1	0	1	0	0	2	1,600.88	3,679.00		25,648.90	46	60	Empty	TRUE
26964-26969_EloweS_humain_20211221	26964 M(5-11) CH	26964 M(5-11) CH	Ingel26964_EloweS_M(5-11)CH (F005022)	Citrate synthase OS=Homo sapiens OX=9606 GN=CS PE=1 SV=1	B4DJV2,O75390	CS	REF_HomoSapiens_20200510_UP000005640_20200924.fasta	51,713.80	91.50%	1	1	1	0.00%	1.99%	DILADLIPK	K	E	96.40%	23.7	25.4	14.4	17.2	0	1	0	0	2	997.5931	3,435.00		29,744.70	35	43	Empty	TRUE
26964-26969_EloweS_humain_20211221	26964 M(5-11) CH	26964 M(5-11) CH	Ingel26964_EloweS_M(5-11)CH (F005022)	Eukaryotic translation initiation factor 1A, Y-chromosomal OS=Homo sapiens OX=9606 GN=EIF1AY PE=1 SV=4	O14602,P47813	EIF1AX,EIF1AY	REF_HomoSapiens_20200510_UP000005640_20200924.fasta	16,443.30	99.70%	1	1	1	0.00%	7.64%	EDGQEYAQVIK	K	M	99.60%	42.3	31.1	18.7	33.3	0	1	0	0	2	1,279.62	1,777.00		44,100.30	30	40	Empty	TRUE
26964-26969_EloweS_humain_20211221	26964 M(5-11) CH	26964 M(5-11) CH	Ingel26964_EloweS_M(5-11)CH (F005022)	BAG family molecular chaperone regulator 2 OS=Homo sapiens OX=9606 GN=BAG2 PE=1 SV=1	O95816	BAG2	REF_HomoSapiens_20200510_UP000005640_20200924.fasta	23,772.50	100.00%	2	2	2	0.00%	9.00%	IIDEVVNK	R	F	99.00%	35.2	30.3	17.9	25	0	1	0	0	2	929.5303	1,493.00		22,540.60	116	123	Empty	TRUE
26964-26969_EloweS_humain_20211221	26964 M(5-11) CH	26964 M(5-11) CH	Ingel26964_EloweS_M(5-11)CH (F005022)	BAG family molecular chaperone regulator 2 OS=Homo sapiens OX=9606 GN=BAG2 PE=1 SV=1	O95816	BAG2	REF_HomoSapiens_20200510_UP000005640_20200924.fasta	23,772.50	100.00%	2	2	2	0.00%	9.00%	LLESLDQLELR	R	V	99.70%	79.2	30.8	24.7	63.6	0	1	0	0	2	1,328.74	2,945.00		36,224.50	28	38	Empty	TRUE
26964-26969_EloweS_humain_20211221	26964 M(5-11) CH	26964 M(5-11) CH	Ingel26964_EloweS_M(5-11)CH (F005022)	Leucine-rich repeat-containing protein 59 OS=Homo sapiens OX=9606 GN=LRRC59 PE=1 SV=1	Q96AG4	LRRC59	REF_HomoSapiens_20200510_UP000005640_20200924.fasta	34,931.40	100.00%	3	3	3	0.01%	10.70%	DNPLDPVLAK	K	V	88.50%	18.9	28.5	13.2	18.9	0	1	0	0	2	1,081.59	2,398.00		36,977.60	117	126	Empty	TRUE
26964-26969_EloweS_humain_20211221	26964 M(5-11) CH	26964 M(5-11) CH	Ingel26964_EloweS_M(5-11)CH (F005022)	Leucine-rich repeat-containing protein 59 OS=Homo sapiens OX=9606 GN=LRRC59 PE=1 SV=1	Q96AG4	LRRC59	REF_HomoSapiens_20200510_UP000005640_20200924.fasta	34,931.40	100.00%	3	3	3	0.01%	10.70%	LQQLPADFGR	K	L	97.00%	23.1	32.1	16.3	12	0	1	0	0	2	1,144.61	2,074.00		51,178.50	74	83	Empty	TRUE
26964-26969_EloweS_humain_20211221	26964 M(5-11) CH	26964 M(5-11) CH	Ingel26964_EloweS_M(5-11)CH (F005022)	Leucine-rich repeat-containing protein 59 OS=Homo sapiens OX=9606 GN=LRRC59 PE=1 SV=1	Q96AG4	LRRC59	REF_HomoSapiens_20200510_UP000005640_20200924.fasta	34,931.40	100.00%	3	3	3	0.01%	10.70%	LVNLQHLDLLNNK	R	L	97.90%	23.9	28.3	0	23.9	0	0	1	0	2	1,533.87	2,496.00		42,087.30	84	96	Empty	TRUE
26964-26969_EloweS_humain_20211221	26964 M(5-11) CH	26964 M(5-11) CH	Ingel26964_EloweS_M(5-11)CH (F005022)	Peroxiredoxin-5, mitochondrial OS=Homo sapiens OX=9606 GN=PRDX5 PE=1 SV=4	P30044,P30044-2	PRDX5	REF_HomoSapiens_20200510_UP000005640_20200924.fasta	22,086.40	100.00%	4	4	4	0.01%	23.40%	ETDLLLDDSLVSIFGNR	K	R	99.70%	47	32.7	14.5	38.2	0	1	0	0	2	1,906.98	4,022.00		19,511.80	160	176	Empty	TRUE
26964-26969_EloweS_humain_20211221	26964 M(5-11) CH	26964 M(5-11) CH	Ingel26964_EloweS_M(5-11)CH (F005022)	Peroxiredoxin-5, mitochondrial OS=Homo sapiens OX=9606 GN=PRDX5 PE=1 SV=4	P30044,P30044-2	PRDX5	REF_HomoSapiens_20200510_UP000005640_20200924.fasta	22,086.40	100.00%	4	4	4	0.01%	23.40%	LLADPTGAFGK	R	E	98.00%	27	31.8	14.4	12.6	0	1	0	0	2	1,089.59	2,275.00		46,773.40	149	159	Empty	TRUE
26964-26969_EloweS_humain_20211221	26964 M(5-11) CH	26964 M(5-11) CH	Ingel26964_EloweS_M(5-11)CH (F005022)	Peroxiredoxin-5, mitochondrial OS=Homo sapiens OX=9606 GN=PRDX5 PE=1 SV=4	P30044,P30044-2	PRDX5	REF_HomoSapiens_20200510_UP000005640_20200924.fasta	22,086.40	100.00%	4	4	4	0.01%	23.40%	THLPGFVEQAEALK	K	A	95.00%	19.9	31	14.3	19.9	0	0	1	0	2	1,539.82	2,297.00		32,305.00	103	116	Empty	TRUE
26964-26969_EloweS_humain_20211221	26964 M(5-11) CH	26964 M(5-11) CH	Ingel26964_EloweS_M(5-11)CH (F005022)	Peroxiredoxin-5, mitochondrial OS=Homo sapiens OX=9606 GN=PRDX5 PE=1 SV=4	P30044,P30044-2	PRDX5	REF_HomoSapiens_20200510_UP000005640_20200924.fasta	22,086.40	100.00%	4	4	4	0.01%	23.40%	VNLAELFK	K	G	99.00%	30.6	27.5	21.4	19.9	0	1	0	0	2	933.5404	2,863.00		40,507.30	76	83	Empty	TRUE
26964-26969_EloweS_humain_20211221	26964 M(5-11) CH	26964 M(5-11) CH	Ingel26964_EloweS_M(5-11)CH (F005022)	40S ribosomal protein S6 OS=Homo sapiens OX=9606 GN=RPS6 PE=1 SV=1	P62753	RPS6	REF_HomoSapiens_20200510_UP000005640_20200924.fasta	28,681.70	100.00%	3	3	3	0.01%	14.10%	DIPGLTDTTVPR	K	R	99.00%	35.4	30.3	13.1	26.7	0	1	0	0	2	1,284.68	2,478.00		196856	120	131	Empty	TRUE
26964-26969_EloweS_humain_20211221	26964 M(5-11) CH	26964 M(5-11) CH	Ingel26964_EloweS_M(5-11)CH (F005022)	40S ribosomal protein S6 OS=Homo sapiens OX=9606 GN=RPS6 PE=1 SV=1	P62753	RPS6	REF_HomoSapiens_20200510_UP000005640_20200924.fasta	28,681.70	100.00%	3	3	3	0.01%	14.10%	LIEVDDER	K	K	98.20%	25.3	29.6	21.8	14.5	0	1	0	0	2	988.4947	1,536.00		61,559.30	15	22	Empty	TRUE
26964-26969_EloweS_humain_20211221	26964 M(5-11) CH	26964 M(5-11) CH	Ingel26964_EloweS_M(5-11)CH (F005022)	40S ribosomal protein S6 OS=Homo sapiens OX=9606 GN=RPS6 PE=1 SV=1	P62753	RPS6	REF_HomoSapiens_20200510_UP000005640_20200924.fasta	28,681.70	100.00%	3	3	3	0.01%	14.10%	MATEVAADALGEEWK	R	G	96.10%	22	30.9	13.2	21.7	0	1	0	0	2	1,620.76	2,624.00		74,513.90	32	46	Empty	TRUE
26964-26969_EloweS_humain_20211221	26964 M(5-11) CH	26964 M(5-11) CH	Ingel26964_EloweS_M(5-11)CH (F005022)	2-oxoglutarate dehydrogenase, mitochondrial OS=Homo sapiens OX=9606 GN=OGDH PE=1 SV=1	E9PCR7,E9PDF2	OGDH	REF_HomoSapiens_20200510_UP000005640_20200924.fasta	117,666.90	99.40%	1	1	1	0.00%	1.16%	LLDTAFDLDVFK	R	N	99.10%	34.5	31	0	34.5	0	1	0	0	2	1,396.74	3,577.00		31,210.20	1024	1035	Empty	TRUE
26964-26969_EloweS_humain_20211221	26964 M(5-11) CH	26964 M(5-11) CH	Ingel26964_EloweS_M(5-11)CH (F005022)	Exosome RNA helicase MTR4 OS=Homo sapiens OX=9606 GN=MTREX PE=1 SV=3	P42285	MTREX	REF_HomoSapiens_20200510_UP000005640_20200924.fasta	117,808.30	99.90%	2	2	2	0.00%	2.40%	EYPFILDAFQR	K	E	92.10%	17.5	30.8	0	17.2	0	1	0	0	2	1,398.71	3,431.00		29,519.40	135	145	Empty	TRUE
26964-26969_EloweS_humain_20211221	26964 M(5-11) CH	26964 M(5-11) CH	Ingel26964_EloweS_M(5-11)CH (F005022)	Exosome RNA helicase MTR4 OS=Homo sapiens OX=9606 GN=MTREX PE=1 SV=3	P42285	MTREX	REF_HomoSapiens_20200510_UP000005640_20200924.fasta	117,808.30	99.90%	2	2	2	0.00%	2.40%	IVIPNEESVVIYYK	K	I	98.50%	26.4	30.1	14.1	26.3	0	1	0	0	2	1,665.91	2,822.00		31,531.30	615	628	Empty	TRUE
26964-26969_EloweS_humain_20211221	26964 M(5-11) CH	26964 M(5-11) CH	Ingel26964_EloweS_M(5-11)CH (F005022)	40S ribosomal protein S4, X isoform OS=Homo sapiens OX=9606 GN=RPS4X PE=1 SV=2	P62701	RPS4X	REF_HomoSapiens_20200510_UP000005640_20200924.fasta	29,599.30	100.00%	5	6	6	0.01%	20.50%	GIPHLVTHDAR	K	T	99.70%	39	32.4	14.9	32.6	0	1	1	0	2	1,215.66	1,290.00		27,839.60	135	145	Empty	TRUE
26964-26969_EloweS_humain_20211221	26964 M(5-11) CH	26964 M(5-11) CH	Ingel26964_EloweS_M(5-11)CH (F005022)	40S ribosomal protein S4, X isoform OS=Homo sapiens OX=9606 GN=RPS4X PE=1 SV=2	P62701	RPS4X	REF_HomoSapiens_20200510_UP000005640_20200924.fasta	29,599.30	100.00%	5	6	6	0.01%	20.50%	LSNIFVIGK	R	G	99.70%	66.2	26.2	18.8	58	0	1	0	0	2	990.5983	2,542.00		74,238.20	222	230	Empty	TRUE
26964-26969_EloweS_humain_20211221	26964 M(5-11) CH	26964 M(5-11) CH	Ingel26964_EloweS_M(5-11)CH (F005022)	40S ribosomal protein S4, X isoform OS=Homo sapiens OX=9606 GN=RPS4X PE=1 SV=2	P62701	RPS4X	REF_HomoSapiens_20200510_UP000005640_20200924.fasta	29,599.30	100.00%	5	6	6	0.01%	20.50%	LTIAEER	R	D	90.00%	38.2	31.1	27.9	15.6	0	1	0	0	2	831.4571	1,380.00		34,393.00	246	252	Empty	TRUE
26964-26969_EloweS_humain_20211221	26964 M(5-11) CH	26964 M(5-11) CH	Ingel26964_EloweS_M(5-11)CH (F005022)	40S ribosomal protein S4, X isoform OS=Homo sapiens OX=9606 GN=RPS4X PE=1 SV=2	P62701	RPS4X	REF_HomoSapiens_20200510_UP000005640_20200924.fasta	29,599.30	100.00%	5	6	6	0.01%	20.50%	TDITYPAGFMDVISIDK	R	T	99.30%	39.2	32.3	13.1	39.2	0	1	0	0	2	1,885.93	3,555.00		42,535.10	78	94	Empty	TRUE
26964-26969_EloweS_humain_20211221	26964 M(5-11) CH	26964 M(5-11) CH	Ingel26964_EloweS_M(5-11)CH (F005022)	40S ribosomal protein S4, X isoform OS=Homo sapiens OX=9606 GN=RPS4X PE=1 SV=2	P62701	RPS4X	REF_HomoSapiens_20200510_UP000005640_20200924.fasta	29,599.30	100.00%	5	6	6	0.01%	20.50%	YALTGDEVKK	K	I	99.30%	31.2	30.2	13.2	12.3	0	1	0	0	2	1,123.60	1,257.00		11,248.10	54	63	Empty	TRUE
26964-26969_EloweS_humain_20211221	26964 M(5-11) CH	26964 M(5-11) CH	Ingel26964_EloweS_M(5-11)CH (F005022)	Phosphoglycerate kinase 1 OS=Homo sapiens OX=9606 GN=PGK1 PE=1 SV=3	P00558	PGK1	REF_HomoSapiens_20200510_UP000005640_20200924.fasta	44,615.30	100.00%	7	9	9	0.02%	25.20%	ALESPERPFLAILGGAK	K	V	98.80%	28	27.7	15.3	19.8	0	0	1	0	2	1,769.00	2,893.00		39,254.90	200	216	Empty	TRUE
26964-26969_EloweS_humain_20211221	26964 M(5-11) CH	26964 M(5-11) CH	Ingel26964_EloweS_M(5-11)CH (F005022)	Phosphoglycerate kinase 1 OS=Homo sapiens OX=9606 GN=PGK1 PE=1 SV=3	P00558	PGK1	REF_HomoSapiens_20200510_UP000005640_20200924.fasta	44,615.30	100.00%	7	9	9	0.02%	25.20%	ITLPVDFVTADKFDENAK	K	T	99.70%	40.2	32.2	0	40.2	0	0	1	0	2	2,023.04	2,936.00		78,382.40	280	297	Empty	TRUE
26964-26969_EloweS_humain_20211221	26964 M(5-11) CH	26964 M(5-11) CH	Ingel26964_EloweS_M(5-11)CH (F005022)	Phosphoglycerate kinase 1 OS=Homo sapiens OX=9606 GN=PGK1 PE=1 SV=3	P00558	PGK1	REF_HomoSapiens_20200510_UP000005640_20200924.fasta	44,615.30	100.00%	7	9	9	0.02%	25.20%	LGDVYVNDAFGTAHR	K	A	92.40%	20.8	32.4	14.6	17.2	0	1	0	0	2	1,634.79	2,117.00		29,898.50	157	171	Empty	TRUE
26964-26969_EloweS_humain_20211221	26964 M(5-11) CH	26964 M(5-11) CH	Ingel26964_EloweS_M(5-11)CH (F005022)	Phosphoglycerate kinase 1 OS=Homo sapiens OX=9606 GN=PGK1 PE=1 SV=3	P00558	PGK1	REF_HomoSapiens_20200510_UP000005640_20200924.fasta	44,615.30	100.00%	7	9	9	0.02%	25.20%	VDFNVPMK	R	N	74.00%	14.3	31.1	14.9	11.9	0	1	0	0	2	965.4762	1,784.00		29,947.10	23	30	Empty	TRUE
26964-26969_EloweS_humain_20211221	26964 M(5-11) CH	26964 M(5-11) CH	Ingel26964_EloweS_M(5-11)CH (F005022)	Phosphoglycerate kinase 1 OS=Homo sapiens OX=9606 GN=PGK1 PE=1 SV=3	P00558	PGK1	REF_HomoSapiens_20200510_UP000005640_20200924.fasta	44,615.30	100.00%	7	9	9	0.02%	25.20%	VLNNMEIGTSLFDEEGAK	K	I	99.70%	48.8	31.9	0	48.8	0	2	0	0	2	1,982.94	2,789.50		68,010.50	247	264	Empty	TRUE
26964-26969_EloweS_humain_20211221	26964 M(5-11) CH	26964 M(5-11) CH	Ingel26964_EloweS_M(5-11)CH (F005022)	Phosphoglycerate kinase 1 OS=Homo sapiens OX=9606 GN=PGK1 PE=1 SV=3	P00558	PGK1	REF_HomoSapiens_20200510_UP000005640_20200924.fasta	44,615.30	100.00%	7	9	9	0.02%	25.20%	VSHVSTGGGASLELLEGK	K	V	99.50%	39.3	31.6	13.4	39	0	1	1	0	2	1,740.91	2,015.50		71,113.20	389	406	Empty	TRUE
26964-26969_EloweS_humain_20211221	26964 M(5-11) CH	26964 M(5-11) CH	Ingel26964_EloweS_M(5-11)CH (F005022)	Phosphoglycerate kinase 1 OS=Homo sapiens OX=9606 GN=PGK1 PE=1 SV=3	P00558	PGK1	REF_HomoSapiens_20200510_UP000005640_20200924.fasta	44,615.30	100.00%	7	9	9	0.02%	25.20%	YSLEPVAVELK	K	S	80.40%	19.1	30.4	13	19.1	0	1	0	0	2	1,247.69	2,555.00		72,159.10	76	86	Empty	TRUE
26964-26969_EloweS_humain_20211221	26964 M(5-11) CH	26964 M(5-11) CH	Ingel26964_EloweS_M(5-11)CH (F005022)	Mitochondrial import inner membrane translocase subunit TIM50 OS=Homo sapiens OX=9606 GN=TIMM50 PE=1 SV=2	Q3ZCQ8,Q3ZCQ8-2	TIMM50	REF_HomoSapiens_20200510_UP000005640_20200924.fasta	39,647.50	99.60%	1	1	1	0.00%	2.83%	VLLDLSAFLK	R	T	99.60%	32.5	25	13.9	28.2	0	1	0	0	2	1,118.68	3,708.00		27,952.00	275	284	Empty	TRUE
26964-26969_EloweS_humain_20211221	26964 M(5-11) CH	26964 M(5-11) CH	Ingel26964_EloweS_M(5-11)CH (F005022)	Cleavage stimulation factor subunit 1 (Fragment) OS=Homo sapiens OX=9606 GN=CSTF1 PE=1 SV=1	A0A0A0MSZ9,Q05048	CSTF1	REF_HomoSapiens_20200510_UP000005640_20200924.fasta	48,358.50	99.90%	2	2	2	0.00%	4.64%	LWDGVSNR	K	C	99.00%	36.1	30.3	20.7	29.6	0	1	0	0	2	946.4741	1,691.00		28,055.00	288	295	Empty	TRUE
26964-26969_EloweS_humain_20211221	26964 M(5-11) CH	26964 M(5-11) CH	Ingel26964_EloweS_M(5-11)CH (F005022)	Cleavage stimulation factor subunit 1 (Fragment) OS=Homo sapiens OX=9606 GN=CSTF1 PE=1 SV=1	A0A0A0MSZ9,Q05048	CSTF1	REF_HomoSapiens_20200510_UP000005640_20200924.fasta	48,358.50	99.90%	2	2	2	0.00%	4.64%	LWEISTGR	K	T	90.80%	19.7	31.6	23.4	11.2	0	1	0	0	2	961.5102	2,130.00		37,262.10	332	339	Empty	TRUE
26964-26969_EloweS_humain_20211221	26964 M(5-11) CH	26964 M(5-11) CH	Ingel26964_EloweS_M(5-11)CH (F005022)	60S ribosomal protein L24 OS=Homo sapiens OX=9606 GN=RPL24 PE=1 SV=1	C9JNW5,C9JXB8,P83731	RPL24	REF_HomoSapiens_20200510_UP000005640_20200924.fasta	17,779.50	100.00%	3	3	3	0.01%	20.00%	AITGASLADIMAK	R	R	99.60%	37	31.6	13.2	37	0	1	0	0	2	1,261.68	2,647.00		48,411.00	81	93	Empty	TRUE
26964-26969_EloweS_humain_20211221	26964 M(5-11) CH	26964 M(5-11) CH	Ingel26964_EloweS_M(5-11)CH (F005022)	60S ribosomal protein L24 OS=Homo sapiens OX=9606 GN=RPL24 PE=1 SV=1	C9JNW5,C9JXB8,P83731	RPL24	REF_HomoSapiens_20200510_UP000005640_20200924.fasta	17,779.50	100.00%	3	3	3	0.01%	20.00%	QINWTVLYR	R	R	99.50%	37	30.6	0	28.5	0	1	0	0	2	1,192.65	2,725.00		90,006.80	48	56	Empty	TRUE
26964-26969_EloweS_humain_20211221	26964 M(5-11) CH	26964 M(5-11) CH	Ingel26964_EloweS_M(5-11)CH (F005022)	60S ribosomal protein L24 OS=Homo sapiens OX=9606 GN=RPL24 PE=1 SV=1	C9JNW5,C9JXB8,P83731	RPL24	REF_HomoSapiens_20200510_UP000005640_20200924.fasta	17,779.50	100.00%	3	3	3	0.01%	20.00%	VFQFLNAK	K	C	98.40%	29	28.5	14.6	15.9	0	1	0	0	2	966.5407	2,340.00		83,385.10	28	35	Empty	TRUE
26964-26969_EloweS_humain_20211221	26964 M(5-11) CH	26964 M(5-11) CH	Ingel26964_EloweS_M(5-11)CH (F005022)	Cleavage stimulation factor subunit 2 OS=Homo sapiens OX=9606 GN=CSTF2 PE=1 SV=1	E7EWR4	CSTF2	REF_HomoSapiens_20200510_UP000005640_20200924.fasta	62,942.10	75.40%	1	2	3	0.01%	3.85%	AALIMQVLQLTADQIAMLPPEQR	K	Q	83.80%	18	31	13.3	6.03	0	0	3	0	2	2,582.37	4,170.00		51,643.50	558	580	Empty	TRUE
26964-26969_EloweS_humain_20211221	26964 M(5-11) CH	26964 M(5-11) CH	Ingel26964_EloweS_M(5-11)CH (F005022)	S-phase kinase-associated protein 1 OS=Homo sapiens OX=9606 GN=SKP1 PE=1 SV=1	E5RJR5,P63208	SKP1	REF_HomoSapiens_20200510_UP000005640_20200924.fasta	18,658.40	100.00%	2	2	2	0.00%	15.30%	NDFTEEEEAQVR	K	K	99.70%	63	27	13.5	58.1	0	1	0	0	2	1,466.64	1,707.00		34,887.50	143	154	Empty	TRUE
26964-26969_EloweS_humain_20211221	26964 M(5-11) CH	26964 M(5-11) CH	Ingel26964_EloweS_M(5-11)CH (F005022)	S-phase kinase-associated protein 1 OS=Homo sapiens OX=9606 GN=SKP1 PE=1 SV=1	E5RJR5,P63208	SKP1	REF_HomoSapiens_20200510_UP000005640_20200924.fasta	18,658.40	100.00%	2	2	2	0.00%	15.30%	TDDIPVWDQEFLK	R	V	90.70%	18.5	32	0	18.5	0	1	0	0	2	1,605.78	3,174.00		41,097.00	82	94	Empty	TRUE
26964-26969_EloweS_humain_20211221	26964 M(5-11) CH	26964 M(5-11) CH	Ingel26964_EloweS_M(5-11)CH (F005022)	Nuclear migration protein nudC OS=Homo sapiens OX=9606 GN=NUDC PE=1 SV=1	Q9Y266	NUDC	REF_HomoSapiens_20200510_UP000005640_20200924.fasta	38,243.70	99.80%	1	1	1	0.00%	3.63%	VEESSWLIEDGK	K	V	99.70%	53.4	32.2	0	51.2	0	1	0	0	2	1,391.67	2,291.00		29,458.20	228	239	Empty	TRUE
26964-26969_EloweS_humain_20211221	26964 M(5-11) CH	26964 M(5-11) CH	Ingel26964_EloweS_M(5-11)CH (F005022)	RuvB-like 1 OS=Homo sapiens OX=9606 GN=RUVBL1 PE=1 SV=1	Q9Y265	RUVBL1	REF_HomoSapiens_20200510_UP000005640_20200924.fasta	50,229.40	100.00%	4	4	4	0.01%	10.70%	AVLLAGPPGTGK	R	T	97.80%	20.3	25	0	20.3	0	1	0	0	2	1,080.64	1,903.00		43,068.60	65	76	Empty	TRUE
26964-26969_EloweS_humain_20211221	26964 M(5-11) CH	26964 M(5-11) CH	Ingel26964_EloweS_M(5-11)CH (F005022)	RuvB-like 1 OS=Homo sapiens OX=9606 GN=RUVBL1 PE=1 SV=1	Q9Y265	RUVBL1	REF_HomoSapiens_20200510_UP000005640_20200924.fasta	50,229.40	100.00%	4	4	4	0.01%	10.70%	QAASGLVGQENAR	K	E	99.50%	33.8	31.3	13.2	32.3	0	1	0	0	2	1,300.66	1,286.00		10,799.70	34	46	Empty	TRUE
26964-26969_EloweS_humain_20211221	26964 M(5-11) CH	26964 M(5-11) CH	Ingel26964_EloweS_M(5-11)CH (F005022)	RuvB-like 1 OS=Homo sapiens OX=9606 GN=RUVBL1 PE=1 SV=1	Q9Y265	RUVBL1	REF_HomoSapiens_20200510_UP000005640_20200924.fasta	50,229.40	100.00%	4	4	4	0.01%	10.70%	TALALAIAQELGSK	K	V	99.70%	62.6	28.2	13.4	55.7	0	1	0	0	2	1,385.80	3,127.00		40,149.90	77	90	Empty	TRUE
26964-26969_EloweS_humain_20211221	26964 M(5-11) CH	26964 M(5-11) CH	Ingel26964_EloweS_M(5-11)CH (F005022)	RuvB-like 1 OS=Homo sapiens OX=9606 GN=RUVBL1 PE=1 SV=1	Q9Y265	RUVBL1	REF_HomoSapiens_20200510_UP000005640_20200924.fasta	50,229.40	100.00%	4	4	4	0.01%	10.70%	TMLYTPQEMK	R	Q	59.50%	11.9	28.1	14.5	6.9	0	1	0	0	2	1,273.58	1,414.00		9,602.27	363	372	Empty	TRUE
26964-26969_EloweS_humain_20211221	26964 M(5-11) CH	26964 M(5-11) CH	Ingel26964_EloweS_M(5-11)CH (F005022)	40S ribosomal protein S2 OS=Homo sapiens OX=9606 GN=RPS2 PE=1 SV=2	P15880	RPS2	REF_HomoSapiens_20200510_UP000005640_20200924.fasta	31,325.20	100.00%	5	5	5	0.01%	19.10%	ESEIIDFFLGASLK	K	D	99.70%	37.9	31.8	0	37.9	0	1	0	0	2	1,568.82	4,058.00		19,535.70	90	103	Empty	TRUE
26964-26969_EloweS_humain_20211221	26964 M(5-11) CH	26964 M(5-11) CH	Ingel26964_EloweS_M(5-11)CH (F005022)	40S ribosomal protein S2 OS=Homo sapiens OX=9606 GN=RPS2 PE=1 SV=2	P15880	RPS2	REF_HomoSapiens_20200510_UP000005640_20200924.fasta	31,325.20	100.00%	5	5	5	0.01%	19.10%	GTGIVSAPVPK	R	K	99.10%	26	25	13.5	23	0	1	0	0	2	1,025.60	1,688.00		54,050.20	201	211	Empty	TRUE
26964-26969_EloweS_humain_20211221	26964 M(5-11) CH	26964 M(5-11) CH	Ingel26964_EloweS_M(5-11)CH (F005022)	40S ribosomal protein S2 OS=Homo sapiens OX=9606 GN=RPS2 PE=1 SV=2	P15880	RPS2	REF_HomoSapiens_20200510_UP000005640_20200924.fasta	31,325.20	100.00%	5	5	5	0.01%	19.10%	LSIVPVR	K	R	90.00%	23.6	25	0	18.6	0	1	0	0	2	783.5087	1,995.00		98,986.50	160	166	Empty	TRUE
26964-26969_EloweS_humain_20211221	26964 M(5-11) CH	26964 M(5-11) CH	Ingel26964_EloweS_M(5-11)CH (F005022)	40S ribosomal protein S2 OS=Homo sapiens OX=9606 GN=RPS2 PE=1 SV=2	P15880	RPS2	REF_HomoSapiens_20200510_UP000005640_20200924.fasta	31,325.20	100.00%	5	5	5	0.01%	19.10%	SLEEIYLFSLPIK	K	E	99.70%	54.3	28.8	13.1	52.2	0	1	0	0	2	1,551.87	3,714.00		28,948.90	77	89	Empty	TRUE
26964-26969_EloweS_humain_20211221	26964 M(5-11) CH	26964 M(5-11) CH	Ingel26964_EloweS_M(5-11)CH (F005022)	40S ribosomal protein S2 OS=Homo sapiens OX=9606 GN=RPS2 PE=1 SV=2	P15880	RPS2	REF_HomoSapiens_20200510_UP000005640_20200924.fasta	31,325.20	100.00%	5	5	5	0.01%	19.10%	TYSYLTPDLWK	K	E	95.40%	20.4	30.9	13.1	20.4	0	1	0	0	2	1,386.69	2,914.00		97,884.30	247	257	Empty	TRUE
26964-26969_EloweS_humain_20211221	26964 M(5-11) CH	26964 M(5-11) CH	Ingel26964_EloweS_M(5-11)CH (F005022)	Histone H1.3 OS=Homo sapiens OX=9606 GN=H1-3 PE=1 SV=2	P16402	H1-3	REF_HomoSapiens_20200510_UP000005640_20200924.fasta	22,351.30	100.00%	6	8	11	0.03%	17.20%	ALAAAGYDVEK	K	N	99.70%	75.5	30.9	0	69.9	0	2	0	0	2	1,107.57	1,621.50		75,958.10	66	76	Empty	TRUE
26964-26969_EloweS_humain_20211221	26964 M(5-11) CH	26964 M(5-11) CH	Ingel26964_EloweS_M(5-11)CH (F005022)	Histone H1.3 OS=Homo sapiens OX=9606 GN=H1-3 PE=1 SV=2	P16402	H1-3	REF_HomoSapiens_20200510_UP000005640_20200924.fasta	22,351.30	100.00%	6	8	11	0.03%	17.20%	ALAAAGYDVEKNNSR	K	I	99.70%	55.9	32.4	13.1	55.9	0	2	1	0	2	1,578.79	1,354.00		46,279.60	66	80	Empty	TRUE
26964-26969_EloweS_humain_20211221	26964 M(5-11) CH	26964 M(5-11) CH	Ingel26964_EloweS_M(5-11)CH (F005022)	Histone H1.3 OS=Homo sapiens OX=9606 GN=H1-3 PE=1 SV=2	P16402	H1-3	REF_HomoSapiens_20200510_UP000005640_20200924.fasta	22,351.30	100.00%	6	8	11	0.03%	17.20%	KALAAAGYDVEK	K	N	99.70%	52.6	31	17.7	46.3	0	1	0	0	2	1,235.66	1,320.00		19,291.30	65	76	Empty	TRUE
26964-26969_EloweS_humain_20211221	26964 M(5-11) CH	26964 M(5-11) CH	Ingel26964_EloweS_M(5-11)CH (F005022)	Histone H1.3 OS=Homo sapiens OX=9606 GN=H1-3 PE=1 SV=2	P16402	H1-3	REF_HomoSapiens_20200510_UP000005640_20200924.fasta	22,351.30	100.00%	6	8	11	0.03%	17.20%	KASGPPVSELITK	R	A	99.70%	66.2	28.1	15.3	62.6	0	1	1	0	2	1,326.76	1,658.50		67,200.20	35	47	Empty	TRUE
26964-26969_EloweS_humain_20211221	26964 M(5-11) CH	26964 M(5-11) CH	Ingel26964_EloweS_M(5-11)CH (F005022)	Histone H1.3 OS=Homo sapiens OX=9606 GN=H1-3 PE=1 SV=2	P16402	H1-3	REF_HomoSapiens_20200510_UP000005640_20200924.fasta	22,351.30	100.00%	6	8	11	0.03%	17.20%	SGVSLAALK	R	K	99.70%	46	30.1	29.2	30.4	0	2	0	0	2	845.5091	1,873.50		149799	56	64	Empty	TRUE
26964-26969_EloweS_humain_20211221	26964 M(5-11) CH	26964 M(5-11) CH	Ingel26964_EloweS_M(5-11)CH (F005022)	Histone H1.3 OS=Homo sapiens OX=9606 GN=H1-3 PE=1 SV=2	P16402	H1-3	REF_HomoSapiens_20200510_UP000005640_20200924.fasta	22,351.30	100.00%	6	8	11	0.03%	17.20%	SGVSLAALKK	R	A	99.70%	53.5	25.4	18	45.5	0	1	0	0	2	973.6041	1,467.00		31,501.90	56	65	Empty	TRUE
26964-26969_EloweS_humain_20211221	26964 M(5-11) CH	26964 M(5-11) CH	Ingel26964_EloweS_M(5-11)CH (F005022)	RuvB-like 2 OS=Homo sapiens OX=9606 GN=RUVBL2 PE=1 SV=3	Q9Y230	RUVBL2	REF_HomoSapiens_20200510_UP000005640_20200924.fasta	51,158.10	100.00%	2	2	2	0.00%	6.05%	LLIVSTTPYSEK	R	D	99.00%	29	28.8	0	22.9	0	1	0	0	2	1,350.75	2,298.00		39,419.70	354	365	Empty	TRUE
26964-26969_EloweS_humain_20211221	26964 M(5-11) CH	26964 M(5-11) CH	Ingel26964_EloweS_M(5-11)CH (F005022)	RuvB-like 2 OS=Homo sapiens OX=9606 GN=RUVBL2 PE=1 SV=3	Q9Y230	RUVBL2	REF_HomoSapiens_20200510_UP000005640_20200924.fasta	51,158.10	100.00%	2	2	2	0.00%	6.05%	TQGFLALFSGDTGEIK	R	S	94.00%	27.1	31.6	13	27.1	0	1	0	0	2	1,683.86	3,389.00		58,833.30	254	269	Empty	TRUE
26964-26969_EloweS_humain_20211221	26964 M(5-11) CH	26964 M(5-11) CH	Ingel26964_EloweS_M(5-11)CH (F005022)	Lamina-associated polypeptide 2, isoform alpha OS=Homo sapiens OX=9606 GN=TMPO PE=1 SV=2	P42166	TMPO	REF_HomoSapiens_20200510_UP000005640_20200924.fasta	75,493.80	97.20%	1	1	1	0.00%	1.73%	NRPPLPAGTNSK	R	G	93.60%	18.5	30.6	17	16.2	0	1	0	0	2	1,251.68	1,106.00		2,617.45	49	60	Empty	TRUE
26964-26969_EloweS_humain_20211221	26964 M(5-11) CH	26964 M(5-11) CH	Ingel26964_EloweS_M(5-11)CH (F005022)	Heterogeneous nuclear ribonucleoprotein U OS=Homo sapiens OX=9606 GN=HNRNPU PE=1 SV=1	A0A1W2PPS1,Q00839,Q00839-2	HNRNPU	REF_HomoSapiens_20200510_UP000005640_20200924.fasta	90,585.20	100.00%	5	5	5	0.01%	8.96%	EKPYFPIPEEYTFIQNVPLEDR	K	V	97.60%	34.6	33.2	0	34.6	0	0	1	0	2	2,724.36	3,321.00		62,191.60	463	484	Empty	TRUE
26964-26969_EloweS_humain_20211221	26964 M(5-11) CH	26964 M(5-11) CH	Ingel26964_EloweS_M(5-11)CH (F005022)	Heterogeneous nuclear ribonucleoprotein U OS=Homo sapiens OX=9606 GN=HNRNPU PE=1 SV=1	A0A1W2PPS1,Q00839,Q00839-2	HNRNPU	REF_HomoSapiens_20200510_UP000005640_20200924.fasta	90,585.20	100.00%	5	5	5	0.01%	8.96%	GYFEYIEENK	R	Y	98.60%	33.4	28.9	17.8	31.2	0	1	0	0	2	1,291.58	2,360.00		56,332.60	256	265	Empty	TRUE
26964-26969_EloweS_humain_20211221	26964 M(5-11) CH	26964 M(5-11) CH	Ingel26964_EloweS_M(5-11)CH (F005022)	Heterogeneous nuclear ribonucleoprotein U OS=Homo sapiens OX=9606 GN=HNRNPU PE=1 SV=1	A0A1W2PPS1,Q00839,Q00839-2	HNRNPU	REF_HomoSapiens_20200510_UP000005640_20200924.fasta	90,585.20	100.00%	5	5	5	0.01%	8.96%	NGQDLGVAFK	K	I	94.40%	22.8	32	13.6	20	0	1	0	0	2	1,048.54	1,881.00		32,332.00	424	433	Empty	TRUE
26964-26969_EloweS_humain_20211221	26964 M(5-11) CH	26964 M(5-11) CH	Ingel26964_EloweS_M(5-11)CH (F005022)	Heterogeneous nuclear ribonucleoprotein U OS=Homo sapiens OX=9606 GN=HNRNPU PE=1 SV=1	A0A1W2PPS1,Q00839,Q00839-2	HNRNPU	REF_HomoSapiens_20200510_UP000005640_20200924.fasta	90,585.20	100.00%	5	5	5	0.01%	8.96%	SSGPTSLFAVTVAPPGAR	K	Q	99.00%	34.6	32.9	0	34.6	0	1	0	0	2	1,714.91	2,858.00		55,683.60	187	204	Empty	TRUE
26964-26969_EloweS_humain_20211221	26964 M(5-11) CH	26964 M(5-11) CH	Ingel26964_EloweS_M(5-11)CH (F005022)	Heterogeneous nuclear ribonucleoprotein U OS=Homo sapiens OX=9606 GN=HNRNPU PE=1 SV=1	A0A1W2PPS1,Q00839,Q00839-2	HNRNPU	REF_HomoSapiens_20200510_UP000005640_20200924.fasta	90,585.20	100.00%	5	5	5	0.01%	8.96%	YNILGTNTIMDK	K	M	99.00%	36.8	31.1	15.6	36.8	0	1	0	0	2	1,398.69	2,186.00		42,244.80	525	536	Empty	TRUE
26964-26969_EloweS_humain_20211221	26964 M(5-11) CH	26964 M(5-11) CH	Ingel26964_EloweS_M(5-11)CH (F005022)	60S ribosomal protein L22-like 1 OS=Homo sapiens OX=9606 GN=RPL22L1 PE=1 SV=1	C9JYQ9,H0Y8C2,Q6P5R6	RPL22L1	REF_HomoSapiens_20200510_UP000005640_20200924.fasta	14,607.00	98.90%	1	1	1	0.00%	9.92%	VVASDKETYELR	R	Y	99.60%	35.2	31.2	13.1	27.1	0	1	0	0	2	1,409.73	1,374.00		11,729.40	96	107	Empty	TRUE
26964-26969_EloweS_humain_20211221	26964 M(5-11) CH	26964 M(5-11) CH	Ingel26964_EloweS_M(5-11)CH (F005022)	60S acidic ribosomal protein P0 OS=Homo sapiens OX=9606 GN=RPLP0 PE=1 SV=1	F8VWS0,P05388,P05388-2	RPLP0	REF_HomoSapiens_20200510_UP000005640_20200924.fasta	34,274.30	100.00%	7	7	7	0.02%	34.50%	AFLADPSAFVAAAPVAAATTAAPAAAAAPAK	K	V	95.30%	19.7	30	0	19.7	0	0	1	0	2	2,752.47	3,418.00		80,896.10	267	297	Empty	TRUE
26964-26969_EloweS_humain_20211221	26964 M(5-11) CH	26964 M(5-11) CH	Ingel26964_EloweS_M(5-11)CH (F005022)	60S acidic ribosomal protein P0 OS=Homo sapiens OX=9606 GN=RPLP0 PE=1 SV=1	F8VWS0,P05388,P05388-2	RPLP0	REF_HomoSapiens_20200510_UP000005640_20200924.fasta	34,274.30	100.00%	7	7	7	0.02%	34.50%	EDLTEIR	K	D	90.00%	25.7	30.5	26.8	15.4	0	1	0	0	2	875.447	1,626.00		54,633.20	93	99	Empty	TRUE
26964-26969_EloweS_humain_20211221	26964 M(5-11) CH	26964 M(5-11) CH	Ingel26964_EloweS_M(5-11)CH (F005022)	60S acidic ribosomal protein P0 OS=Homo sapiens OX=9606 GN=RPLP0 PE=1 SV=1	F8VWS0,P05388,P05388-2	RPLP0	REF_HomoSapiens_20200510_UP000005640_20200924.fasta	34,274.30	100.00%	7	7	7	0.02%	34.50%	GHLENNPALEK	R	L	98.80%	28.6	32.6	24.1	21.4	0	1	0	0	2	1,221.62	1,140.00		9,675.07	67	77	Empty	TRUE
26964-26969_EloweS_humain_20211221	26964 M(5-11) CH	26964 M(5-11) CH	Ingel26964_EloweS_M(5-11)CH (F005022)	60S acidic ribosomal protein P0 OS=Homo sapiens OX=9606 GN=RPLP0 PE=1 SV=1	F8VWS0,P05388,P05388-2	RPLP0	REF_HomoSapiens_20200510_UP000005640_20200924.fasta	34,274.30	100.00%	7	7	7	0.02%	34.50%	GNVGFVFTK	R	E	95.50%	19.9	29.7	0	19.9	0	1	0	0	2	968.52	2,176.00		28,670.20	84	92	Empty	TRUE
26964-26969_EloweS_humain_20211221	26964 M(5-11) CH	26964 M(5-11) CH	Ingel26964_EloweS_M(5-11)CH (F005022)	60S acidic ribosomal protein P0 OS=Homo sapiens OX=9606 GN=RPLP0 PE=1 SV=1	F8VWS0,P05388,P05388-2	RPLP0	REF_HomoSapiens_20200510_UP000005640_20200924.fasta	34,274.30	100.00%	7	7	7	0.02%	34.50%	IIQLLDDYPK	K	C	99.70%	57.8	31.4	16.5	46.5	0	1	0	0	2	1,217.68	2,642.00		160394	17	26	Empty	TRUE
26964-26969_EloweS_humain_20211221	26964 M(5-11) CH	26964 M(5-11) CH	Ingel26964_EloweS_M(5-11)CH (F005022)	60S acidic ribosomal protein P0 OS=Homo sapiens OX=9606 GN=RPLP0 PE=1 SV=1	F8VWS0,P05388,P05388-2	RPLP0	REF_HomoSapiens_20200510_UP000005640_20200924.fasta	34,274.30	100.00%	7	7	7	0.02%	34.50%	TSFFQALGITTK	K	I	99.70%	44.3	30.8	13	44.3	0	1	0	0	2	1,313.71	3,127.00		42,599.10	135	146	Empty	TRUE
26964-26969_EloweS_humain_20211221	26964 M(5-11) CH	26964 M(5-11) CH	Ingel26964_EloweS_M(5-11)CH (F005022)	60S acidic ribosomal protein P0 OS=Homo sapiens OX=9606 GN=RPLP0 PE=1 SV=1	F8VWS0,P05388,P05388-2	RPLP0	REF_HomoSapiens_20200510_UP000005640_20200924.fasta	34,274.30	100.00%	7	7	7	0.02%	34.50%	VLALSVETDYTFPLAEK	R	V	98.30%	28	31	0	28	0	1	0	0	2	1,896.00	3,295.00		55,768.00	248	264	Empty	TRUE
26964-26969_EloweS_humain_20211221	26964 M(5-11) CH	26964 M(5-11) CH	Ingel26964_EloweS_M(5-11)CH (F005022)	cDNA FLJ60124, highly similar to Mitochondrial dicarboxylate carrier OS=Homo sapiens OX=9606 PE=2 SV=1	B4DLN1		REF_HomoSapiens_20200510_UP000005640_20200924.fasta	48,100.00	100.00%	2	2	2	0.00%	8.14%	NYIQGINLVQAK	K	K	99.20%	29.6	30	13.1	20.7	0	1	0	0	2	1,360.76	2,375.00		38,179.20	151	162	Empty	TRUE
26964-26969_EloweS_humain_20211221	26964 M(5-11) CH	26964 M(5-11) CH	Ingel26964_EloweS_M(5-11)CH (F005022)	cDNA FLJ60124, highly similar to Mitochondrial dicarboxylate carrier OS=Homo sapiens OX=9606 PE=2 SV=1	B4DLN1		REF_HomoSapiens_20200510_UP000005640_20200924.fasta	48,100.00	100.00%	2	2	2	0.00%	8.14%	VLLGSVSGLAGGFVGTPADLVNVR	K	M	96.70%	24.6	26	0	24.6	0	0	1	0	2	2,298.28	3,643.00		27,365.60	258	281	Empty	TRUE
26964-26969_EloweS_humain_20211221	26964 M(5-11) CH	26964 M(5-11) CH	Ingel26964_EloweS_M(5-11)CH (F005022)	Cell division cycle 5-like protein OS=Homo sapiens OX=9606 GN=CDC5L PE=1 SV=2	Q99459	CDC5L	REF_HomoSapiens_20200510_UP000005640_20200924.fasta	92,254.20	95.90%	1	1	1	0.00%	1.00%	YADLLLEK	R	E	97.80%	22.2	27	16	18.2	0	1	0	0	2	964.5351	2,221.00		28,041.90	788	795	Empty	TRUE
26964-26969_EloweS_humain_20211221	26964 M(5-11) CH	26964 M(5-11) CH	Ingel26964_EloweS_M(5-11)CH (F005022)	Splicing factor 3B subunit 3 OS=Homo sapiens OX=9606 GN=SF3B3 PE=1 SV=4	Q15393	SF3B3	REF_HomoSapiens_20200510_UP000005640_20200924.fasta	135,579.40	100.00%	2	2	2	0.00%	2.38%	FLAVGLVDNTVR	R	I	99.70%	48.5	29.5	19.2	43.1	0	1	0	0	2	1,303.74	2,707.00		33,020.20	604	615	Empty	TRUE
26964-26969_EloweS_humain_20211221	26964 M(5-11) CH	26964 M(5-11) CH	Ingel26964_EloweS_M(5-11)CH (F005022)	Splicing factor 3B subunit 3 OS=Homo sapiens OX=9606 GN=SF3B3 PE=1 SV=4	Q15393	SF3B3	REF_HomoSapiens_20200510_UP000005640_20200924.fasta	135,579.40	100.00%	2	2	2	0.00%	2.38%	LGAVFNQVAFPLQYTPR	K	K	72.00%	18.4	31.1	0	3.43	0	1	0	0	2	1,922.02	3,312.00		28,971.80	770	786	Empty	TRUE
26964-26969_EloweS_humain_20211221	26964 M(5-11) CH	26964 M(5-11) CH	Ingel26964_EloweS_M(5-11)CH (F005022)	Elongation factor 1-delta OS=Homo sapiens OX=9606 GN=EEF1D PE=1 SV=1	A0A087X1X7,E9PK01,E9PRY8,P29692,P29692-2	EEF1D	REF_HomoSapiens_20200510_UP000005640_20200924.fasta	31,121.90	100.00%	5	6	6	0.01%	10.80%	IASLEVENQSLR	R	G	99.70%	60.5	32.2	20.6	51.8	0	1	0	0	2	1,358.73	1,974.00		73,473.70	84	95	Empty	TRUE
26964-26969_EloweS_humain_20211221	26964 M(5-11) CH	26964 M(5-11) CH	Ingel26964_EloweS_M(5-11)CH (F005022)	Elongation factor 1-delta OS=Homo sapiens OX=9606 GN=EEF1D PE=1 SV=1	A0A087X1X7,E9PK01,E9PRY8,P29692,P29692-2	EEF1D	REF_HomoSapiens_20200510_UP000005640_20200924.fasta	31,121.90	100.00%	5	6	6	0.01%	10.80%	LVPVGYGIR	K	K	96.10%	20.1	27.9	19.1	18.3	0	1	0	0	2	973.583	2,060.00		49,073.50	233	241	Empty	TRUE
26964-26969_EloweS_humain_20211221	26964 M(5-11) CH	26964 M(5-11) CH	Ingel26964_EloweS_M(5-11)CH (F005022)	Elongation factor 1-delta OS=Homo sapiens OX=9606 GN=EEF1D PE=1 SV=1	A0A087X1X7,E9PK01,E9PRY8,P29692,P29692-2	EEF1D	REF_HomoSapiens_20200510_UP000005640_20200924.fasta	31,121.90	100.00%	5	6	6	0.01%	10.80%	QENGASVILR	R	D	99.20%	35.2	32.3	18.2	26.2	0	1	0	0	2	1,087.57	1,808.00		40,583.20	39	48	Empty	TRUE
26964-26969_EloweS_humain_20211221	26964 M(5-11) CH	26964 M(5-11) CH	Ingel26964_EloweS_M(5-11)CH (F005022)	Elongation factor 1-delta OS=Homo sapiens OX=9606 GN=EEF1D PE=1 SV=1	A0A087X1X7,E9PK01,E9PRY8,P29692,P29692-2	EEF1D	REF_HomoSapiens_20200510_UP000005640_20200924.fasta	31,121.90	100.00%	5	6	6	0.01%	10.80%	SIQLDGLVWGASK	R	L	99.70%	48.8	31.9	13.4	48.8	0	1	0	0	2	1,373.74	2,988.00		48,316.50	220	232	Empty	TRUE
26964-26969_EloweS_humain_20211221	26964 M(5-11) CH	26964 M(5-11) CH	Ingel26964_EloweS_M(5-11)CH (F005022)	Elongation factor 1-delta OS=Homo sapiens OX=9606 GN=EEF1D PE=1 SV=1	A0A087X1X7,E9PK01,E9PRY8,P29692,P29692-2	EEF1D	REF_HomoSapiens_20200510_UP000005640_20200924.fasta	31,121.90	100.00%	5	6	6	0.01%	10.80%	SLAGSSGPGASSGTSGDHGELVVR	K	I	99.70%	56.6	32.6	0	56.6	0	1	1	0	2	2,185.05	1,587.50		40,476.40	60	83	Empty	TRUE
26964-26969_EloweS_humain_20211221	26964 M(5-11) CH	26964 M(5-11) CH	Ingel26964_EloweS_M(5-11)CH (F005022)	Inorganic pyrophosphatase OS=Homo sapiens OX=9606 GN=PPA1 PE=1 SV=2	Q15181	PPA1	REF_HomoSapiens_20200510_UP000005640_20200924.fasta	32,660.60	94.30%	1	1	1	0.00%	2.42%	DPLNPIK	K	Q	90.00%	23.1	25	15.5	22.8	0	1	0	0	2	796.4565	1,742.00		25,634.10	64	70	Empty	TRUE
26964-26969_EloweS_humain_20211221	26964 M(5-11) CH	26964 M(5-11) CH	Ingel26964_EloweS_M(5-11)CH (F005022)	DNA-dependent protein kinase catalytic subunit OS=Homo sapiens OX=9606 GN=PRKDC PE=1 SV=3	P78527,P78527-2	PRKDC	REF_HomoSapiens_20200510_UP000005640_20200924.fasta	469,095.50	100.00%	16	16	16	0.04%	3.73%	AFLGELK	R	T	90.00%	18.7	25	21.1	3.35	0	1	0	0	2	777.4506	2,029.00		21,552.10	199	205	Empty	TRUE
26964-26969_EloweS_humain_20211221	26964 M(5-11) CH	26964 M(5-11) CH	Ingel26964_EloweS_M(5-11)CH (F005022)	DNA-dependent protein kinase catalytic subunit OS=Homo sapiens OX=9606 GN=PRKDC PE=1 SV=3	P78527,P78527-2	PRKDC	REF_HomoSapiens_20200510_UP000005640_20200924.fasta	469,095.50	100.00%	16	16	16	0.04%	3.73%	FVPLLPGNR	K	S	94.90%	18	27.8	0	10.8	0	1	0	0	2	1,012.59	2,379.00		41,308.00	1194	1202	Empty	TRUE
26964-26969_EloweS_humain_20211221	26964 M(5-11) CH	26964 M(5-11) CH	Ingel26964_EloweS_M(5-11)CH (F005022)	DNA-dependent protein kinase catalytic subunit OS=Homo sapiens OX=9606 GN=PRKDC PE=1 SV=3	P78527,P78527-2	PRKDC	REF_HomoSapiens_20200510_UP000005640_20200924.fasta	469,095.50	100.00%	16	16	16	0.04%	3.73%	GIFTSEIGTK	R	Q	99.20%	30.4	29.6	0	24.5	0	1	0	0	2	1,052.56	2,090.00		33,164.80	2941	2950	Empty	TRUE
26964-26969_EloweS_humain_20211221	26964 M(5-11) CH	26964 M(5-11) CH	Ingel26964_EloweS_M(5-11)CH (F005022)	DNA-dependent protein kinase catalytic subunit OS=Homo sapiens OX=9606 GN=PRKDC PE=1 SV=3	P78527,P78527-2	PRKDC	REF_HomoSapiens_20200510_UP000005640_20200924.fasta	469,095.50	100.00%	16	16	16	0.04%	3.73%	IGELFSK	K	F	88.70%	13.6	25.8	21.3	10.6	0	1	0	0	2	793.4455	1,900.00		15,767.90	149	155	Empty	TRUE
26964-26969_EloweS_humain_20211221	26964 M(5-11) CH	26964 M(5-11) CH	Ingel26964_EloweS_M(5-11)CH (F005022)	DNA-dependent protein kinase catalytic subunit OS=Homo sapiens OX=9606 GN=PRKDC PE=1 SV=3	P78527,P78527-2	PRKDC	REF_HomoSapiens_20200510_UP000005640_20200924.fasta	469,095.50	100.00%	16	16	16	0.04%	3.73%	ILELSGSSSEDSEK	R	V	99.70%	54.1	31.2	20.5	54.1	0	1	0	0	2	1,480.70	1,722.00		20,838.70	3359	3372	Empty	TRUE
26964-26969_EloweS_humain_20211221	26964 M(5-11) CH	26964 M(5-11) CH	Ingel26964_EloweS_M(5-11)CH (F005022)	DNA-dependent protein kinase catalytic subunit OS=Homo sapiens OX=9606 GN=PRKDC PE=1 SV=3	P78527,P78527-2	PRKDC	REF_HomoSapiens_20200510_UP000005640_20200924.fasta	469,095.50	100.00%	16	16	16	0.04%	3.73%	IPALDLLIK	K	L	99.70%	47.3	25	21.8	37.9	0	1	0	0	2	995.6502	3,130.00		20,130.60	125	133	Empty	TRUE
26964-26969_EloweS_humain_20211221	26964 M(5-11) CH	26964 M(5-11) CH	Ingel26964_EloweS_M(5-11)CH (F005022)	DNA-dependent protein kinase catalytic subunit OS=Homo sapiens OX=9606 GN=PRKDC PE=1 SV=3	P78527,P78527-2	PRKDC	REF_HomoSapiens_20200510_UP000005640_20200924.fasta	469,095.50	100.00%	16	16	16	0.04%	3.73%	LLEEALLR	R	L	99.00%	32.4	27.1	21.7	23.3	0	1	0	0	2	956.5776	2,400.00		41,211.60	2892	2899	Empty	TRUE
26964-26969_EloweS_humain_20211221	26964 M(5-11) CH	26964 M(5-11) CH	Ingel26964_EloweS_M(5-11)CH (F005022)	DNA-dependent protein kinase catalytic subunit OS=Homo sapiens OX=9606 GN=PRKDC PE=1 SV=3	P78527,P78527-2	PRKDC	REF_HomoSapiens_20200510_UP000005640_20200924.fasta	469,095.50	100.00%	16	16	16	0.04%	3.73%	LLLQGEADQSLLTFIDK	K	A	49.70%	12.1	30.1	0	12.1	0	0	1	0	2	1,904.04	3,601.00		19,793.00	3051	3067	Empty	TRUE
26964-26969_EloweS_humain_20211221	26964 M(5-11) CH	26964 M(5-11) CH	Ingel26964_EloweS_M(5-11)CH (F005022)	DNA-dependent protein kinase catalytic subunit OS=Homo sapiens OX=9606 GN=PRKDC PE=1 SV=3	P78527,P78527-2	PRKDC	REF_HomoSapiens_20200510_UP000005640_20200924.fasta	469,095.50	100.00%	16	16	16	0.04%	3.73%	LLPAELPAK	R	R	99.70%	35.4	25	0	33.2	0	1	0	0	2	951.5875	1,973.00		37,173.40	2900	2908	Empty	TRUE
26964-26969_EloweS_humain_20211221	26964 M(5-11) CH	26964 M(5-11) CH	Ingel26964_EloweS_M(5-11)CH (F005022)	DNA-dependent protein kinase catalytic subunit OS=Homo sapiens OX=9606 GN=PRKDC PE=1 SV=3	P78527,P78527-2	PRKDC	REF_HomoSapiens_20200510_UP000005640_20200924.fasta	469,095.50	100.00%	16	16	16	0.04%	3.73%	LLQDFNR	K	F	90.00%	23.1	31	21.2	13.6	0	1	0	0	2	905.484	1,719.00		28,547.70	2836	2842	Empty	TRUE
26964-26969_EloweS_humain_20211221	26964 M(5-11) CH	26964 M(5-11) CH	Ingel26964_EloweS_M(5-11)CH (F005022)	DNA-dependent protein kinase catalytic subunit OS=Homo sapiens OX=9606 GN=PRKDC PE=1 SV=3	P78527,P78527-2	PRKDC	REF_HomoSapiens_20200510_UP000005640_20200924.fasta	469,095.50	100.00%	16	16	16	0.04%	3.73%	LLQIIER	R	Y	90.00%	40.9	25	34.1	21.3	0	1	0	0	2	884.5565	2,128.00		35,032.40	3468	3474	Empty	TRUE
26964-26969_EloweS_humain_20211221	26964 M(5-11) CH	26964 M(5-11) CH	Ingel26964_EloweS_M(5-11)CH (F005022)	DNA-dependent protein kinase catalytic subunit OS=Homo sapiens OX=9606 GN=PRKDC PE=1 SV=3	P78527,P78527-2	PRKDC	REF_HomoSapiens_20200510_UP000005640_20200924.fasta	469,095.50	100.00%	16	16	16	0.04%	3.73%	LPPDVLR	R	W	83.70%	12.7	25	0	12.7	0	1	0	0	2	809.4881	1,825.00		12,929.20	2916	2922	Empty	TRUE
26964-26969_EloweS_humain_20211221	26964 M(5-11) CH	26964 M(5-11) CH	Ingel26964_EloweS_M(5-11)CH (F005022)	DNA-dependent protein kinase catalytic subunit OS=Homo sapiens OX=9606 GN=PRKDC PE=1 SV=3	P78527,P78527-2	PRKDC	REF_HomoSapiens_20200510_UP000005640_20200924.fasta	469,095.50	100.00%	16	16	16	0.04%	3.73%	NLSSNEAISLEEIR	K	I	87.00%	17.8	32.3	13.2	17.8	0	1	0	0	2	1,574.80	2,407.00		59,684.60	839	852	Empty	TRUE
26964-26969_EloweS_humain_20211221	26964 M(5-11) CH	26964 M(5-11) CH	Ingel26964_EloweS_M(5-11)CH (F005022)	DNA-dependent protein kinase catalytic subunit OS=Homo sapiens OX=9606 GN=PRKDC PE=1 SV=3	P78527,P78527-2	PRKDC	REF_HomoSapiens_20200510_UP000005640_20200924.fasta	469,095.50	100.00%	16	16	16	0.04%	3.73%	QLFSSLFSGILK	K	E	99.40%	30.9	28.3	15.6	27.9	0	1	0	0	2	1,339.76	3,652.00		23,089.30	2807	2818	Empty	TRUE
26964-26969_EloweS_humain_20211221	26964 M(5-11) CH	26964 M(5-11) CH	Ingel26964_EloweS_M(5-11)CH (F005022)	DNA-dependent protein kinase catalytic subunit OS=Homo sapiens OX=9606 GN=PRKDC PE=1 SV=3	P78527,P78527-2	PRKDC	REF_HomoSapiens_20200510_UP000005640_20200924.fasta	469,095.50	100.00%	16	16	16	0.04%	3.73%	SIGEYDVLR	R	G	98.20%	25.2	30.9	14.1	22.6	0	1	0	0	2	1,051.54	2,132.00		27,327.30	2932	2940	Empty	TRUE
26964-26969_EloweS_humain_20211221	26964 M(5-11) CH	26964 M(5-11) CH	Ingel26964_EloweS_M(5-11)CH (F005022)	DNA-dependent protein kinase catalytic subunit OS=Homo sapiens OX=9606 GN=PRKDC PE=1 SV=3	P78527,P78527-2	PRKDC	REF_HomoSapiens_20200510_UP000005640_20200924.fasta	469,095.50	100.00%	16	16	16	0.04%	3.73%	VIAGLYQR	K	A	99.00%	27.2	27.9	22.9	22.7	0	1	0	0	2	919.536	1,694.00		25,308.60	3373	3380	Empty	TRUE
26964-26969_EloweS_humain_20211221	26964 M(5-11) CH	26964 M(5-11) CH	Ingel26964_EloweS_M(5-11)CH (F005022)	60S ribosomal protein L38 OS=Homo sapiens OX=9606 GN=RPL38 PE=1 SV=2	P63173	RPL38	REF_HomoSapiens_20200510_UP000005640_20200924.fasta	8,218.50	100.00%	2	2	3	0.01%	31.40%	QSLPPGLAVK	K	E	98.10%	25	25	13.5	21.6	0	2	0	0	2	1,009.60	1,890.50		87,063.00	58	67	Empty	TRUE
26964-26969_EloweS_humain_20211221	26964 M(5-11) CH	26964 M(5-11) CH	Ingel26964_EloweS_M(5-11)CH (F005022)	60S ribosomal protein L38 OS=Homo sapiens OX=9606 GN=RPL38 PE=1 SV=2	P63173	RPL38	REF_HomoSapiens_20200510_UP000005640_20200924.fasta	8,218.50	100.00%	2	2	3	0.01%	31.40%	YLYTLVITDKEK	R	A	97.70%	26.6	30.6	13.1	25	0	0	1	0	2	1,485.82	2,240.00		34,049.00	41	52	Empty	TRUE
26964-26969_EloweS_humain_20211221	26964 M(5-11) CH	26964 M(5-11) CH	Ingel26964_EloweS_M(5-11)CH (F005022)	Signal recognition particle 9 kDa protein OS=Homo sapiens OX=9606 GN=SRP9 PE=1 SV=2	P49458	SRP9	REF_HomoSapiens_20200510_UP000005640_20200924.fasta	10,111.60	99.60%	2	2	2	0.00%	17.40%	FHSQLMR	K	L	56.70%	17	33.3	21.8	5.76	0	1	0	0	2	918.4614	1,250.00		8,455.83	65	71	Empty	TRUE
26964-26969_EloweS_humain_20211221	26964 M(5-11) CH	26964 M(5-11) CH	Ingel26964_EloweS_M(5-11)CH (F005022)	Signal recognition particle 9 kDa protein OS=Homo sapiens OX=9606 GN=SRP9 PE=1 SV=2	P49458	SRP9	REF_HomoSapiens_20200510_UP000005640_20200924.fasta	10,111.60	99.60%	2	2	2	0.00%	17.40%	LYLADPMK	K	A	99.00%	34.8	30.4	25.4	26.4	0	1	0	0	2	966.4967	1,707.00		86,704.80	17	24	Empty	TRUE
26964-26969_EloweS_humain_20211221	26964 M(5-11) CH	26964 M(5-11) CH	Ingel26964_EloweS_M(5-11)CH (F005022)	Integrin beta-1 OS=Homo sapiens OX=9606 GN=ITGB1 PE=1 SV=2	P05556	ITGB1	REF_HomoSapiens_20200510_UP000005640_20200924.fasta	88,415.10	100.00%	5	5	5	0.01%	5.89%	IGFGSFVEK	R	T	99.60%	35.6	28.9	14.7	30.3	0	1	0	0	2	983.5197	2,367.00		50,103.60	182	190	Empty	TRUE
26964-26969_EloweS_humain_20211221	26964 M(5-11) CH	26964 M(5-11) CH	Ingel26964_EloweS_M(5-11)CH (F005022)	Integrin beta-1 OS=Homo sapiens OX=9606 GN=ITGB1 PE=1 SV=2	P05556	ITGB1	REF_HomoSapiens_20200510_UP000005640_20200924.fasta	88,415.10	100.00%	5	5	5	0.01%	5.89%	LSEGVTISYK	K	S	98.80%	27.1	29.8	14.8	26.2	0	1	0	0	2	1,096.59	1,820.00		27,660.00	389	398	Empty	TRUE
26964-26969_EloweS_humain_20211221	26964 M(5-11) CH	26964 M(5-11) CH	Ingel26964_EloweS_M(5-11)CH (F005022)	Integrin beta-1 OS=Homo sapiens OX=9606 GN=ITGB1 PE=1 SV=2	P05556	ITGB1	REF_HomoSapiens_20200510_UP000005640_20200924.fasta	88,415.10	100.00%	5	5	5	0.01%	5.89%	NVLSLTNK	K	G	85.40%	15.5	30.8	15.1	9.97	0	1	0	0	2	888.5149	1,704.00		40,589.40	221	228	Empty	TRUE
26964-26969_EloweS_humain_20211221	26964 M(5-11) CH	26964 M(5-11) CH	Ingel26964_EloweS_M(5-11)CH (F005022)	Integrin beta-1 OS=Homo sapiens OX=9606 GN=ITGB1 PE=1 SV=2	P05556	ITGB1	REF_HomoSapiens_20200510_UP000005640_20200924.fasta	88,415.10	100.00%	5	5	5	0.01%	5.89%	SAVTTVVNPK	K	Y	99.70%	64.7	32.4	15.2	55.7	0	1	0	0	2	1,015.58	1,386.00		29,747.80	785	794	Empty	TRUE
26964-26969_EloweS_humain_20211221	26964 M(5-11) CH	26964 M(5-11) CH	Ingel26964_EloweS_M(5-11)CH (F005022)	Integrin beta-1 OS=Homo sapiens OX=9606 GN=ITGB1 PE=1 SV=2	P05556	ITGB1	REF_HomoSapiens_20200510_UP000005640_20200924.fasta	88,415.10	100.00%	5	5	5	0.01%	5.89%	SGEPQTFTLK	R	F	93.70%	19.9	31.8	13.5	13.8	0	1	0	0	2	1,107.57	1,760.00		34,395.20	125	134	Empty	TRUE
26964-26969_EloweS_humain_20211221	26964 M(5-11) CH	26964 M(5-11) CH	Ingel26964_EloweS_M(5-11)CH (F005022)	Plectin OS=Homo sapiens OX=9606 GN=PLEC PE=1 SV=3	Q15149	PLEC	REF_HomoSapiens_20200510_UP000005640_20200924.fasta	531,783.90	99.80%	1	1	1	0.00%	0.19%	FPVTDAVNK	R	G	99.20%	32.9	31.8	22.8	24.6	0	1	0	0	2	990.5255	1,653.00		19,119.40	4467	4475	Empty	TRUE
26964-26969_EloweS_humain_20211221	26964 M(5-11) CH	26964 M(5-11) CH	Ingel26964_EloweS_M(5-11)CH (F005022)	Malate dehydrogenase, mitochondrial OS=Homo sapiens OX=9606 GN=MDH2 PE=1 SV=3	P40926	MDH2	REF_HomoSapiens_20200510_UP000005640_20200924.fasta	35,503.70	100.00%	3	3	3	0.01%	11.80%	IFGVTTLDIVR	K	A	99.70%	45.5	26.9	13.2	43.1	0	1	0	0	2	1,233.72	3,075.00		19,016.80	166	176	Empty	TRUE
26964-26969_EloweS_humain_20211221	26964 M(5-11) CH	26964 M(5-11) CH	Ingel26964_EloweS_M(5-11)CH (F005022)	Malate dehydrogenase, mitochondrial OS=Homo sapiens OX=9606 GN=MDH2 PE=1 SV=3	P40926	MDH2	REF_HomoSapiens_20200510_UP000005640_20200924.fasta	35,503.70	100.00%	3	3	3	0.01%	11.80%	IQEAGTEVVK	R	A	98.90%	29.3	31.6	26.1	16.2	0	1	0	0	2	1,073.58	1,287.00		16,426.50	230	239	Empty	TRUE
26964-26969_EloweS_humain_20211221	26964 M(5-11) CH	26964 M(5-11) CH	Ingel26964_EloweS_M(5-11)CH (F005022)	Malate dehydrogenase, mitochondrial OS=Homo sapiens OX=9606 GN=MDH2 PE=1 SV=3	P40926	MDH2	REF_HomoSapiens_20200510_UP000005640_20200924.fasta	35,503.70	100.00%	3	3	3	0.01%	11.80%	VAVLGASGGIGQPLSLLLK	K	N	90.40%	16.6	25	0	16.6	0	1	0	0	2	1,793.09	3,593.00		38,610.00	27	45	Empty	TRUE
26964-26969_EloweS_humain_20211221	26964 M(5-11) CH	26964 M(5-11) CH	Ingel26964_EloweS_M(5-11)CH (F005022)	eIF-2-alpha kinase activator GCN1 OS=Homo sapiens OX=9606 GN=GCN1 PE=1 SV=6	Q92616	GCN1	REF_HomoSapiens_20200510_UP000005640_20200924.fasta	292,764.40	100.00%	2	2	2	0.00%	0.94%	AALLETLSLLLAK	K	V	95.00%	21.2	25	13	21.2	0	1	0	0	2	1,355.85	4,079.00		14,226.30	2324	2336	Empty	TRUE
26964-26969_EloweS_humain_20211221	26964 M(5-11) CH	26964 M(5-11) CH	Ingel26964_EloweS_M(5-11)CH (F005022)	eIF-2-alpha kinase activator GCN1 OS=Homo sapiens OX=9606 GN=GCN1 PE=1 SV=6	Q92616	GCN1	REF_HomoSapiens_20200510_UP000005640_20200924.fasta	292,764.40	100.00%	2	2	2	0.00%	0.94%	NAPNDASYDAVR	K	Q	98.70%	26.6	29.7	0	25.8	0	1	0	0	2	1,292.59	1,341.00		6,438.04	1305	1316	Empty	TRUE
26964-26969_EloweS_humain_20211221	26964 M(5-11) CH	26964 M(5-11) CH	Ingel26964_EloweS_M(5-11)CH (F005022)	Isoform A1-A of Heterogeneous nuclear ribonucleoprotein A1 OS=Homo sapiens OX=9606 GN=HNRNPA1	P09651-2	HNRNPA1	REF_HomoSapiens_20200510_UP000005640_20200924.fasta	34,196.40	100.00%	7	9	11	0.03%	21.90%	DYFEQYGK	R	I	98.80%	26	27.7	0	26	0	2	0	0	2	1,049.46	1,989.50		250264	123	130	Empty	TRUE
26964-26969_EloweS_humain_20211221	26964 M(5-11) CH	26964 M(5-11) CH	Ingel26964_EloweS_M(5-11)CH (F005022)	Isoform A1-A of Heterogeneous nuclear ribonucleoprotein A1 OS=Homo sapiens OX=9606 GN=HNRNPA1	P09651-2	HNRNPA1	REF_HomoSapiens_20200510_UP000005640_20200924.fasta	34,196.40	100.00%	7	9	11	0.03%	21.90%	EDSQRPGAHLTVK	R	K	94.80%	19.4	31.6	18.8	15	0	1	0	0	2	1,437.74	1,086.00		2,214.93	93	105	Empty	TRUE
26964-26969_EloweS_humain_20211221	26964 M(5-11) CH	26964 M(5-11) CH	Ingel26964_EloweS_M(5-11)CH (F005022)	Isoform A1-A of Heterogeneous nuclear ribonucleoprotein A1 OS=Homo sapiens OX=9606 GN=HNRNPA1	P09651-2	HNRNPA1	REF_HomoSapiens_20200510_UP000005640_20200924.fasta	34,196.40	100.00%	7	9	11	0.03%	21.90%	GFAFVTFDDHDSVDK	R	I	97.80%	23	28.7	13.2	18.5	0	0	1	0	2	1,699.76	2,585.00		68,037.20	147	161	Empty	TRUE
26964-26969_EloweS_humain_20211221	26964 M(5-11) CH	26964 M(5-11) CH	Ingel26964_EloweS_M(5-11)CH (F005022)	Isoform A1-A of Heterogeneous nuclear ribonucleoprotein A1 OS=Homo sapiens OX=9606 GN=HNRNPA1	P09651-2	HNRNPA1	REF_HomoSapiens_20200510_UP000005640_20200924.fasta	34,196.40	100.00%	7	9	11	0.03%	21.90%	IEVIEIMTDR	K	G	99.70%	68.4	32.7	17.6	62.1	0	2	0	0	2	1,234.64	2,493.00		165784	131	140	Empty	TRUE
26964-26969_EloweS_humain_20211221	26964 M(5-11) CH	26964 M(5-11) CH	Ingel26964_EloweS_M(5-11)CH (F005022)	Isoform A1-A of Heterogeneous nuclear ribonucleoprotein A1 OS=Homo sapiens OX=9606 GN=HNRNPA1	P09651-2	HNRNPA1	REF_HomoSapiens_20200510_UP000005640_20200924.fasta	34,196.40	100.00%	7	9	11	0.03%	21.90%	IFVGGIK	K	E	90.00%	36.1	25	14.4	0	0	3	0	0	2	733.4608	1,913.00		91,079.50	107	113	Empty	TRUE	P51991,P22626,P51991-2
26964-26969_EloweS_humain_20211221	26964 M(5-11) CH	26964 M(5-11) CH	Ingel26964_EloweS_M(5-11)CH (F005022)	Isoform A1-A of Heterogeneous nuclear ribonucleoprotein A1 OS=Homo sapiens OX=9606 GN=HNRNPA1	P09651-2	HNRNPA1	REF_HomoSapiens_20200510_UP000005640_20200924.fasta	34,196.40	100.00%	7	9	11	0.03%	21.90%	KLFIGGLSFETTDESLR	R	S	88.10%	17	32.2	0	17	0	0	1	0	2	1,913.00	2,833.00		39,153.40	15	31	Empty	TRUE
26964-26969_EloweS_humain_20211221	26964 M(5-11) CH	26964 M(5-11) CH	Ingel26964_EloweS_M(5-11)CH (F005022)	Isoform A1-A of Heterogeneous nuclear ribonucleoprotein A1 OS=Homo sapiens OX=9606 GN=HNRNPA1	P09651-2	HNRNPA1	REF_HomoSapiens_20200510_UP000005640_20200924.fasta	34,196.40	100.00%	7	9	11	0.03%	21.90%	LFIGGLSFETTDESLR	K	S	99.70%	59.7	32.1	13.4	54.1	0	1	0	0	2	1,784.91	3,281.00		58,982.50	16	31	Empty	TRUE
26964-26969_EloweS_humain_20211221	26964 M(5-11) CH	26964 M(5-11) CH	Ingel26964_EloweS_M(5-11)CH (F005022)	Importin-5 (Fragment) OS=Homo sapiens OX=9606 GN=IPO5 PE=1 SV=1	H0Y8C6,O00410,O00410-2,O00410-3	IPO5	REF_HomoSapiens_20200510_UP000005640_20200924.fasta	123,632.20	90.20%	1	1	1	0.00%	1.82%	LVLEQVVTSIASVADTAEEK	K	F	95.80%	21.1	30.9	0	21.1	0	0	1	0	2	2,102.12	3,922.00		17,278.70	507	526	Empty	TRUE
26964-26969_EloweS_humain_20211221	26964 M(5-11) CH	26964 M(5-11) CH	Ingel26964_EloweS_M(5-11)CH (F005022)	Isoform 3 of Heterogeneous nuclear ribonucleoprotein Q OS=Homo sapiens OX=9606 GN=SYNCRIP	O60506-3	SYNCRIP	REF_HomoSapiens_20200510_UP000005640_20200924.fasta	62,657.20	100.00%	5	5	5	0.01%	10.90%	DLFEDELVPLFEK	R	A	93.70%	20	32.3	13.1	20	0	1	0	0	2	1,593.80	4,032.00		19,032.40	172	184	Empty	TRUE
26964-26969_EloweS_humain_20211221	26964 M(5-11) CH	26964 M(5-11) CH	Ingel26964_EloweS_M(5-11)CH (F005022)	Isoform 3 of Heterogeneous nuclear ribonucleoprotein Q OS=Homo sapiens OX=9606 GN=SYNCRIP	O60506-3	SYNCRIP	REF_HomoSapiens_20200510_UP000005640_20200924.fasta	62,657.20	100.00%	5	5	5	0.01%	10.90%	EFNEDGALAVLQQFK	K	D	97.70%	25.1	32.9	0	25.1	0	1	0	0	2	1,708.85	3,403.00		53,330.50	67	81	Empty	TRUE
26964-26969_EloweS_humain_20211221	26964 M(5-11) CH	26964 M(5-11) CH	Ingel26964_EloweS_M(5-11)CH (F005022)	Isoform 3 of Heterogeneous nuclear ribonucleoprotein Q OS=Homo sapiens OX=9606 GN=SYNCRIP	O60506-3	SYNCRIP	REF_HomoSapiens_20200510_UP000005640_20200924.fasta	62,657.20	100.00%	5	5	5	0.01%	10.90%	LFVGSIPK	R	S	97.80%	22.7	27.3	16	17.2	0	1	0	0	2	860.5241	2,088.00		35,477.70	245	252	Empty	TRUE
26964-26969_EloweS_humain_20211221	26964 M(5-11) CH	26964 M(5-11) CH	Ingel26964_EloweS_M(5-11)CH (F005022)	Isoform 3 of Heterogeneous nuclear ribonucleoprotein Q OS=Homo sapiens OX=9606 GN=SYNCRIP	O60506-3	SYNCRIP	REF_HomoSapiens_20200510_UP000005640_20200924.fasta	62,657.20	100.00%	5	5	5	0.01%	10.90%	NLANTVTEEILEK	R	A	89.50%	18.8	32.1	13	18.8	0	1	0	0	2	1,473.78	2,826.00		68,048.40	344	356	Empty	TRUE
26964-26969_EloweS_humain_20211221	26964 M(5-11) CH	26964 M(5-11) CH	Ingel26964_EloweS_M(5-11)CH (F005022)	Isoform 3 of Heterogeneous nuclear ribonucleoprotein Q OS=Homo sapiens OX=9606 GN=SYNCRIP	O60506-3	SYNCRIP	REF_HomoSapiens_20200510_UP000005640_20200924.fasta	62,657.20	100.00%	5	5	5	0.01%	10.90%	TGYTLDVTTGQR	R	K	99.70%	58	30.8	15.3	54.2	0	1	0	0	2	1,311.65	1,872.00		30,048.00	131	142	Empty	TRUE
26964-26969_EloweS_humain_20211221	26964 M(5-11) CH	26964 M(5-11) CH	Ingel26964_EloweS_M(5-11)CH (F005022)	Isoform 3 of 4F2 cell-surface antigen heavy chain OS=Homo sapiens OX=9606 GN=SLC3A2	P08195-3	SLC3A2	REF_HomoSapiens_20200510_UP000005640_20200924.fasta	61,818.60	100.00%	2	2	2	0.00%	4.23%	EDFDSLLQSAK	K	K	99.10%	31	30.6	0	27.5	0	1	0	0	2	1,252.61	2,660.00		35,713.70	226	236	Empty	TRUE
26964-26969_EloweS_humain_20211221	26964 M(5-11) CH	26964 M(5-11) CH	Ingel26964_EloweS_M(5-11)CH (F005022)	Isoform 3 of 4F2 cell-surface antigen heavy chain OS=Homo sapiens OX=9606 GN=SLC3A2	P08195-3	SLC3A2	REF_HomoSapiens_20200510_UP000005640_20200924.fasta	61,818.60	100.00%	2	2	2	0.00%	4.23%	VAEDEAEAAAAAK	K	F	99.70%	63.2	30.7	16.1	48.5	0	1	0	0	2	1,245.60	1,282.00		13,655.10	86	98	Empty	TRUE
26964-26969_EloweS_humain_20211221	26964 M(5-11) CH	26964 M(5-11) CH	Ingel26964_EloweS_M(5-11)CH (F005022)	Cullin-4A OS=Homo sapiens OX=9606 GN=CUL4A PE=1 SV=1	A0A0A0MR50,Q13619,Q13619-2	CUL4A	REF_HomoSapiens_20200510_UP000005640_20200924.fasta	87,683.70	100.00%	2	2	2	0.00%	3.45%	ETVEEQVSTTER	K	V	99.00%	31.5	30.8	13	27.9	0	1	0	0	2	1,407.66	1,412.00		9,608.09	676	687	Empty	TRUE
26964-26969_EloweS_humain_20211221	26964 M(5-11) CH	26964 M(5-11) CH	Ingel26964_EloweS_M(5-11)CH (F005022)	Cullin-4A OS=Homo sapiens OX=9606 GN=CUL4A PE=1 SV=1	A0A0A0MR50,Q13619,Q13619-2	CUL4A	REF_HomoSapiens_20200510_UP000005640_20200924.fasta	87,683.70	100.00%	2	2	2	0.00%	3.45%	TIDGILLLIER	K	E	99.70%	37.7	26.6	13	37.6	0	1	0	0	2	1,255.76	3,625.00		18,736.10	192	202	Empty	TRUE
26964-26969_EloweS_humain_20211221	26964 M(5-11) CH	26964 M(5-11) CH	Ingel26964_EloweS_M(5-11)CH (F005022)	General transcription factor II-I OS=Homo sapiens OX=9606 GN=GTF2I PE=1 SV=1	A0A494C1K3	GTF2I	REF_HomoSapiens_20200510_UP000005640_20200924.fasta	131,049.60	82.40%	1	1	1	0.00%	2.16%	VPYPVFESNPEFLYVEGLPEGIPFR	K	S	62.70%	14.1	32.5	0	14.1	0	0	1	0	2	2,895.46	4,078.00		20,228.20	756	780	Empty	TRUE
26964-26969_EloweS_humain_20211221	26964 M(5-11) CH	26964 M(5-11) CH	Ingel26964_EloweS_M(5-11)CH (F005022)	Nucleolar protein 56 OS=Homo sapiens OX=9606 GN=NOP56 PE=1 SV=1	A0A494C128,O00567	NOP56	REF_HomoSapiens_20200510_UP000005640_20200924.fasta	66,052.00	87.10%	1	1	1	0.00%	1.88%	VLLGVGDPK	K	I	94.40%	16.9	25	13.3	15	0	1	0	0	2	897.5406	1,877.00		29,004.30	91	99	Empty	TRUE
26964-26969_EloweS_humain_20211221	26964 M(5-11) CH	26964 M(5-11) CH	Ingel26964_EloweS_M(5-11)CH (F005022)	Lysine--tRNA ligase OS=Homo sapiens OX=9606 GN=KARS1 PE=1 SV=3	Q15046,Q15046-2	KARS1	REF_HomoSapiens_20200510_UP000005640_20200924.fasta	68,050.40	100.00%	2	2	2	0.00%	3.02%	LIFYDLR	K	G	90.00%	25.8	27.5	19.7	7.63	0	1	0	0	2	939.5299	2,683.00		22,611.40	142	148	Empty	TRUE
26964-26969_EloweS_humain_20211221	26964 M(5-11) CH	26964 M(5-11) CH	Ingel26964_EloweS_M(5-11)CH (F005022)	Lysine--tRNA ligase OS=Homo sapiens OX=9606 GN=KARS1 PE=1 SV=3	Q15046,Q15046-2	KARS1	REF_HomoSapiens_20200510_UP000005640_20200924.fasta	68,050.40	100.00%	2	2	2	0.00%	3.02%	YLDLILNDFVR	R	Q	99.70%	41.7	29.6	0	41.6	0	1	0	0	2	1,380.75	3,609.00		35,092.70	231	241	Empty	TRUE
26964-26969_EloweS_humain_20211221	26964 M(5-11) CH	26964 M(5-11) CH	Ingel26964_EloweS_M(5-11)CH (F005022)	Heterogeneous nuclear ribonucleoprotein D0 (Fragment) OS=Homo sapiens OX=9606 GN=HNRNPD PE=1 SV=1	H0YA96	HNRNPD	REF_HomoSapiens_20200510_UP000005640_20200924.fasta	23,922.90	100.00%	4	4	4	0.01%	19.50%	GFGFVLFK	R	E	99.00%	33.6	30	14.7	33.4	0	1	0	0	2	914.5135	3,122.00		36,529.30	43	50	Empty	TRUE
26964-26969_EloweS_humain_20211221	26964 M(5-11) CH	26964 M(5-11) CH	Ingel26964_EloweS_M(5-11)CH (F005022)	Heterogeneous nuclear ribonucleoprotein D0 (Fragment) OS=Homo sapiens OX=9606 GN=HNRNPD PE=1 SV=1	H0YA96	HNRNPD	REF_HomoSapiens_20200510_UP000005640_20200924.fasta	23,922.90	100.00%	4	4	4	0.01%	19.50%	IFVGGLSPDTPEEK	K	I	99.70%	40	32.2	13.3	32.6	0	1	0	0	2	1,488.76	2,282.00		129814	88	101	Empty	TRUE
26964-26969_EloweS_humain_20211221	26964 M(5-11) CH	26964 M(5-11) CH	Ingel26964_EloweS_M(5-11)CH (F005022)	Heterogeneous nuclear ribonucleoprotein D0 (Fragment) OS=Homo sapiens OX=9606 GN=HNRNPD PE=1 SV=1	H0YA96	HNRNPD	REF_HomoSapiens_20200510_UP000005640_20200924.fasta	23,922.90	100.00%	4	4	4	0.01%	19.50%	LDPITGR	K	S	90.00%	27.5	25.4	21.5	15.9	0	1	0	0	2	771.4361	1,537.00		30,152.10	34	40	Empty	TRUE
26964-26969_EloweS_humain_20211221	26964 M(5-11) CH	26964 M(5-11) CH	Ingel26964_EloweS_M(5-11)CH (F005022)	Heterogeneous nuclear ribonucleoprotein D0 (Fragment) OS=Homo sapiens OX=9606 GN=HNRNPD PE=1 SV=1	H0YA96	HNRNPD	REF_HomoSapiens_20200510_UP000005640_20200924.fasta	23,922.90	100.00%	4	4	4	0.01%	19.50%	MFIGGLSWDTTK	K	K	99.70%	41.4	31.3	13.2	41.4	0	1	0	0	2	1,355.67	2,972.00		29,782.20	3	14	Empty	TRUE
26964-26969_EloweS_humain_20211221	26964 M(5-11) CH	26964 M(5-11) CH	Ingel26964_EloweS_M(5-11)CH (F005022)	Heterogeneous nuclear ribonucleoproteins C1/C2 OS=Homo sapiens OX=9606 GN=HNRNPC PE=1 SV=1	B4DY08	HNRNPC	REF_HomoSapiens_20200510_UP000005640_20200924.fasta	31,971.90	100.00%	4	4	4	0.01%	14.60%	GFAFVQYVNER	K	N	99.70%	45.1	30.9	0	45.1	0	1	0	0	2	1,329.66	2,634.00		72,263.30	51	61	Empty	TRUE
26964-26969_EloweS_humain_20211221	26964 M(5-11) CH	26964 M(5-11) CH	Ingel26964_EloweS_M(5-11)CH (F005022)	Heterogeneous nuclear ribonucleoproteins C1/C2 OS=Homo sapiens OX=9606 GN=HNRNPC PE=1 SV=1	B4DY08	HNRNPC	REF_HomoSapiens_20200510_UP000005640_20200924.fasta	31,971.90	100.00%	4	4	4	0.01%	14.60%	KSDVEAIFSK	K	Y	98.30%	25	30.2	15.8	15.3	0	1	0	0	2	1,123.60	1,712.00		26,144.20	30	39	Empty	TRUE
26964-26969_EloweS_humain_20211221	26964 M(5-11) CH	26964 M(5-11) CH	Ingel26964_EloweS_M(5-11)CH (F005022)	Heterogeneous nuclear ribonucleoproteins C1/C2 OS=Homo sapiens OX=9606 GN=HNRNPC PE=1 SV=1	B4DY08	HNRNPC	REF_HomoSapiens_20200510_UP000005640_20200924.fasta	31,971.90	100.00%	4	4	4	0.01%	14.60%	VFIGNLNTLVVK	R	K	99.70%	63.8	25	0	63.8	0	1	0	0	2	1,316.79	2,855.00		49,164.10	18	29	Empty	TRUE
26964-26969_EloweS_humain_20211221	26964 M(5-11) CH	26964 M(5-11) CH	Ingel26964_EloweS_M(5-11)CH (F005022)	Heterogeneous nuclear ribonucleoproteins C1/C2 OS=Homo sapiens OX=9606 GN=HNRNPC PE=1 SV=1	B4DY08	HNRNPC	REF_HomoSapiens_20200510_UP000005640_20200924.fasta	31,971.90	100.00%	4	4	4	0.01%	14.60%	VPPPPPIAR	R	A	98.30%	25.2	30	17	22.8	0	1	0	0	2	943.5725	1,570.00		37,296.60	130	138	Empty	TRUE
26964-26969_EloweS_humain_20211221	26964 M(5-11) CH	26964 M(5-11) CH	Ingel26964_EloweS_M(5-11)CH (F005022)	Dihydrolipoyllysine-residue succinyltransferase component of 2-oxoglutarate dehydrogenase complex, mitochondrial OS=Homo sapiens OX=9606 GN=DLST PE=1 SV=4	P36957,P36957-2	DLST	REF_HomoSapiens_20200510_UP000005640_20200924.fasta	48,755.20	62.00%	1	1	1	0.00%	1.77%	GLVVPVIR	R	N	80.30%	11.8	25	0	0.01	0	1	0	0	2	852.5666	2,356.00		45,455.60	326	333	Empty	TRUE
26964-26969_EloweS_humain_20211221	26964 M(5-11) CH	26964 M(5-11) CH	Ingel26964_EloweS_M(5-11)CH (F005022)	Eukaryotic peptide chain release factor subunit 1 OS=Homo sapiens OX=9606 GN=ETF1 PE=1 SV=3	P62495	ETF1	REF_HomoSapiens_20200510_UP000005640_20200924.fasta	49,032.60	100.00%	2	2	2	0.00%	5.95%	FGATLEIVTDK	K	S	99.70%	69.8	30.6	17	61.3	0	1	0	0	2	1,193.64	2,411.00		41,667.70	385	395	Empty	TRUE
26964-26969_EloweS_humain_20211221	26964 M(5-11) CH	26964 M(5-11) CH	Ingel26964_EloweS_M(5-11)CH (F005022)	Eukaryotic peptide chain release factor subunit 1 OS=Homo sapiens OX=9606 GN=ETF1 PE=1 SV=3	P62495	ETF1	REF_HomoSapiens_20200510_UP000005640_20200924.fasta	49,032.60	100.00%	2	2	2	0.00%	5.95%	VNVAGLVLAGSADFK	K	T	93.80%	19.2	30.1	0	15.6	0	0	1	0	2	1,460.81	3,121.00		20,914.00	219	233	Empty	TRUE
26964-26969_EloweS_humain_20211221	26964 M(5-11) CH	26964 M(5-11) CH	Ingel26964_EloweS_M(5-11)CH (F005022)	Dolichyl-diphosphooligosaccharide--protein glycosyltransferase subunit 2 OS=Homo sapiens OX=9606 GN=RPN2 PE=1 SV=3	P04844	RPN2	REF_HomoSapiens_20200510_UP000005640_20200924.fasta	69,284.80	99.70%	1	1	1	0.00%	1.90%	SIVEEIEDLVAR	R	L	99.70%	38.6	32.1	15.4	27.6	0	1	0	0	2	1,372.73	3,836.00		21,916.40	179	190	Empty	TRUE
26964-26969_EloweS_humain_20211221	26964 M(5-11) CH	26964 M(5-11) CH	Ingel26964_EloweS_M(5-11)CH (F005022)	Dolichyl-diphosphooligosaccharide--protein glycosyltransferase subunit 1 OS=Homo sapiens OX=9606 GN=RPN1 PE=1 SV=1	P04843	RPN1	REF_HomoSapiens_20200510_UP000005640_20200924.fasta	68,571.00	100.00%	4	4	4	0.01%	6.92%	DVPAYSQDTFK	R	V	89.60%	16	29.7	0	16	0	1	0	0	2	1,270.60	1,953.00		34,320.50	205	215	Empty	TRUE
26964-26969_EloweS_humain_20211221	26964 M(5-11) CH	26964 M(5-11) CH	Ingel26964_EloweS_M(5-11)CH (F005022)	Dolichyl-diphosphooligosaccharide--protein glycosyltransferase subunit 1 OS=Homo sapiens OX=9606 GN=RPN1 PE=1 SV=1	P04843	RPN1	REF_HomoSapiens_20200510_UP000005640_20200924.fasta	68,571.00	100.00%	4	4	4	0.01%	6.92%	GEDEEENNLEVR	K	E	95.20%	19.9	26.9	0	19.9	0	1	0	0	2	1,432.62	1,441.00		9,265.46	90	101	Empty	TRUE
26964-26969_EloweS_humain_20211221	26964 M(5-11) CH	26964 M(5-11) CH	Ingel26964_EloweS_M(5-11)CH (F005022)	Dolichyl-diphosphooligosaccharide--protein glycosyltransferase subunit 1 OS=Homo sapiens OX=9606 GN=RPN1 PE=1 SV=1	P04843	RPN1	REF_HomoSapiens_20200510_UP000005640_20200924.fasta	68,571.00	100.00%	4	4	4	0.01%	6.92%	IDHILDAL	K	-	94.30%	17.5	27.8	0	17.5	0	1	0	0	2	909.5042	2,674.00		22,697.30	600	607	Empty	TRUE
26964-26969_EloweS_humain_20211221	26964 M(5-11) CH	26964 M(5-11) CH	Ingel26964_EloweS_M(5-11)CH (F005022)	Dolichyl-diphosphooligosaccharide--protein glycosyltransferase subunit 1 OS=Homo sapiens OX=9606 GN=RPN1 PE=1 SV=1	P04843	RPN1	REF_HomoSapiens_20200510_UP000005640_20200924.fasta	68,571.00	100.00%	4	4	4	0.01%	6.92%	SEDLLDYGPFR	R	D	99.70%	41.3	30.9	16.2	35.2	0	1	0	0	2	1,311.62	2,959.00		36,612.90	194	204	Empty	TRUE
26964-26969_EloweS_humain_20211221	26964 M(5-11) CH	26964 M(5-11) CH	Ingel26964_EloweS_M(5-11)CH (F005022)	Cullin-associated NEDD8-dissociated protein 1 OS=Homo sapiens OX=9606 GN=CAND1 PE=1 SV=2	Q86VP6	CAND1	REF_HomoSapiens_20200510_UP000005640_20200924.fasta	136,381.10	100.00%	3	3	3	0.01%	3.17%	AVAALLTIPEAEK	R	S	99.70%	42.5	25.8	0	38.8	0	1	0	0	2	1,325.77	2,646.00		31,230.10	1179	1191	Empty	TRUE
26964-26969_EloweS_humain_20211221	26964 M(5-11) CH	26964 M(5-11) CH	Ingel26964_EloweS_M(5-11)CH (F005022)	Cullin-associated NEDD8-dissociated protein 1 OS=Homo sapiens OX=9606 GN=CAND1 PE=1 SV=2	Q86VP6	CAND1	REF_HomoSapiens_20200510_UP000005640_20200924.fasta	136,381.10	100.00%	3	3	3	0.01%	3.17%	ISGSILNELIGLVR	K	S	99.70%	39.1	25.6	14	39.1	0	1	0	0	2	1,483.88	3,969.00		14,407.90	730	743	Empty	TRUE
26964-26969_EloweS_humain_20211221	26964 M(5-11) CH	26964 M(5-11) CH	Ingel26964_EloweS_M(5-11)CH (F005022)	Cullin-associated NEDD8-dissociated protein 1 OS=Homo sapiens OX=9606 GN=CAND1 PE=1 SV=2	Q86VP6	CAND1	REF_HomoSapiens_20200510_UP000005640_20200924.fasta	136,381.10	100.00%	3	3	3	0.01%	3.17%	LTLIDPETLLPR	K	L	99.40%	29.9	26	0	29	0	1	0	0	2	1,380.81	3,466.00		32,785.80	958	969	Empty	TRUE
26964-26969_EloweS_humain_20211221	26964 M(5-11) CH	26964 M(5-11) CH	Ingel26964_EloweS_M(5-11)CH (F005022)	60S ribosomal protein L7a OS=Homo sapiens OX=9606 GN=RPL7A PE=1 SV=2	P62424	RPL7A	REF_HomoSapiens_20200510_UP000005640_20200924.fasta	29,996.30	100.00%	5	5	5	0.01%	21.10%	AGVNTVTTLVENK	R	K	99.70%	51.5	32	13.4	51.5	0	1	0	0	2	1,345.73	2,060.00		131887	138	150	Empty	TRUE
26964-26969_EloweS_humain_20211221	26964 M(5-11) CH	26964 M(5-11) CH	Ingel26964_EloweS_M(5-11)CH (F005022)	60S ribosomal protein L7a OS=Homo sapiens OX=9606 GN=RPL7A PE=1 SV=2	P62424	RPL7A	REF_HomoSapiens_20200510_UP000005640_20200924.fasta	29,996.30	100.00%	5	5	5	0.01%	21.10%	KVVNPLFEK	K	R	99.70%	42.9	29.1	23	32.6	0	1	0	0	2	1,073.64	1,627.00		27,401.80	26	34	Empty	TRUE
26964-26969_EloweS_humain_20211221	26964 M(5-11) CH	26964 M(5-11) CH	Ingel26964_EloweS_M(5-11)CH (F005022)	60S ribosomal protein L7a OS=Homo sapiens OX=9606 GN=RPL7A PE=1 SV=2	P62424	RPL7A	REF_HomoSapiens_20200510_UP000005640_20200924.fasta	29,996.30	100.00%	5	5	5	0.01%	21.10%	NFGIGQDIQPK	K	R	97.90%	26.5	32.8	18.8	15.6	0	1	0	0	2	1,216.63	2,039.00		93,632.80	38	48	Empty	TRUE
26964-26969_EloweS_humain_20211221	26964 M(5-11) CH	26964 M(5-11) CH	Ingel26964_EloweS_M(5-11)CH (F005022)	60S ribosomal protein L7a OS=Homo sapiens OX=9606 GN=RPL7A PE=1 SV=2	P62424	RPL7A	REF_HomoSapiens_20200510_UP000005640_20200924.fasta	29,996.30	100.00%	5	5	5	0.01%	21.10%	VAPAPAVVK	K	K	99.70%	40.6	25	15.4	40.6	0	1	0	0	2	851.5349	1,319.00		21,030.80	12	20	Empty	TRUE
26964-26969_EloweS_humain_20211221	26964 M(5-11) CH	26964 M(5-11) CH	Ingel26964_EloweS_M(5-11)CH (F005022)	60S ribosomal protein L7a OS=Homo sapiens OX=9606 GN=RPL7A PE=1 SV=2	P62424	RPL7A	REF_HomoSapiens_20200510_UP000005640_20200924.fasta	29,996.30	100.00%	5	5	5	0.01%	21.10%	VPPAINQFTQALDR	K	Q	94.60%	20.6	31.7	0	15.5	0	1	0	0	2	1,569.84	2,798.00		47,396.50	76	89	Empty	TRUE
26964-26969_EloweS_humain_20211221	26964 M(5-11) CH	26964 M(5-11) CH	Ingel26964_EloweS_M(5-11)CH (F005022)	Ribosomal protein L19 OS=Homo sapiens OX=9606 GN=RPL19 PE=1 SV=1	J3KTE4,J3QR09,P84098	RPL19	REF_HomoSapiens_20200510_UP000005640_20200924.fasta	23,467.40	100.00%	3	3	3	0.01%	17.50%	ILMEHIHK	R	L	97.30%	23.4	30.9	19.1	17.9	0	1	0	0	2	1,020.57	1,250.00		7,993.53	137	144	Empty	TRUE
26964-26969_EloweS_humain_20211221	26964 M(5-11) CH	26964 M(5-11) CH	Ingel26964_EloweS_M(5-11)CH (F005022)	Ribosomal protein L19 OS=Homo sapiens OX=9606 GN=RPL19 PE=1 SV=1	J3KTE4,J3QR09,P84098	RPL19	REF_HomoSapiens_20200510_UP000005640_20200924.fasta	23,467.40	100.00%	3	3	3	0.01%	17.50%	LLADQAEAR	K	R	99.70%	59.3	29.2	28.7	45.3	0	1	0	0	2	986.5266	1,311.00		40,805.80	154	162	Empty	TRUE
26964-26969_EloweS_humain_20211221	26964 M(5-11) CH	26964 M(5-11) CH	Ingel26964_EloweS_M(5-11)CH (F005022)	Ribosomal protein L19 OS=Homo sapiens OX=9606 GN=RPL19 PE=1 SV=1	J3KTE4,J3QR09,P84098	RPL19	REF_HomoSapiens_20200510_UP000005640_20200924.fasta	23,467.40	100.00%	3	3	3	0.01%	17.50%	VWLDPNETNEIANANSR	K	Q	99.40%	34.9	31.6	13	26.5	0	1	0	0	2	1,942.93	2,459.00		42,927.50	22	38	Empty	TRUE
26964-26969_EloweS_humain_20211221	26964 M(5-11) CH	26964 M(5-11) CH	Ingel26964_EloweS_M(5-11)CH (F005022)	ADP-ribosylation factor 3 OS=Homo sapiens OX=9606 GN=ARF3 PE=1 SV=2	P61204,P84077	ARF1,ARF3	REF_HomoSapiens_20200510_UP000005640_20200924.fasta	20,601.70	100.00%	3	3	3	0.01%	35.90%	DAVLLVFANK	R	Q	99.70%	39.9	28.6	13.1	29	0	1	0	0	2	1,089.63	2,981.00		76,740.40	118	127	Empty	TRUE
26964-26969_EloweS_humain_20211221	26964 M(5-11) CH	26964 M(5-11) CH	Ingel26964_EloweS_M(5-11)CH (F005022)	ADP-ribosylation factor 3 OS=Homo sapiens OX=9606 GN=ARF3 PE=1 SV=2	P61204,P84077	ARF1,ARF3	REF_HomoSapiens_20200510_UP000005640_20200924.fasta	20,601.70	100.00%	3	3	3	0.01%	35.90%	ILMVGLDAAGK	R	T	99.70%	42.6	31	15.7	39.2	0	2	0	0	2	1,103.61	2,284.50		220718	20	30	Empty	FALSE	P18085
26964-26969_EloweS_humain_20211221	26964 M(5-11) CH	26964 M(5-11) CH	Ingel26964_EloweS_M(5-11)CH (F005022)	ADP-ribosylation factor 3 OS=Homo sapiens OX=9606 GN=ARF3 PE=1 SV=2	P61204,P84077	ARF1,ARF3	REF_HomoSapiens_20200510_UP000005640_20200924.fasta	20,601.70	100.00%	3	3	3	0.01%	35.90%	LGEIVTTIPTIGFNVETVEYK	K	N	99.70%	40.8	30	0	40.8	0	1	1	0	2	2,323.24	3,579.50		65,575.90	39	59	Empty	FALSE	P18085
26964-26969_EloweS_humain_20211221	26964 M(5-11) CH	26964 M(5-11) CH	Ingel26964_EloweS_M(5-11)CH (F005022)	ADP-ribosylation factor 3 OS=Homo sapiens OX=9606 GN=ARF3 PE=1 SV=2	P61204,P84077	ARF1,ARF3	REF_HomoSapiens_20200510_UP000005640_20200924.fasta	20,601.70	100.00%	3	3	3	0.01%	35.90%	MLAEDELR	R	D	97.80%	23.5	29.8	21.9	12	0	1	0	0	2	992.4719	1,487.00		60,631.10	110	117	Empty	TRUE
26964-26969_EloweS_humain_20211221	26964 M(5-11) CH	26964 M(5-11) CH	Ingel26964_EloweS_M(5-11)CH (F005022)	ADP-ribosylation factor 3 OS=Homo sapiens OX=9606 GN=ARF3 PE=1 SV=2	P61204,P84077	ARF1,ARF3	REF_HomoSapiens_20200510_UP000005640_20200924.fasta	20,601.70	100.00%	3	3	3	0.01%	35.90%	QDLPNAMNAAEITDK	K	L	99.70%	49.1	30.6	0	43.6	0	1	0	0	2	1,646.77	1,869.00		19,315.40	128	142	Empty	TRUE
26964-26969_EloweS_humain_20211221	26964 M(5-11) CH	26964 M(5-11) CH	Ingel26964_EloweS_M(5-11)CH (F005022)	Deoxynucleoside triphosphate triphosphohydrolase SAMHD1 OS=Homo sapiens OX=9606 GN=SAMHD1 PE=1 SV=1	A0A2R8YCS7,Q9Y3Z3,Q9Y3Z3-3,Q9Y3Z3-4	SAMHD1	REF_HomoSapiens_20200510_UP000005640_20200924.fasta	72,202.70	96.90%	1	1	1	0.00%	2.04%	FENLGVSSLGER	R	K	98.70%	28	32.1	15.5	26.7	0	1	0	0	2	1,307.66	2,200.00		27,029.80	86	97	Empty	TRUE
26964-26969_EloweS_humain_20211221	26964 M(5-11) CH	26964 M(5-11) CH	Ingel26964_EloweS_M(5-11)CH (F005022)	Alpha-2-macroglobulin receptor-associated protein OS=Homo sapiens OX=9606 GN=LRPAP1 PE=1 SV=1	P30533	LRPAP1	REF_HomoSapiens_20200510_UP000005640_20200924.fasta	41,467.60	98.40%	1	1	1	0.00%	2.24%	NLNVILAK	R	Y	97.60%	19.8	25	15.1	12.7	0	1	0	0	2	884.5564	2,009.00		32,700.50	114	121	Empty	TRUE
26964-26969_EloweS_humain_20211221	26964 M(5-11) CH	26964 M(5-11) CH	Ingel26964_EloweS_M(5-11)CH (F005022)	Progranulin OS=Homo sapiens OX=9606 GN=GRN PE=1 SV=2	P28799,P28799-2	GRN	REF_HomoSapiens_20200510_UP000005640_20200924.fasta	63,540.00	100.00%	3	3	3	0.01%	5.40%	APAHLSLPDPQALK	K	R	99.70%	37.6	30.2	17.6	33	0	0	1	0	2	1,457.81	2,124.00		68,077.00	348	361	Empty	TRUE
26964-26969_EloweS_humain_20211221	26964 M(5-11) CH	26964 M(5-11) CH	Ingel26964_EloweS_M(5-11)CH (F005022)	Progranulin OS=Homo sapiens OX=9606 GN=GRN PE=1 SV=2	P28799,P28799-2	GRN	REF_HomoSapiens_20200510_UP000005640_20200924.fasta	63,540.00	100.00%	3	3	3	0.01%	5.40%	WDAPLRDPALR	R	Q	95.10%	24.2	30	16.7	17.1	0	1	0	0	2	1,309.70	2,058.00		65,746.50	580	590	Empty	TRUE
26964-26969_EloweS_humain_20211221	26964 M(5-11) CH	26964 M(5-11) CH	Ingel26964_EloweS_M(5-11)CH (F005022)	Progranulin OS=Homo sapiens OX=9606 GN=GRN PE=1 SV=2	P28799,P28799-2	GRN	REF_HomoSapiens_20200510_UP000005640_20200924.fasta	63,540.00	100.00%	3	3	3	0.01%	5.40%	WPTTLSR	K	H	90.00%	23.6	31.6	17.8	19.3	0	1	0	0	2	860.4625	1,818.00		76,092.10	49	55	Empty	TRUE
26964-26969_EloweS_humain_20211221	26964 M(5-11) CH	26964 M(5-11) CH	Ingel26964_EloweS_M(5-11)CH (F005022)	Calcyclin-binding protein OS=Homo sapiens OX=9606 GN=CACYBP PE=1 SV=2	Q9HB71	CACYBP	REF_HomoSapiens_20200510_UP000005640_20200924.fasta	26,210.30	99.90%	2	2	2	0.00%	7.46%	SKIETEIK	K	N	92.40%	16.7	28.5	24	3.64	0	1	0	0	2	947.5409	1,107.00		4,547.02	34	41	Empty	TRUE
26964-26969_EloweS_humain_20211221	26964 M(5-11) CH	26964 M(5-11) CH	Ingel26964_EloweS_M(5-11)CH (F005022)	Calcyclin-binding protein OS=Homo sapiens OX=9606 GN=CACYBP PE=1 SV=2	Q9HB71	CACYBP	REF_HomoSapiens_20200510_UP000005640_20200924.fasta	26,210.30	99.90%	2	2	2	0.00%	7.46%	WDYLTQVEK	R	E	99.30%	36.5	30.1	15.9	32.6	0	1	0	0	2	1,181.58	2,313.00		51,498.40	163	171	Empty	TRUE
26964-26969_EloweS_humain_20211221	26964 M(5-11) CH	26964 M(5-11) CH	Ingel26964_EloweS_M(5-11)CH (F005022)	SWI/SNF complex subunit SMARCC1 OS=Homo sapiens OX=9606 GN=SMARCC1 PE=1 SV=3	Q92922	SMARCC1	REF_HomoSapiens_20200510_UP000005640_20200924.fasta	122,867.40	99.80%	3	3	3	0.01%	2.35%	AALEEFSR	K	V	93.70%	21.2	30.7	13	21.2	0	1	0	0	2	922.4628	1,668.00		27,918.50	717	724	Empty	TRUE
26964-26969_EloweS_humain_20211221	26964 M(5-11) CH	26964 M(5-11) CH	Ingel26964_EloweS_M(5-11)CH (F005022)	SWI/SNF complex subunit SMARCC1 OS=Homo sapiens OX=9606 GN=SMARCC1 PE=1 SV=3	Q92922	SMARCC1	REF_HomoSapiens_20200510_UP000005640_20200924.fasta	122,867.40	99.80%	3	3	3	0.01%	2.35%	HVTNPAFTK	K	L	54.00%	11.7	29	15.4	11.7	0	1	0	0	2	1,014.54	1,128.00		3,168.91	95	103	Empty	TRUE
26964-26969_EloweS_humain_20211221	26964 M(5-11) CH	26964 M(5-11) CH	Ingel26964_EloweS_M(5-11)CH (F005022)	SWI/SNF complex subunit SMARCC1 OS=Homo sapiens OX=9606 GN=SMARCC1 PE=1 SV=3	Q92922	SMARCC1	REF_HomoSapiens_20200510_UP000005640_20200924.fasta	122,867.40	99.80%	3	3	3	0.01%	2.35%	TPEIYLAYR	K	N	92.10%	17.9	30.8	0	17.9	0	1	0	0	2	1,125.59	2,286.00		46,066.30	483	491	Empty	TRUE
26964-26969_EloweS_humain_20211221	26964 M(5-11) CH	26964 M(5-11) CH	Ingel26964_EloweS_M(5-11)CH (F005022)	Isoform 2 of Annexin A2 OS=Homo sapiens OX=9606 GN=ANXA2	P07355-2	ANXA2	REF_HomoSapiens_20200510_UP000005640_20200924.fasta	40,413.40	100.00%	14	16	16	0.04%	41.70%	AEDGSVIDYELIDQDAR	R	D	99.70%	40.2	30.8	0	38	0	1	1	0	2	1,908.88	2,773.00		73,834.30	198	214	Empty	TRUE
26964-26969_EloweS_humain_20211221	26964 M(5-11) CH	26964 M(5-11) CH	Ingel26964_EloweS_M(5-11)CH (F005022)	Isoform 2 of Annexin A2 OS=Homo sapiens OX=9606 GN=ANXA2	P07355-2	ANXA2	REF_HomoSapiens_20200510_UP000005640_20200924.fasta	40,413.40	100.00%	14	16	16	0.04%	41.70%	AYTNFDAER	K	D	99.20%	28.1	26.8	13	24.3	0	1	0	0	2	1,086.49	1,496.00		64,673.70	47	55	Empty	TRUE
26964-26969_EloweS_humain_20211221	26964 M(5-11) CH	26964 M(5-11) CH	Ingel26964_EloweS_M(5-11)CH (F005022)	Isoform 2 of Annexin A2 OS=Homo sapiens OX=9606 GN=ANXA2	P07355-2	ANXA2	REF_HomoSapiens_20200510_UP000005640_20200924.fasta	40,413.40	100.00%	14	16	16	0.04%	41.70%	DALNIETAIK	R	T	99.50%	35.4	33.3	19.4	10.8	0	1	0	0	2	1,087.60	2,387.00		87,217.10	56	65	Empty	TRUE
26964-26969_EloweS_humain_20211221	26964 M(5-11) CH	26964 M(5-11) CH	Ingel26964_EloweS_M(5-11)CH (F005022)	Isoform 2 of Annexin A2 OS=Homo sapiens OX=9606 GN=ANXA2	P07355-2	ANXA2	REF_HomoSapiens_20200510_UP000005640_20200924.fasta	40,413.40	100.00%	14	16	16	0.04%	41.70%	DIISDTSGDFR	K	K	99.60%	35	29.8	13.1	35	0	1	0	0	2	1,225.57	2,391.00		105564	176	186	Empty	TRUE
26964-26969_EloweS_humain_20211221	26964 M(5-11) CH	26964 M(5-11) CH	Ingel26964_EloweS_M(5-11)CH (F005022)	Isoform 2 of Annexin A2 OS=Homo sapiens OX=9606 GN=ANXA2	P07355-2	ANXA2	REF_HomoSapiens_20200510_UP000005640_20200924.fasta	40,413.40	100.00%	14	16	16	0.04%	41.70%	DLYDAGVK	R	R	93.70%	18.4	30	14.8	13.7	0	1	0	0	2	880.4412	1,706.00		61,363.80	215	222	Empty	TRUE
26964-26969_EloweS_humain_20211221	26964 M(5-11) CH	26964 M(5-11) CH	Ingel26964_EloweS_M(5-11)CH (F005022)	Isoform 2 of Annexin A2 OS=Homo sapiens OX=9606 GN=ANXA2	P07355-2	ANXA2	REF_HomoSapiens_20200510_UP000005640_20200924.fasta	40,413.40	100.00%	14	16	16	0.04%	41.70%	ELASALK	K	S	67.00%	11.2	25.3	17.1	5.95	0	1	0	0	2	731.4298	1,380.00		28,801.00	100	106	Empty	TRUE
26964-26969_EloweS_humain_20211221	26964 M(5-11) CH	26964 M(5-11) CH	Ingel26964_EloweS_M(5-11)CH (F005022)	Isoform 2 of Annexin A2 OS=Homo sapiens OX=9606 GN=ANXA2	P07355-2	ANXA2	REF_HomoSapiens_20200510_UP000005640_20200924.fasta	40,413.40	100.00%	14	16	16	0.04%	41.70%	GVDEVTIVNILTNR	K	S	99.70%	63.4	31.4	15	63.4	0	1	1	0	2	1,542.85	3,347.00		124878	68	81	Empty	TRUE
26964-26969_EloweS_humain_20211221	26964 M(5-11) CH	26964 M(5-11) CH	Ingel26964_EloweS_M(5-11)CH (F005022)	Isoform 2 of Annexin A2 OS=Homo sapiens OX=9606 GN=ANXA2	P07355-2	ANXA2	REF_HomoSapiens_20200510_UP000005640_20200924.fasta	40,413.40	100.00%	14	16	16	0.04%	41.70%	LMVALAK	K	G	64.70%	13.1	25.7	18.6	7.43	0	1	0	0	2	761.4591	1,598.00		33,884.00	188	194	Empty	TRUE
26964-26969_EloweS_humain_20211221	26964 M(5-11) CH	26964 M(5-11) CH	Ingel26964_EloweS_M(5-11)CH (F005022)	Isoform 2 of Annexin A2 OS=Homo sapiens OX=9606 GN=ANXA2	P07355-2	ANXA2	REF_HomoSapiens_20200510_UP000005640_20200924.fasta	40,413.40	100.00%	14	16	16	0.04%	41.70%	LSLEGDHSTPPSAYGSVK	K	A	96.60%	23.1	32.7	13.1	23.1	0	1	0	0	2	1,844.90	1,769.00		19,377.50	29	46	Empty	TRUE
26964-26969_EloweS_humain_20211221	26964 M(5-11) CH	26964 M(5-11) CH	Ingel26964_EloweS_M(5-11)CH (F005022)	Isoform 2 of Annexin A2 OS=Homo sapiens OX=9606 GN=ANXA2	P07355-2	ANXA2	REF_HomoSapiens_20200510_UP000005640_20200924.fasta	40,413.40	100.00%	14	16	16	0.04%	41.70%	QDIAFAYQR	R	R	99.70%	39.3	30.3	15.1	31.3	0	1	0	0	2	1,111.55	1,950.00		95,979.80	87	95	Empty	TRUE
26964-26969_EloweS_humain_20211221	26964 M(5-11) CH	26964 M(5-11) CH	Ingel26964_EloweS_M(5-11)CH (F005022)	Isoform 2 of Annexin A2 OS=Homo sapiens OX=9606 GN=ANXA2	P07355-2	ANXA2	REF_HomoSapiens_20200510_UP000005640_20200924.fasta	40,413.40	100.00%	14	16	16	0.04%	41.70%	RAEDGSVIDYELIDQDAR	R	D	99.70%	46.4	32.2	18.9	43.6	0	0	1	0	2	2,064.98	2,415.00		43,802.80	197	214	Empty	TRUE
26964-26969_EloweS_humain_20211221	26964 M(5-11) CH	26964 M(5-11) CH	Ingel26964_EloweS_M(5-11)CH (F005022)	Isoform 2 of Annexin A2 OS=Homo sapiens OX=9606 GN=ANXA2	P07355-2	ANXA2	REF_HomoSapiens_20200510_UP000005640_20200924.fasta	40,413.40	100.00%	14	16	16	0.04%	41.70%	SALSGHLETVILGLLK	K	T	99.70%	68	25	0	68	0	0	1	0	2	1,650.98	3,527.00		45,116.80	107	122	Empty	TRUE
26964-26969_EloweS_humain_20211221	26964 M(5-11) CH	26964 M(5-11) CH	Ingel26964_EloweS_M(5-11)CH (F005022)	Isoform 2 of Annexin A2 OS=Homo sapiens OX=9606 GN=ANXA2	P07355-2	ANXA2	REF_HomoSapiens_20200510_UP000005640_20200924.fasta	40,413.40	100.00%	14	16	16	0.04%	41.70%	SYSPYDMLESIR	K	K	99.10%	28.3	29.4	13.1	28.3	0	1	0	0	2	1,460.67	3,059.00		117373	252	263	Empty	TRUE
26964-26969_EloweS_humain_20211221	26964 M(5-11) CH	26964 M(5-11) CH	Ingel26964_EloweS_M(5-11)CH (F005022)	Isoform 2 of Annexin A2 OS=Homo sapiens OX=9606 GN=ANXA2	P07355-2	ANXA2	REF_HomoSapiens_20200510_UP000005640_20200924.fasta	40,413.40	100.00%	14	16	16	0.04%	41.70%	TNQELQEINR	R	V	99.70%	61.1	31.9	23.5	49.7	0	1	0	0	2	1,244.62	1,405.00		60,720.40	154	163	Empty	TRUE
26964-26969_EloweS_humain_20211221	26964 M(5-11) CH	26964 M(5-11) CH	Ingel26964_EloweS_M(5-11)CH (F005022)	ATP synthase subunit O, mitochondrial OS=Homo sapiens OX=9606 GN=ATP5PO PE=3 SV=1	A0A494C0K9,H7C0C1,P48047	ATP5PO	REF_HomoSapiens_20200510_UP000005640_20200924.fasta	23,277.40	99.30%	1	1	1	0.00%	11.00%	FSPLTTNLINLLAENGR	R	L	99.00%	29.4	30.7	0	29.4	0	1	0	0	2	1,873.02	3,745.00		25,868.70	101	117	Empty	TRUE
26964-26969_EloweS_humain_20211221	26964 M(5-11) CH	26964 M(5-11) CH	Ingel26964_EloweS_M(5-11)CH (F005022)	Tropomyosin alpha-4 chain OS=Homo sapiens OX=9606 GN=TPM4 PE=1 SV=3	P67936	TPM4	REF_HomoSapiens_20200510_UP000005640_20200924.fasta	28,522.40	90.60%	1	1	1	0.00%	16.50%	EDKYEEEIK	K	L	97.80%	23	29.7	18.3	16.9	0	1	0	0	2	1,182.55	1,198.00		6,539.50	182	190	Empty	FALSE	P06753-2,P07951-2
26964-26969_EloweS_humain_20211221	26964 M(5-11) CH	26964 M(5-11) CH	Ingel26964_EloweS_M(5-11)CH (F005022)	Tropomyosin alpha-4 chain OS=Homo sapiens OX=9606 GN=TPM4 PE=1 SV=3	P67936	TPM4	REF_HomoSapiens_20200510_UP000005640_20200924.fasta	28,522.40	90.60%	1	1	1	0.00%	16.50%	EKAEGDVAALNR	R	R	96.00%	22.9	31.6	27	5.64	0	1	0	0	2	1,272.65	1,208.00		5,372.39	43	54	Empty	TRUE
26964-26969_EloweS_humain_20211221	26964 M(5-11) CH	26964 M(5-11) CH	Ingel26964_EloweS_M(5-11)CH (F005022)	Tropomyosin alpha-4 chain OS=Homo sapiens OX=9606 GN=TPM4 PE=1 SV=3	P67936	TPM4	REF_HomoSapiens_20200510_UP000005640_20200924.fasta	28,522.40	90.60%	1	1	1	0.00%	16.50%	IQLVEEELDR	R	A	99.70%	58.9	32.1	31.9	47.4	0	1	0	0	2	1,243.65	2,242.00		72,527.70	56	65	Empty	FALSE	P06753-2,P07951-2,H7BYY1,P09493-3
26964-26969_EloweS_humain_20211221	26964 M(5-11) CH	26964 M(5-11) CH	Ingel26964_EloweS_M(5-11)CH (F005022)	Tropomyosin alpha-4 chain OS=Homo sapiens OX=9606 GN=TPM4 PE=1 SV=3	P67936	TPM4	REF_HomoSapiens_20200510_UP000005640_20200924.fasta	28,522.40	90.60%	1	1	1	0.00%	16.50%	LVILEGELER	K	A	99.70%	54.3	27.4	13.3	50.3	0	1	0	0	2	1,170.67	2,492.00		60,243.40	133	142	Empty	FALSE	P07951-2
26964-26969_EloweS_humain_20211221	26964 M(5-11) CH	26964 M(5-11) CH	Ingel26964_EloweS_M(5-11)CH (F005022)	60S acidic ribosomal protein P2 OS=Homo sapiens OX=9606 GN=RPLP2 PE=1 SV=1	P05387	RPLP2	REF_HomoSapiens_20200510_UP000005640_20200924.fasta	11,665.50	100.00%	5	8	8	0.02%	76.50%	ILDSVGIEADDDRLNK	K	V	99.70%	57.3	32.8	14.2	56.6	0	1	1	0	2	1,772.90	2,066.00		115529	26	41	Empty	TRUE
26964-26969_EloweS_humain_20211221	26964 M(5-11) CH	26964 M(5-11) CH	Ingel26964_EloweS_M(5-11)CH (F005022)	60S acidic ribosomal protein P2 OS=Homo sapiens OX=9606 GN=RPLP2 PE=1 SV=1	P05387	RPLP2	REF_HomoSapiens_20200510_UP000005640_20200924.fasta	11,665.50	100.00%	5	8	8	0.02%	76.50%	LASVPAGGAVAVSAAPGSAAPAAGSAPAAAEEK	K	K	98.10%	25.3	31.9	0	21.5	0	0	1	0	2	2,774.43	2,217.00		60,718.50	62	94	Empty	TRUE
26964-26969_EloweS_humain_20211221	26964 M(5-11) CH	26964 M(5-11) CH	Ingel26964_EloweS_M(5-11)CH (F005022)	60S acidic ribosomal protein P2 OS=Homo sapiens OX=9606 GN=RPLP2 PE=1 SV=1	P05387	RPLP2	REF_HomoSapiens_20200510_UP000005640_20200924.fasta	11,665.50	100.00%	5	8	8	0.02%	76.50%	NIEDVIAQGIGK	K	L	99.70%	58.4	30.7	17.4	48	0	1	0	0	2	1,256.68	2,779.00		170613	50	61	Empty	TRUE
26964-26969_EloweS_humain_20211221	26964 M(5-11) CH	26964 M(5-11) CH	Ingel26964_EloweS_M(5-11)CH (F005022)	60S acidic ribosomal protein P2 OS=Homo sapiens OX=9606 GN=RPLP2 PE=1 SV=1	P05387	RPLP2	REF_HomoSapiens_20200510_UP000005640_20200924.fasta	11,665.50	100.00%	5	8	8	0.02%	76.50%	VISELNGK	K	N	99.00%	35	31.9	13.5	35	0	1	0	0	2	859.4884	1,289.00		14,299.10	42	49	Empty	TRUE
26964-26969_EloweS_humain_20211221	26964 M(5-11) CH	26964 M(5-11) CH	Ingel26964_EloweS_M(5-11)CH (F005022)	60S acidic ribosomal protein P2 OS=Homo sapiens OX=9606 GN=RPLP2 PE=1 SV=1	P05387	RPLP2	REF_HomoSapiens_20200510_UP000005640_20200924.fasta	11,665.50	100.00%	5	8	8	0.02%	76.50%	YVASYLLAALGGNSSPSAK	R	D	99.70%	60.4	31.5	19.1	50.9	0	2	1	0	2	1,868.98	3,189.00		199275	3	21	Empty	TRUE
26964-26969_EloweS_humain_20211221	26964 M(5-11) CH	26964 M(5-11) CH	Ingel26964_EloweS_M(5-11)CH (F005022)	Apoptosis-inducing factor 1, mitochondrial OS=Homo sapiens OX=9606 GN=AIFM1 PE=1 SV=1	O95831,O95831-3	AIFM1	REF_HomoSapiens_20200510_UP000005640_20200924.fasta	66,901.50	100.00%	2	2	2	0.00%	4.24%	AALSASEGEEVPQDK	K	A	99.00%	34.5	31.3	13.2	34.5	0	1	0	0	2	1,530.73	1,477.00		10,792.40	113	127	Empty	TRUE
26964-26969_EloweS_humain_20211221	26964 M(5-11) CH	26964 M(5-11) CH	Ingel26964_EloweS_M(5-11)CH (F005022)	Apoptosis-inducing factor 1, mitochondrial OS=Homo sapiens OX=9606 GN=AIFM1 PE=1 SV=1	O95831,O95831-3	AIFM1	REF_HomoSapiens_20200510_UP000005640_20200924.fasta	66,901.50	100.00%	2	2	2	0.00%	4.24%	LNDGSQITYEK	K	C	96.30%	32	30.5	13.1	25.1	0	1	0	0	2	1,267.62	1,416.00		11,067.00	245	255	Empty	TRUE
26964-26969_EloweS_humain_20211221	26964 M(5-11) CH	26964 M(5-11) CH	Ingel26964_EloweS_M(5-11)CH (F005022)	Translocon-associated protein subunit delta OS=Homo sapiens OX=9606 GN=SSR4 PE=1 SV=1	P51571	SSR4	REF_HomoSapiens_20200510_UP000005640_20200924.fasta	18,998.80	100.00%	3	4	4	0.01%	24.90%	FFDEESYSLLR	R	K	99.70%	68.4	31	16	59.6	0	1	0	0	2	1,405.66	2,893.00		58,909.10	106	116	Empty	TRUE
26964-26969_EloweS_humain_20211221	26964 M(5-11) CH	26964 M(5-11) CH	Ingel26964_EloweS_M(5-11)CH (F005022)	Translocon-associated protein subunit delta OS=Homo sapiens OX=9606 GN=SSR4 PE=1 SV=1	P51571	SSR4	REF_HomoSapiens_20200510_UP000005640_20200924.fasta	18,998.80	100.00%	3	4	4	0.01%	24.90%	NNEDISIIPPLFTVSVDHR	R	G	99.40%	32.7	32.7	0	27	0	0	2	0	2	2,166.12	3,386.00		99,768.40	121	139	Empty	TRUE
26964-26969_EloweS_humain_20211221	26964 M(5-11) CH	26964 M(5-11) CH	Ingel26964_EloweS_M(5-11)CH (F005022)	Translocon-associated protein subunit delta OS=Homo sapiens OX=9606 GN=SSR4 PE=1 SV=1	P51571	SSR4	REF_HomoSapiens_20200510_UP000005640_20200924.fasta	18,998.80	100.00%	3	4	4	0.01%	24.90%	VQNMALYADVGGK	R	Q	99.60%	35.9	31.9	0	35.2	0	1	0	0	2	1,365.68	2,085.00		29,059.10	61	73	Empty	TRUE
26964-26969_EloweS_humain_20211221	26964 M(5-11) CH	26964 M(5-11) CH	Ingel26964_EloweS_M(5-11)CH (F005022)	GMP synthase [glutamine-hydrolyzing] OS=Homo sapiens OX=9606 GN=GMPS PE=1 SV=1	P49915,P49915-2	GMPS	REF_HomoSapiens_20200510_UP000005640_20200924.fasta	76,716.70	99.20%	1	1	1	0.00%	1.88%	DEPDWESLIFLAR	K	L	98.80%	28.5	32.1	15.5	21.1	0	1	0	0	2	1,590.78	4,109.00		12,630.20	536	548	Empty	TRUE
26964-26969_EloweS_humain_20211221	26964 M(5-11) CH	26964 M(5-11) CH	Ingel26964_EloweS_M(5-11)CH (F005022)	Heat shock protein beta-1 OS=Homo sapiens OX=9606 GN=HSPB1 PE=1 SV=1	F8WE04,P04792	HSPB1	REF_HomoSapiens_20200510_UP000005640_20200924.fasta	22,782.60	100.00%	3	3	3	0.01%	19.40%	LFDQAFGLPR	R	L	74.00%	18.9	31.2	17	14.9	0	1	0	0	2	1,164.61	2,851.00		62,336.20	28	37	Empty	TRUE
26964-26969_EloweS_humain_20211221	26964 M(5-11) CH	26964 M(5-11) CH	Ingel26964_EloweS_M(5-11)CH (F005022)	Heat shock protein beta-1 OS=Homo sapiens OX=9606 GN=HSPB1 PE=1 SV=1	F8WE04,P04792	HSPB1	REF_HomoSapiens_20200510_UP000005640_20200924.fasta	22,782.60	100.00%	3	3	3	0.01%	19.40%	QLSSGVSEIR	R	H	99.50%	34.3	32.1	19	26.1	0	1	0	0	2	1,075.57	1,495.00		31,274.30	80	89	Empty	TRUE
26964-26969_EloweS_humain_20211221	26964 M(5-11) CH	26964 M(5-11) CH	Ingel26964_EloweS_M(5-11)CH (F005022)	Heat shock protein beta-1 OS=Homo sapiens OX=9606 GN=HSPB1 PE=1 SV=1	F8WE04,P04792	HSPB1	REF_HomoSapiens_20200510_UP000005640_20200924.fasta	22,782.60	100.00%	3	3	3	0.01%	19.40%	VSLDVNHFAPDELTVK	R	T	99.20%	31.6	31.5	13	30.3	0	0	1	0	2	1,783.92	2,577.00		45,621.50	97	112	Empty	TRUE
26964-26969_EloweS_humain_20211221	26964 M(5-11) CH	26964 M(5-11) CH	Ingel26964_EloweS_M(5-11)CH (F005022)	Activator of 90 kDa heat shock protein ATPase homolog 1 OS=Homo sapiens OX=9606 GN=AHSA1 PE=1 SV=1	O95433	AHSA1	REF_HomoSapiens_20200510_UP000005640_20200924.fasta	38,274.40	99.90%	2	3	3	0.01%	9.47%	LDGEASINNR	K	K	99.70%	41.6	29.7	18.7	27.3	0	1	0	0	2	1,088.53	1,230.00		10,567.00	64	73	Empty	TRUE
26964-26969_EloweS_humain_20211221	26964 M(5-11) CH	26964 M(5-11) CH	Ingel26964_EloweS_M(5-11)CH (F005022)	Activator of 90 kDa heat shock protein ATPase homolog 1 OS=Homo sapiens OX=9606 GN=AHSA1 PE=1 SV=1	O95433	AHSA1	REF_HomoSapiens_20200510_UP000005640_20200924.fasta	38,274.40	99.90%	2	3	3	0.01%	9.47%	VFTTQELVQAFTHAPATLEADR	R	G	72.90%	19.5	32.7	0	15.5	0	0	2	0	2	2,445.24	3,417.00		72,127.40	225	246	Empty	TRUE
26964-26969_EloweS_humain_20211221	26964 M(5-11) CH	26964 M(5-11) CH	Ingel26964_EloweS_M(5-11)CH (F005022)	T-complex protein 1 subunit delta OS=Homo sapiens OX=9606 GN=CCT4 PE=1 SV=4	P50991	CCT4	REF_HomoSapiens_20200510_UP000005640_20200924.fasta	57,926.00	100.00%	8	9	9	0.02%	15.40%	ALIAGGGAPEIELALR	R	L	92.50%	15.5	27.1	13.2	15.5	0	1	0	0	2	1,550.89	3,002.00		92,806.00	420	435	Empty	TRUE
26964-26969_EloweS_humain_20211221	26964 M(5-11) CH	26964 M(5-11) CH	Ingel26964_EloweS_M(5-11)CH (F005022)	T-complex protein 1 subunit delta OS=Homo sapiens OX=9606 GN=CCT4 PE=1 SV=4	P50991	CCT4	REF_HomoSapiens_20200510_UP000005640_20200924.fasta	57,926.00	100.00%	8	9	9	0.02%	15.40%	AYILNLVK	R	Q	89.40%	18.1	25	0	16.8	0	1	0	0	2	933.5768	2,497.00		35,479.20	281	288	Empty	TRUE
26964-26969_EloweS_humain_20211221	26964 M(5-11) CH	26964 M(5-11) CH	Ingel26964_EloweS_M(5-11)CH (F005022)	T-complex protein 1 subunit delta OS=Homo sapiens OX=9606 GN=CCT4 PE=1 SV=4	P50991	CCT4	REF_HomoSapiens_20200510_UP000005640_20200924.fasta	57,926.00	100.00%	8	9	9	0.02%	15.40%	DALSDLALHFLNK	R	M	99.70%	77.4	31.4	21.3	68.2	0	1	1	0	2	1,456.78	3,548.50		84,025.00	307	319	Empty	TRUE
26964-26969_EloweS_humain_20211221	26964 M(5-11) CH	26964 M(5-11) CH	Ingel26964_EloweS_M(5-11)CH (F005022)	T-complex protein 1 subunit delta OS=Homo sapiens OX=9606 GN=CCT4 PE=1 SV=4	P50991	CCT4	REF_HomoSapiens_20200510_UP000005640_20200924.fasta	57,926.00	100.00%	8	9	9	0.02%	15.40%	GIHPTIISESFQK	K	A	83.90%	15.2	31	0	14.6	0	0	1	0	2	1,456.78	1,930.00		66,037.30	127	139	Empty	TRUE
26964-26969_EloweS_humain_20211221	26964 M(5-11) CH	26964 M(5-11) CH	Ingel26964_EloweS_M(5-11)CH (F005022)	T-complex protein 1 subunit delta OS=Homo sapiens OX=9606 GN=CCT4 PE=1 SV=4	P50991	CCT4	REF_HomoSapiens_20200510_UP000005640_20200924.fasta	57,926.00	100.00%	8	9	9	0.02%	15.40%	IDDVVNTR	K	-	98.60%	27	32	21.9	22.8	0	1	0	0	2	931.4844	1,344.00		14,381.10	532	539	Empty	TRUE
26964-26969_EloweS_humain_20211221	26964 M(5-11) CH	26964 M(5-11) CH	Ingel26964_EloweS_M(5-11)CH (F005022)	T-complex protein 1 subunit delta OS=Homo sapiens OX=9606 GN=CCT4 PE=1 SV=4	P50991	CCT4	REF_HomoSapiens_20200510_UP000005640_20200924.fasta	57,926.00	100.00%	8	9	9	0.02%	15.40%	LVIEEAER	K	S	99.00%	33.5	30.2	18.5	12.4	0	1	0	0	2	958.5204	1,587.00		32,954.80	396	403	Empty	TRUE
26964-26969_EloweS_humain_20211221	26964 M(5-11) CH	26964 M(5-11) CH	Ingel26964_EloweS_M(5-11)CH (F005022)	T-complex protein 1 subunit delta OS=Homo sapiens OX=9606 GN=CCT4 PE=1 SV=4	P50991	CCT4	REF_HomoSapiens_20200510_UP000005640_20200924.fasta	57,926.00	100.00%	8	9	9	0.02%	15.40%	QMQVLHPAAR	K	M	75.60%	14.6	31.2	17.3	3.09	0	1	0	0	2	1,166.61	1,059.00		3,251.63	80	89	Empty	TRUE
26964-26969_EloweS_humain_20211221	26964 M(5-11) CH	26964 M(5-11) CH	Ingel26964_EloweS_M(5-11)CH (F005022)	T-complex protein 1 subunit delta OS=Homo sapiens OX=9606 GN=CCT4 PE=1 SV=4	P50991	CCT4	REF_HomoSapiens_20200510_UP000005640_20200924.fasta	57,926.00	100.00%	8	9	9	0.02%	15.40%	TVTIVVR	K	G	90.00%	25.2	25.8	16.3	19.3	0	1	0	0	2	787.5036	1,610.00		32,768.90	385	391	Empty	TRUE
26964-26969_EloweS_humain_20211221	26964 M(5-11) CH	26964 M(5-11) CH	Ingel26964_EloweS_M(5-11)CH (F005022)	T-complex protein 1 subunit theta OS=Homo sapiens OX=9606 GN=CCT8 PE=1 SV=4	P50990	CCT8	REF_HomoSapiens_20200510_UP000005640_20200924.fasta	59,621.00	100.00%	4	4	4	0.01%	8.94%	AIADTGANVVVTGGK	K	V	99.70%	51.3	31.9	16	49.5	0	1	0	0	2	1,372.74	1,784.00		34,237.60	282	296	Empty	TRUE
26964-26969_EloweS_humain_20211221	26964 M(5-11) CH	26964 M(5-11) CH	Ingel26964_EloweS_M(5-11)CH (F005022)	T-complex protein 1 subunit theta OS=Homo sapiens OX=9606 GN=CCT8 PE=1 SV=4	P50990	CCT8	REF_HomoSapiens_20200510_UP000005640_20200924.fasta	59,621.00	100.00%	4	4	4	0.01%	8.94%	DIDEVSSLLR	R	T	93.90%	25.9	31.6	24.6	21.3	0	1	0	0	2	1,146.60	2,873.00		32,724.50	156	165	Empty	TRUE
26964-26969_EloweS_humain_20211221	26964 M(5-11) CH	26964 M(5-11) CH	Ingel26964_EloweS_M(5-11)CH (F005022)	T-complex protein 1 subunit theta OS=Homo sapiens OX=9606 GN=CCT8 PE=1 SV=4	P50990	CCT8	REF_HomoSapiens_20200510_UP000005640_20200924.fasta	59,621.00	100.00%	4	4	4	0.01%	8.94%	GSTDNLMDDIER	R	A	98.40%	23.5	25.2	13.2	23.5	0	1	0	0	2	1,381.59	1,689.00		16,476.10	379	390	Empty	TRUE
26964-26969_EloweS_humain_20211221	26964 M(5-11) CH	26964 M(5-11) CH	Ingel26964_EloweS_M(5-11)CH (F005022)	T-complex protein 1 subunit theta OS=Homo sapiens OX=9606 GN=CCT8 PE=1 SV=4	P50990	CCT8	REF_HomoSapiens_20200510_UP000005640_20200924.fasta	59,621.00	100.00%	4	4	4	0.01%	8.94%	LFVTNDAATILR	K	E	98.90%	30.4	29.6	0	30.4	0	1	0	0	2	1,333.75	2,695.00		47,243.00	63	74	Empty	TRUE
26964-26969_EloweS_humain_20211221	26964 M(5-11) CH	26964 M(5-11) CH	Ingel26964_EloweS_M(5-11)CH (F005022)	Microtubule-associated protein OS=Homo sapiens OX=9606 GN=MAP4 PE=1 SV=1	F8W9U4	MAP4	REF_HomoSapiens_20200510_UP000005640_20200924.fasta	88,277.70	85.70%	1	1	1	0.00%	1.81%	LNEIGLNVSMDGQPK	K	D	91.60%	27	31.4	14.6	4.39	0	1	0	0	2	1,616.78	1,417.00		10,946.20	48	62	Empty	TRUE
26964-26969_EloweS_humain_20211221	26964 M(5-11) CH	26964 M(5-11) CH	Ingel26964_EloweS_M(5-11)CH (F005022)	Nucleophosmin OS=Homo sapiens OX=9606 GN=NPM1 PE=1 SV=2	P06748,P06748-2	NPM1	REF_HomoSapiens_20200510_UP000005640_20200924.fasta	32,575.50	100.00%	6	10	10	0.02%	24.10%	GPSSVEDIK	K	A	99.70%	38.7	29.9	21.4	30.9	0	1	0	0	2	931.4732	1,264.00		12,687.50	240	248	Empty	TRUE
26964-26969_EloweS_humain_20211221	26964 M(5-11) CH	26964 M(5-11) CH	Ingel26964_EloweS_M(5-11)CH (F005022)	Nucleophosmin OS=Homo sapiens OX=9606 GN=NPM1 PE=1 SV=2	P06748,P06748-2	NPM1	REF_HomoSapiens_20200510_UP000005640_20200924.fasta	32,575.50	100.00%	6	10	10	0.02%	24.10%	LLSISGK	K	R	90.00%	26.3	25	14.3	0	0	1	0	0	2	717.4506	1,601.00		61,994.50	135	141	Empty	TRUE
26964-26969_EloweS_humain_20211221	26964 M(5-11) CH	26964 M(5-11) CH	Ingel26964_EloweS_M(5-11)CH (F005022)	Nucleophosmin OS=Homo sapiens OX=9606 GN=NPM1 PE=1 SV=2	P06748,P06748-2	NPM1	REF_HomoSapiens_20200510_UP000005640_20200924.fasta	32,575.50	100.00%	6	10	10	0.02%	24.10%	MSVQPTVSLGGFEITPPVVLR	K	L	99.70%	65.1	30.4	13.1	54.9	0	1	2	0	2	2,243.21	3,645.00		177467	81	101	Empty	TRUE
26964-26969_EloweS_humain_20211221	26964 M(5-11) CH	26964 M(5-11) CH	Ingel26964_EloweS_M(5-11)CH (F005022)	Nucleophosmin OS=Homo sapiens OX=9606 GN=NPM1 PE=1 SV=2	P06748,P06748-2	NPM1	REF_HomoSapiens_20200510_UP000005640_20200924.fasta	32,575.50	100.00%	6	10	10	0.02%	24.10%	MTDQEAIQDLWQWR	R	K	99.70%	74.8	30.9	17.4	72.8	0	2	1	0	2	1,819.84	3,405.00		177157	278	291	Empty	TRUE
26964-26969_EloweS_humain_20211221	26964 M(5-11) CH	26964 M(5-11) CH	Ingel26964_EloweS_M(5-11)CH (F005022)	Nucleophosmin OS=Homo sapiens OX=9606 GN=NPM1 PE=1 SV=2	P06748,P06748-2	NPM1	REF_HomoSapiens_20200510_UP000005640_20200924.fasta	32,575.50	100.00%	6	10	10	0.02%	24.10%	VDNDENEHQLSLR	K	T	99.70%	68.5	30.6	18.3	59.9	0	1	0	0	2	1,568.73	1,369.00		34,197.30	33	45	Empty	TRUE
26964-26969_EloweS_humain_20211221	26964 M(5-11) CH	26964 M(5-11) CH	Ingel26964_EloweS_M(5-11)CH (F005022)	Nucleophosmin OS=Homo sapiens OX=9606 GN=NPM1 PE=1 SV=2	P06748,P06748-2	NPM1	REF_HomoSapiens_20200510_UP000005640_20200924.fasta	32,575.50	100.00%	6	10	10	0.02%	24.10%	VTLATLK	K	M	90.00%	26.5	25	14.5	21	0	1	0	0	2	745.4819	1,665.00		28,532.70	74	80	Empty	TRUE
26964-26969_EloweS_humain_20211221	26964 M(5-11) CH	26964 M(5-11) CH	Ingel26964_EloweS_M(5-11)CH (F005022)	Isoform 2 of Tropomyosin alpha-3 chain OS=Homo sapiens OX=9606 GN=TPM3	P06753-2	TPM3	REF_HomoSapiens_20200510_UP000005640_20200924.fasta	29,033.30	100.00%	3	3	3	0.01%	13.30%	EDKYEEEIK	K	I	97.80%	23	29.7	18.3	16.9	0	1	0	0	2	1,182.55	1,198.00		6,539.50	182	190	Empty	TRUE	P07951-2,P67936
26964-26969_EloweS_humain_20211221	26964 M(5-11) CH	26964 M(5-11) CH	Ingel26964_EloweS_M(5-11)CH (F005022)	Isoform 2 of Tropomyosin alpha-3 chain OS=Homo sapiens OX=9606 GN=TPM3	P06753-2	TPM3	REF_HomoSapiens_20200510_UP000005640_20200924.fasta	29,033.30	100.00%	3	3	3	0.01%	13.30%	IQLVEEELDR	R	A	99.70%	58.9	32.1	31.9	47.4	0	1	0	0	2	1,243.65	2,242.00		72,527.70	56	65	Empty	TRUE	P07951-2,H7BYY1,P67936,P09493-3
26964-26969_EloweS_humain_20211221	26964 M(5-11) CH	26964 M(5-11) CH	Ingel26964_EloweS_M(5-11)CH (F005022)	Isoform 2 of Tropomyosin alpha-3 chain OS=Homo sapiens OX=9606 GN=TPM3	P06753-2	TPM3	REF_HomoSapiens_20200510_UP000005640_20200924.fasta	29,033.30	100.00%	3	3	3	0.01%	13.30%	IQVLQQQADDAEER	K	A	99.70%	74.6	31.8	0	72.3	0	1	0	0	2	1,642.80	1,721.00		18,763.80	14	27	Empty	TRUE
26964-26969_EloweS_humain_20211221	26964 M(5-11) CH	26964 M(5-11) CH	Ingel26964_EloweS_M(5-11)CH (F005022)	Small nuclear ribonucleoprotein Sm D3 OS=Homo sapiens OX=9606 GN=SNRPD3 PE=1 SV=1	P62318	SNRPD3	REF_HomoSapiens_20200510_UP000005640_20200924.fasta	13,916.60	99.10%	2	2	2	0.00%	15.10%	FLILPDMLK	R	N	80.50%	16.8	29.8	15.6	8.29	0	1	0	0	2	1,105.63	2,916.00		31,406.90	70	78	Empty	TRUE
26964-26969_EloweS_humain_20211221	26964 M(5-11) CH	26964 M(5-11) CH	Ingel26964_EloweS_M(5-11)CH (F005022)	Small nuclear ribonucleoprotein Sm D3 OS=Homo sapiens OX=9606 GN=SNRPD3 PE=1 SV=1	P62318	SNRPD3	REF_HomoSapiens_20200510_UP000005640_20200924.fasta	13,916.60	99.10%	2	2	2	0.00%	15.10%	VAQLEQVYIR	R	G	95.50%	21.3	30.2	0	16.8	0	1	0	0	2	1,218.68	2,104.00		32,081.60	55	64	Empty	TRUE
26964-26969_EloweS_humain_20211221	26964 M(5-11) CH	26964 M(5-11) CH	Ingel26964_EloweS_M(5-11)CH (F005022)	Neuroblast differentiation-associated protein AHNAK OS=Homo sapiens OX=9606 GN=AHNAK PE=1 SV=2	Q09666	AHNAK	REF_HomoSapiens_20200510_UP000005640_20200924.fasta	629,104.40	100.00%	7	7	9	0.02%	0.93%	ADIDVSGPK	K	V	99.70%	49	28.1	13.3	0	0	4	0	0	2	901.4627	1,384.00		78,339.30	1281	1289	Empty	TRUE
26964-26969_EloweS_humain_20211221	26964 M(5-11) CH	26964 M(5-11) CH	Ingel26964_EloweS_M(5-11)CH (F005022)	Neuroblast differentiation-associated protein AHNAK OS=Homo sapiens OX=9606 GN=AHNAK PE=1 SV=2	Q09666	AHNAK	REF_HomoSapiens_20200510_UP000005640_20200924.fasta	629,104.40	100.00%	7	7	9	0.02%	0.93%	AEGPEVDVNLPK	K	A	99.50%	33.4	30.7	15.9	31.4	0	1	0	0	2	1,267.65	2,080.00		64,542.60	764	775	Empty	TRUE
26964-26969_EloweS_humain_20211221	26964 M(5-11) CH	26964 M(5-11) CH	Ingel26964_EloweS_M(5-11)CH (F005022)	Neuroblast differentiation-associated protein AHNAK OS=Homo sapiens OX=9606 GN=AHNAK PE=1 SV=2	Q09666	AHNAK	REF_HomoSapiens_20200510_UP000005640_20200924.fasta	629,104.40	100.00%	7	7	9	0.02%	0.93%	FSMPGFK	K	A	90.00%	26.5	25	13.4	21.7	0	1	0	0	2	813.3964	2,298.00		43,951.50	885	891	Empty	TRUE
26964-26969_EloweS_humain_20211221	26964 M(5-11) CH	26964 M(5-11) CH	Ingel26964_EloweS_M(5-11)CH (F005022)	Neuroblast differentiation-associated protein AHNAK OS=Homo sapiens OX=9606 GN=AHNAK PE=1 SV=2	Q09666	AHNAK	REF_HomoSapiens_20200510_UP000005640_20200924.fasta	629,104.40	100.00%	7	7	9	0.02%	0.93%	GDVDVSLPK	K	L	99.40%	31.8	28.3	21.3	11.5	0	1	0	0	2	929.494	1,812.00		28,601.40	2133	2141	Empty	TRUE
26964-26969_EloweS_humain_20211221	26964 M(5-11) CH	26964 M(5-11) CH	Ingel26964_EloweS_M(5-11)CH (F005022)	Neuroblast differentiation-associated protein AHNAK OS=Homo sapiens OX=9606 GN=AHNAK PE=1 SV=2	Q09666	AHNAK	REF_HomoSapiens_20200510_UP000005640_20200924.fasta	629,104.40	100.00%	7	7	9	0.02%	0.93%	VDVDVPDVNIEGPDAK	K	L	97.70%	26.6	32.2	13.2	23.4	0	1	0	0	2	1,681.83	2,568.00		40,669.50	3186	3201	Empty	TRUE
26964-26969_EloweS_humain_20211221	26964 M(5-11) CH	26964 M(5-11) CH	Ingel26964_EloweS_M(5-11)CH (F005022)	Neuroblast differentiation-associated protein AHNAK OS=Homo sapiens OX=9606 GN=AHNAK PE=1 SV=2	Q09666	AHNAK	REF_HomoSapiens_20200510_UP000005640_20200924.fasta	629,104.40	100.00%	7	7	9	0.02%	0.93%	VKGDVDVSLPK	K	L	99.70%	41	30.4	17.4	35.7	0	1	0	0	2	1,156.66	1,542.00		22,446.50	2131	2141	Empty	TRUE
26964-26969_EloweS_humain_20211221	26964 M(5-11) CH	26964 M(5-11) CH	Ingel26964_EloweS_M(5-11)CH (F005022)	Non-POU domain-containing octamer-binding protein OS=Homo sapiens OX=9606 GN=NONO PE=1 SV=4	Q15233,Q15233-2	NONO	REF_HomoSapiens_20200510_UP000005640_20200924.fasta	54,231.60	100.00%	2	2	2	0.00%	3.61%	AVVIVDDR	R	G	99.00%	31.4	29.3	13.3	26.8	0	1	0	0	2	886.4993	1,562.00		38,888.70	177	184	Empty	TRUE	P23246
26964-26969_EloweS_humain_20211221	26964 M(5-11) CH	26964 M(5-11) CH	Ingel26964_EloweS_M(5-11)CH (F005022)	Non-POU domain-containing octamer-binding protein OS=Homo sapiens OX=9606 GN=NONO PE=1 SV=4	Q15233,Q15233-2	NONO	REF_HomoSapiens_20200510_UP000005640_20200924.fasta	54,231.60	100.00%	2	2	2	0.00%	3.61%	VELDNMPLR	K	G	98.00%	24.8	31.6	21.4	19.6	0	1	0	0	2	1,102.56	1,705.00		26,545.60	127	135	Empty	TRUE
26964-26969_EloweS_humain_20211221	26964 M(5-11) CH	26964 M(5-11) CH	Ingel26964_EloweS_M(5-11)CH (F005022)	Cullin-2 OS=Homo sapiens OX=9606 GN=CUL2 PE=1 SV=1	A0A0A0MTN0,Q13617,Q13617-2	CUL2	REF_HomoSapiens_20200510_UP000005640_20200924.fasta	86,985.40	98.50%	1	1	1	0.00%	1.19%	LTSFITVFK	R	Y	97.90%	21.9	26.9	0	18.8	0	1	0	0	2	1,055.61	2,864.00		28,249.50	415	423	Empty	TRUE
26964-26969_EloweS_humain_20211221	26964 M(5-11) CH	26964 M(5-11) CH	Ingel26964_EloweS_M(5-11)CH (F005022)	60S ribosomal protein L13 OS=Homo sapiens OX=9606 GN=RPL13 PE=1 SV=4	P26373	RPL13	REF_HomoSapiens_20200510_UP000005640_20200924.fasta	24,262.20	100.00%	4	4	4	0.01%	19.40%	GFSLEELR	R	V	99.00%	33.3	30.2	13.2	23.5	0	1	0	0	2	950.4942	2,395.00		67,017.10	75	82	Empty	TRUE
26964-26969_EloweS_humain_20211221	26964 M(5-11) CH	26964 M(5-11) CH	Ingel26964_EloweS_M(5-11)CH (F005022)	60S ribosomal protein L13 OS=Homo sapiens OX=9606 GN=RPL13 PE=1 SV=4	P26373	RPL13	REF_HomoSapiens_20200510_UP000005640_20200924.fasta	24,262.20	100.00%	4	4	4	0.01%	19.40%	LATQLTGPVMPVR	K	N	99.70%	55.2	29.6	13.3	52.3	0	1	0	0	2	1,398.78	2,022.00		29,038.70	146	158	Empty	TRUE
26964-26969_EloweS_humain_20211221	26964 M(5-11) CH	26964 M(5-11) CH	Ingel26964_EloweS_M(5-11)CH (F005022)	60S ribosomal protein L13 OS=Homo sapiens OX=9606 GN=RPL13 PE=1 SV=4	P26373	RPL13	REF_HomoSapiens_20200510_UP000005640_20200924.fasta	24,262.20	100.00%	4	4	4	0.01%	19.40%	STESLQANVQR	K	L	99.70%	46.1	32.8	27	44.7	0	1	0	0	2	1,232.62	1,286.00		21,082.20	106	116	Empty	TRUE
26964-26969_EloweS_humain_20211221	26964 M(5-11) CH	26964 M(5-11) CH	Ingel26964_EloweS_M(5-11)CH (F005022)	60S ribosomal protein L13 OS=Homo sapiens OX=9606 GN=RPL13 PE=1 SV=4	P26373	RPL13	REF_HomoSapiens_20200510_UP000005640_20200924.fasta	24,262.20	100.00%	4	4	4	0.01%	19.40%	TIGISVDPR	R	R	58.30%	12.3	29	13.7	7.51	0	1	0	0	2	957.5365	1,900.00		27,030.70	93	101	Empty	TRUE
26964-26969_EloweS_humain_20211221	26964 M(5-11) CH	26964 M(5-11) CH	Ingel26964_EloweS_M(5-11)CH (F005022)	Pre-mRNA-processing-splicing factor 8 OS=Homo sapiens OX=9606 GN=PRPF8 PE=1 SV=2	Q6P2Q9	PRPF8	REF_HomoSapiens_20200510_UP000005640_20200924.fasta	273,608.60	100.00%	3	3	3	0.01%	1.54%	IDLTLLNR	K	L	96.10%	27.2	28.9	23.1	18.9	0	1	0	0	2	957.5729	2,614.00		24,734.70	988	995	Empty	TRUE
26964-26969_EloweS_humain_20211221	26964 M(5-11) CH	26964 M(5-11) CH	Ingel26964_EloweS_M(5-11)CH (F005022)	Pre-mRNA-processing-splicing factor 8 OS=Homo sapiens OX=9606 GN=PRPF8 PE=1 SV=2	Q6P2Q9	PRPF8	REF_HomoSapiens_20200510_UP000005640_20200924.fasta	273,608.60	100.00%	3	3	3	0.01%	1.54%	LLILALER	K	L	98.90%	36.6	25	13.4	29.5	0	1	0	0	2	940.6191	2,820.00		21,170.00	838	845	Empty	TRUE
26964-26969_EloweS_humain_20211221	26964 M(5-11) CH	26964 M(5-11) CH	Ingel26964_EloweS_M(5-11)CH (F005022)	Pre-mRNA-processing-splicing factor 8 OS=Homo sapiens OX=9606 GN=PRPF8 PE=1 SV=2	Q6P2Q9	PRPF8	REF_HomoSapiens_20200510_UP000005640_20200924.fasta	273,608.60	100.00%	3	3	3	0.01%	1.54%	TDMIQALGGVEGILEHTLFK	R	G	99.70%	43.5	32	0	37.8	0	0	1	0	2	2,188.13	3,742.00		24,053.60	1472	1491	Empty	TRUE
26964-26969_EloweS_humain_20211221	26964 M(5-11) CH	26964 M(5-11) CH	Ingel26964_EloweS_M(5-11)CH (F005022)	60S ribosomal protein L36a OS=Homo sapiens OX=9606 GN=RPL36A PE=1 SV=1	J3KQN4,P83881,Q969Q0,R4GN19	RPL36A,RPL36AL	REF_HomoSapiens_20200510_UP000005640_20200924.fasta	12,441.10	93.50%	1	1	1	0.00%	4.93%	KGQVIQF	R	-	90.00%	18.7	27.6	13.7	18.7	0	1	0	0	2	819.4724	1,853.00		34,695.50	100	106	Empty	TRUE
26964-26969_EloweS_humain_20211221	26964 M(5-11) CH	26964 M(5-11) CH	Ingel26964_EloweS_M(5-11)CH (F005022)	Protein cereblon (Fragment) OS=Homo sapiens OX=9606 GN=CRBN PE=1 SV=1	J3QT87	CRBN	REF_HomoSapiens_20200510_UP000005640_20200924.fasta	45,453.80	100.00%	3	3	3	0.01%	10.90%	EAQFGTTAEIYAYR	R	E	98.90%	36	31.7	0	36	0	1	0	0	2	1,619.77	2,378.00		48,299.40	128	141	Empty	TRUE
26964-26969_EloweS_humain_20211221	26964 M(5-11) CH	26964 M(5-11) CH	Ingel26964_EloweS_M(5-11)CH (F005022)	Protein cereblon (Fragment) OS=Homo sapiens OX=9606 GN=CRBN PE=1 SV=1	J3QT87	CRBN	REF_HomoSapiens_20200510_UP000005640_20200924.fasta	45,453.80	100.00%	3	3	3	0.01%	10.90%	EEQDFGIEIVK	R	V	97.60%	34.2	32.4	22.2	26.1	0	1	0	0	2	1,306.65	2,551.00		29,500.50	142	152	Empty	TRUE
26964-26969_EloweS_humain_20211221	26964 M(5-11) CH	26964 M(5-11) CH	Ingel26964_EloweS_M(5-11)CH (F005022)	Protein cereblon (Fragment) OS=Homo sapiens OX=9606 GN=CRBN PE=1 SV=1	J3QT87	CRBN	REF_HomoSapiens_20200510_UP000005640_20200924.fasta	45,453.80	100.00%	3	3	3	0.01%	10.90%	SALLPTIPDTEDEISPDK	R	V	99.70%	49.7	33	13.7	49.7	0	1	0	0	2	1,940.97	2,922.00		47,537.70	372	389	Empty	TRUE
26964-26969_EloweS_humain_20211221	26964 M(5-11) CH	26964 M(5-11) CH	Ingel26964_EloweS_M(5-11)CH (F005022)	Nucleolar GTP-binding protein 1 OS=Homo sapiens OX=9606 GN=GTPBP4 PE=1 SV=3	Q9BZE4	GTPBP4	REF_HomoSapiens_20200510_UP000005640_20200924.fasta	73,967.30	99.30%	1	1	1	0.00%	1.58%	LSQILTDFPK	R	L	99.70%	39.8	28.9	19.1	29.2	0	1	0	0	2	1,161.65	2,522.00		37,177.90	62	71	Empty	TRUE
26964-26969_EloweS_humain_20211221	26964 M(5-11) CH	26964 M(5-11) CH	Ingel26964_EloweS_M(5-11)CH (F005022)	Signal recognition particle 14 kDa protein OS=Homo sapiens OX=9606 GN=SRP14 PE=1 SV=2	P37108	SRP14	REF_HomoSapiens_20200510_UP000005640_20200924.fasta	14,570.60	100.00%	5	9	10	0.02%	55.10%	AAAAAAAAAPAAAATAPTTAATTAATAAQ	K	-	95.00%	21.4	32.5	13.1	20.8	0	1	1	1	2	2,368.21	2,354.00		213392	108	136	Empty	TRUE
26964-26969_EloweS_humain_20211221	26964 M(5-11) CH	26964 M(5-11) CH	Ingel26964_EloweS_M(5-11)CH (F005022)	Signal recognition particle 14 kDa protein OS=Homo sapiens OX=9606 GN=SRP14 PE=1 SV=2	P37108	SRP14	REF_HomoSapiens_20200510_UP000005640_20200924.fasta	14,570.60	100.00%	5	9	10	0.02%	55.10%	FQMAYSNLLR	K	A	98.00%	24.2	30.4	15.2	21.6	0	2	0	0	2	1,258.62	2,418.00		89,507.20	79	88	Empty	TRUE
26964-26969_EloweS_humain_20211221	26964 M(5-11) CH	26964 M(5-11) CH	Ingel26964_EloweS_M(5-11)CH (F005022)	Signal recognition particle 14 kDa protein OS=Homo sapiens OX=9606 GN=SRP14 PE=1 SV=2	P37108	SRP14	REF_HomoSapiens_20200510_UP000005640_20200924.fasta	14,570.60	100.00%	5	9	10	0.02%	55.10%	GTVEGFEPADNK	K	C	99.70%	44.2	29.8	14.5	41.4	0	1	0	0	2	1,263.59	1,552.00		40,181.60	44	55	Empty	TRUE
26964-26969_EloweS_humain_20211221	26964 M(5-11) CH	26964 M(5-11) CH	Ingel26964_EloweS_M(5-11)CH (F005022)	Signal recognition particle 14 kDa protein OS=Homo sapiens OX=9606 GN=SRP14 PE=1 SV=2	P37108	SRP14	REF_HomoSapiens_20200510_UP000005640_20200924.fasta	14,570.60	100.00%	5	9	10	0.02%	55.10%	TSGSVYITLK	R	K	99.70%	57.9	27.8	0	50.4	0	1	0	0	2	1,068.59	1,939.00		40,464.70	22	31	Empty	TRUE
26964-26969_EloweS_humain_20211221	26964 M(5-11) CH	26964 M(5-11) CH	Ingel26964_EloweS_M(5-11)CH (F005022)	Signal recognition particle 14 kDa protein OS=Homo sapiens OX=9606 GN=SRP14 PE=1 SV=2	P37108	SRP14	REF_HomoSapiens_20200510_UP000005640_20200924.fasta	14,570.60	100.00%	5	9	10	0.02%	55.10%	VLLESEQFLTELTR	M	L	99.70%	89.4	31.2	0	83.1	0	2	1	0	1	1,677.91	3,350.00		297931	2	15	Empty	TRUE
26964-26969_EloweS_humain_20211221	26964 M(5-11) CH	26964 M(5-11) CH	Ingel26964_EloweS_M(5-11)CH (F005022)	60S ribosomal protein L4 OS=Homo sapiens OX=9606 GN=RPL4 PE=1 SV=5	P36578	RPL4	REF_HomoSapiens_20200510_UP000005640_20200924.fasta	47,699.10	100.00%	7	8	9	0.02%	21.10%	AAAAAAALQAK	K	S	99.70%	56.2	28.4	19.4	49.1	0	1	0	0	2	956.5523	1,265.00		36,194.50	354	364	Empty	TRUE
26964-26969_EloweS_humain_20211221	26964 M(5-11) CH	26964 M(5-11) CH	Ingel26964_EloweS_M(5-11)CH (F005022)	60S ribosomal protein L4 OS=Homo sapiens OX=9606 GN=RPL4 PE=1 SV=5	P36578	RPL4	REF_HomoSapiens_20200510_UP000005640_20200924.fasta	47,699.10	100.00%	7	8	9	0.02%	21.10%	APIRPDIVNFVHTNLR	K	K	99.20%	32.7	27.8	0	32.7	0	0	1	1	2	1,862.04	2,399.00		96,804.00	30	45	Empty	TRUE
26964-26969_EloweS_humain_20211221	26964 M(5-11) CH	26964 M(5-11) CH	Ingel26964_EloweS_M(5-11)CH (F005022)	60S ribosomal protein L4 OS=Homo sapiens OX=9606 GN=RPL4 PE=1 SV=5	P36578	RPL4	REF_HomoSapiens_20200510_UP000005640_20200924.fasta	47,699.10	100.00%	7	8	9	0.02%	21.10%	EAVLLLK	K	K	90.00%	41.5	25	28.8	0.14	0	1	0	0	2	785.5132	2,118.00		37,293.60	166	172	Empty	TRUE
26964-26969_EloweS_humain_20211221	26964 M(5-11) CH	26964 M(5-11) CH	Ingel26964_EloweS_M(5-11)CH (F005022)	60S ribosomal protein L4 OS=Homo sapiens OX=9606 GN=RPL4 PE=1 SV=5	P36578	RPL4	REF_HomoSapiens_20200510_UP000005640_20200924.fasta	47,699.10	100.00%	7	8	9	0.02%	21.10%	IEEVPELPLVVEDK	R	V	99.30%	31.8	31	16.7	28.4	0	1	0	0	2	1,608.87	3,041.00		51,515.80	144	157	Empty	TRUE
26964-26969_EloweS_humain_20211221	26964 M(5-11) CH	26964 M(5-11) CH	Ingel26964_EloweS_M(5-11)CH (F005022)	60S ribosomal protein L4 OS=Homo sapiens OX=9606 GN=RPL4 PE=1 SV=5	P36578	RPL4	REF_HomoSapiens_20200510_UP000005640_20200924.fasta	47,699.10	100.00%	7	8	9	0.02%	21.10%	MINTDLSR	K	I	97.90%	24.5	30.9	18.7	14.1	0	2	0	0	2	965.4722	1,349.50		30,158.90	284	291	Empty	TRUE
26964-26969_EloweS_humain_20211221	26964 M(5-11) CH	26964 M(5-11) CH	Ingel26964_EloweS_M(5-11)CH (F005022)	60S ribosomal protein L4 OS=Homo sapiens OX=9606 GN=RPL4 PE=1 SV=5	P36578	RPL4	REF_HomoSapiens_20200510_UP000005640_20200924.fasta	47,699.10	100.00%	7	8	9	0.02%	21.10%	NIPGITLLNVSK	R	L	99.50%	35	25	13.5	35	0	1	0	0	2	1,268.76	2,855.00		165243	223	234	Empty	TRUE
26964-26969_EloweS_humain_20211221	26964 M(5-11) CH	26964 M(5-11) CH	Ingel26964_EloweS_M(5-11)CH (F005022)	60S ribosomal protein L4 OS=Homo sapiens OX=9606 GN=RPL4 PE=1 SV=5	P36578	RPL4	REF_HomoSapiens_20200510_UP000005640_20200924.fasta	47,699.10	100.00%	7	8	9	0.02%	21.10%	QPYAVSELAGHQTSAESWGTGR	R	A	98.80%	28.2	31.9	17.3	24.3	0	0	1	0	2	2,332.10	2,109.00		84,487.10	50	71	Empty	TRUE
26964-26969_EloweS_humain_20211221	26964 M(5-11) CH	26964 M(5-11) CH	Ingel26964_EloweS_M(5-11)CH (F005022)	ATP synthase subunit alpha, mitochondrial OS=Homo sapiens OX=9606 GN=ATP5F1A PE=1 SV=1	P25705	ATP5F1A	REF_HomoSapiens_20200510_UP000005640_20200924.fasta	59,752.10	100.00%	9	9	9	0.02%	21.90%	AVDSLVPIGR	K	G	99.40%	33.6	27.1	14.1	25.8	0	1	0	0	2	1,026.59	2,246.00		48,501.00	195	204	Empty	TRUE
26964-26969_EloweS_humain_20211221	26964 M(5-11) CH	26964 M(5-11) CH	Ingel26964_EloweS_M(5-11)CH (F005022)	ATP synthase subunit alpha, mitochondrial OS=Homo sapiens OX=9606 GN=ATP5F1A PE=1 SV=1	P25705	ATP5F1A	REF_HomoSapiens_20200510_UP000005640_20200924.fasta	59,752.10	100.00%	9	9	9	0.02%	21.90%	EVAAFAQFGSDLDAATQQLLSR	R	G	98.70%	40.1	33	13.2	30.3	0	0	1	0	2	2,338.17	3,954.00		16,145.20	442	463	Empty	TRUE
26964-26969_EloweS_humain_20211221	26964 M(5-11) CH	26964 M(5-11) CH	Ingel26964_EloweS_M(5-11)CH (F005022)	ATP synthase subunit alpha, mitochondrial OS=Homo sapiens OX=9606 GN=ATP5F1A PE=1 SV=1	P25705	ATP5F1A	REF_HomoSapiens_20200510_UP000005640_20200924.fasta	59,752.10	100.00%	9	9	9	0.02%	21.90%	HALIIYDDLSK	K	Q	98.60%	27.5	32.2	0	26.6	0	1	0	0	2	1,287.69	2,127.00		64,481.10	306	316	Empty	TRUE
26964-26969_EloweS_humain_20211221	26964 M(5-11) CH	26964 M(5-11) CH	Ingel26964_EloweS_M(5-11)CH (F005022)	ATP synthase subunit alpha, mitochondrial OS=Homo sapiens OX=9606 GN=ATP5F1A PE=1 SV=1	P25705	ATP5F1A	REF_HomoSapiens_20200510_UP000005640_20200924.fasta	59,752.10	100.00%	9	9	9	0.02%	21.90%	ILGADTSVDLEETGR	R	V	99.70%	55.8	32.3	13	52	0	1	0	0	2	1,575.79	2,310.00		58,480.30	59	73	Empty	TRUE
26964-26969_EloweS_humain_20211221	26964 M(5-11) CH	26964 M(5-11) CH	Ingel26964_EloweS_M(5-11)CH (F005022)	ATP synthase subunit alpha, mitochondrial OS=Homo sapiens OX=9606 GN=ATP5F1A PE=1 SV=1	P25705	ATP5F1A	REF_HomoSapiens_20200510_UP000005640_20200924.fasta	59,752.10	100.00%	9	9	9	0.02%	21.90%	TGAIVDVPVGEELLGR	R	V	99.70%	43.3	30.8	13.8	42.6	0	1	0	0	2	1,624.89	3,060.00		50,354.40	134	149	Empty	TRUE
26964-26969_EloweS_humain_20211221	26964 M(5-11) CH	26964 M(5-11) CH	Ingel26964_EloweS_M(5-11)CH (F005022)	ATP synthase subunit alpha, mitochondrial OS=Homo sapiens OX=9606 GN=ATP5F1A PE=1 SV=1	P25705	ATP5F1A	REF_HomoSapiens_20200510_UP000005640_20200924.fasta	59,752.10	100.00%	9	9	9	0.02%	21.90%	TGTAEMSSILEER	K	I	99.70%	79.9	29.7	22	60.9	0	1	0	0	2	1,439.67	1,648.00		23,105.70	46	58	Empty	TRUE
26964-26969_EloweS_humain_20211221	26964 M(5-11) CH	26964 M(5-11) CH	Ingel26964_EloweS_M(5-11)CH (F005022)	ATP synthase subunit alpha, mitochondrial OS=Homo sapiens OX=9606 GN=ATP5F1A PE=1 SV=1	P25705	ATP5F1A	REF_HomoSapiens_20200510_UP000005640_20200924.fasta	59,752.10	100.00%	9	9	9	0.02%	21.90%	TSIAIDTIINQK	K	R	98.90%	28	30.6	13.2	24.2	0	1	0	0	2	1,316.74	2,498.00		49,212.50	219	230	Empty	TRUE
26964-26969_EloweS_humain_20211221	26964 M(5-11) CH	26964 M(5-11) CH	Ingel26964_EloweS_M(5-11)CH (F005022)	ATP synthase subunit alpha, mitochondrial OS=Homo sapiens OX=9606 GN=ATP5F1A PE=1 SV=1	P25705	ATP5F1A	REF_HomoSapiens_20200510_UP000005640_20200924.fasta	59,752.10	100.00%	9	9	9	0.02%	21.90%	VLSIGDGIAR	R	V	99.50%	35.6	30	18	29.9	0	1	0	0	2	1,000.58	2,083.00		80,347.80	74	83	Empty	TRUE
26964-26969_EloweS_humain_20211221	26964 M(5-11) CH	26964 M(5-11) CH	Ingel26964_EloweS_M(5-11)CH (F005022)	ATP synthase subunit alpha, mitochondrial OS=Homo sapiens OX=9606 GN=ATP5F1A PE=1 SV=1	P25705	ATP5F1A	REF_HomoSapiens_20200510_UP000005640_20200924.fasta	59,752.10	100.00%	9	9	9	0.02%	21.90%	VVDALGNAIDGK	R	G	99.70%	42.1	31.6	13.7	37.9	0	1	0	0	2	1,171.63	1,994.00		69,878.90	150	161	Empty	TRUE
26964-26969_EloweS_humain_20211221	26964 M(5-11) CH	26964 M(5-11) CH	Ingel26964_EloweS_M(5-11)CH (F005022)	ATP synthase subunit gamma, mitochondrial OS=Homo sapiens OX=9606 GN=ATP5F1C PE=1 SV=1	P36542	ATP5F1C	REF_HomoSapiens_20200510_UP000005640_20200924.fasta	32,998.00	100.00%	3	3	3	0.01%	11.70%	ELIEIISGAAALD	K	-	94.50%	22.6	31.4	17.8	10.9	0	1	0	0	2	1,314.72	3,867.00		23,992.60	286	298	Empty	TRUE
26964-26969_EloweS_humain_20211221	26964 M(5-11) CH	26964 M(5-11) CH	Ingel26964_EloweS_M(5-11)CH (F005022)	ATP synthase subunit gamma, mitochondrial OS=Homo sapiens OX=9606 GN=ATP5F1C PE=1 SV=1	P36542	ATP5F1C	REF_HomoSapiens_20200510_UP000005640_20200924.fasta	32,998.00	100.00%	3	3	3	0.01%	11.70%	HLLIGVSSDR	K	G	67.90%	13.1	29.1	15.4	13.1	0	1	0	0	2	1,096.61	1,644.00		21,323.70	91	100	Empty	TRUE
26964-26969_EloweS_humain_20211221	26964 M(5-11) CH	26964 M(5-11) CH	Ingel26964_EloweS_M(5-11)CH (F005022)	ATP synthase subunit gamma, mitochondrial OS=Homo sapiens OX=9606 GN=ATP5F1C PE=1 SV=1	P36542	ATP5F1C	REF_HomoSapiens_20200510_UP000005640_20200924.fasta	32,998.00	100.00%	3	3	3	0.01%	11.70%	IYGLGSLALYEK	R	A	99.70%	59.7	29.9	13.2	59.7	0	1	0	0	2	1,326.73	2,883.00		39,846.00	68	79	Empty	TRUE
26964-26969_EloweS_humain_20211221	26964 M(5-11) CH	26964 M(5-11) CH	Ingel26964_EloweS_M(5-11)CH (F005022)	Y-box-binding protein 1 OS=Homo sapiens OX=9606 GN=YBX1 PE=1 SV=3	P67809	YBX1	REF_HomoSapiens_20200510_UP000005640_20200924.fasta	35,923.80	100.00%	4	4	4	0.01%	17.00%	EDVFVHQTAIK	K	K	98.90%	29	32.1	16.8	25	0	1	0	0	2	1,286.67	1,614.00		16,907.60	82	92	Empty	TRUE
26964-26969_EloweS_humain_20211221	26964 M(5-11) CH	26964 M(5-11) CH	Ingel26964_EloweS_M(5-11)CH (F005022)	Y-box-binding protein 1 OS=Homo sapiens OX=9606 GN=YBX1 PE=1 SV=3	P67809	YBX1	REF_HomoSapiens_20200510_UP000005640_20200924.fasta	35,923.80	100.00%	4	4	4	0.01%	17.00%	GAEAANVTGPGGVPVQGSK	K	Y	99.50%	39.3	32.3	13	39.3	0	1	0	0	2	1,695.87	1,605.00		16,650.30	119	137	Empty	TRUE
26964-26969_EloweS_humain_20211221	26964 M(5-11) CH	26964 M(5-11) CH	Ingel26964_EloweS_M(5-11)CH (F005022)	Y-box-binding protein 1 OS=Homo sapiens OX=9606 GN=YBX1 PE=1 SV=3	P67809	YBX1	REF_HomoSapiens_20200510_UP000005640_20200924.fasta	35,923.80	100.00%	4	4	4	0.01%	17.00%	NGYGFINR	R	N	99.00%	28.2	27.9	0	9.68	0	1	0	0	2	941.4476	2,224.00		59,710.50	70	77	Empty	TRUE
26964-26969_EloweS_humain_20211221	26964 M(5-11) CH	26964 M(5-11) CH	Ingel26964_EloweS_M(5-11)CH (F005022)	Y-box-binding protein 1 OS=Homo sapiens OX=9606 GN=YBX1 PE=1 SV=3	P67809	YBX1	REF_HomoSapiens_20200510_UP000005640_20200924.fasta	35,923.80	100.00%	4	4	4	0.01%	17.00%	SVGDGETVEFDVVEGEK	R	G	99.70%	46.9	30.7	0	46.9	0	1	0	0	2	1,795.82	2,481.00		67,625.90	102	118	Empty	TRUE
26964-26969_EloweS_humain_20211221	26964 M(5-11) CH	26964 M(5-11) CH	Ingel26964_EloweS_M(5-11)CH (F005022)	40S ribosomal protein S11 OS=Homo sapiens OX=9606 GN=RPS11 PE=1 SV=1	M0QZC5,P62280	RPS11	REF_HomoSapiens_20200510_UP000005640_20200924.fasta	18,431.30	100.00%	4	4	4	0.01%	28.80%	EAIEGTYIDKK	K	C	99.70%	53.3	31	18.3	48.9	0	1	0	0	2	1,266.66	1,358.00		19,546.80	49	59	Empty	TRUE
26964-26969_EloweS_humain_20211221	26964 M(5-11) CH	26964 M(5-11) CH	Ingel26964_EloweS_M(5-11)CH (F005022)	40S ribosomal protein S11 OS=Homo sapiens OX=9606 GN=RPS11 PE=1 SV=1	M0QZC5,P62280	RPS11	REF_HomoSapiens_20200510_UP000005640_20200924.fasta	18,431.30	100.00%	4	4	4	0.01%	28.80%	NIGLGFK	K	T	90.00%	36	25	26.9	24.4	0	1	0	0	2	748.4353	1,969.00		49,018.90	39	45	Empty	TRUE
26964-26969_EloweS_humain_20211221	26964 M(5-11) CH	26964 M(5-11) CH	Ingel26964_EloweS_M(5-11)CH (F005022)	40S ribosomal protein S11 OS=Homo sapiens OX=9606 GN=RPS11 PE=1 SV=1	M0QZC5,P62280	RPS11	REF_HomoSapiens_20200510_UP000005640_20200924.fasta	18,431.30	100.00%	4	4	4	0.01%	28.80%	QPTIFQNK	K	K	99.00%	52.7	32.5	27.5	33.4	0	1	0	0	2	975.5259	1,529.00		38,249.40	13	20	Empty	TRUE
26964-26969_EloweS_humain_20211221	26964 M(5-11) CH	26964 M(5-11) CH	Ingel26964_EloweS_M(5-11)CH (F005022)	40S ribosomal protein S11 OS=Homo sapiens OX=9606 GN=RPS11 PE=1 SV=1	M0QZC5,P62280	RPS11	REF_HomoSapiens_20200510_UP000005640_20200924.fasta	18,431.30	100.00%	4	4	4	0.01%	28.80%	VLLGETGK	R	E	98.70%	28	29.2	18	16.2	0	1	0	0	2	816.4827	1,424.00		25,598.80	23	30	Empty	TRUE
26964-26969_EloweS_humain_20211221	26964 M(5-11) CH	26964 M(5-11) CH	Ingel26964_EloweS_M(5-11)CH (F005022)	40S ribosomal protein S13 OS=Homo sapiens OX=9606 GN=RPS13 PE=1 SV=2	P62277	RPS13	REF_HomoSapiens_20200510_UP000005640_20200924.fasta	17,223.30	100.00%	4	4	4	0.01%	29.10%	GLAPDLPEDLYHLIK	K	K	99.70%	46.2	30.2	18.1	39.4	0	0	1	0	2	1,693.92	3,249.00		60,943.90	79	93	Empty	TRUE
26964-26969_EloweS_humain_20211221	26964 M(5-11) CH	26964 M(5-11) CH	Ingel26964_EloweS_M(5-11)CH (F005022)	40S ribosomal protein S13 OS=Homo sapiens OX=9606 GN=RPS13 PE=1 SV=2	P62277	RPS13	REF_HomoSapiens_20200510_UP000005640_20200924.fasta	17,223.30	100.00%	4	4	4	0.01%	29.10%	GLSQSALPYR	K	R	99.20%	32	31.7	19.3	31.8	0	1	0	0	2	1,091.58	1,782.00		39,922.70	10	19	Empty	TRUE
26964-26969_EloweS_humain_20211221	26964 M(5-11) CH	26964 M(5-11) CH	Ingel26964_EloweS_M(5-11)CH (F005022)	40S ribosomal protein S13 OS=Homo sapiens OX=9606 GN=RPS13 PE=1 SV=2	P62277	RPS13	REF_HomoSapiens_20200510_UP000005640_20200924.fasta	17,223.30	100.00%	4	4	4	0.01%	29.10%	GLTPSQIGVILR	K	D	99.70%	50.9	25	0	50.9	0	1	0	0	2	1,253.76	2,718.00		92,594.30	44	55	Empty	TRUE
26964-26969_EloweS_humain_20211221	26964 M(5-11) CH	26964 M(5-11) CH	Ingel26964_EloweS_M(5-11)CH (F005022)	40S ribosomal protein S13 OS=Homo sapiens OX=9606 GN=RPS13 PE=1 SV=2	P62277	RPS13	REF_HomoSapiens_20200510_UP000005640_20200924.fasta	17,223.30	100.00%	4	4	4	0.01%	29.10%	SVPTWLK	R	L	90.00%	20.6	32.8	19.3	13.8	0	1	0	0	2	830.4771	2,024.00		52,351.60	21	27	Empty	TRUE
26964-26969_EloweS_humain_20211221	26964 M(5-11) CH	26964 M(5-11) CH	Ingel26964_EloweS_M(5-11)CH (F005022)	40S ribosomal protein S10 OS=Homo sapiens OX=9606 GN=RPS10 PE=1 SV=1	P46783	RPS10	REF_HomoSapiens_20200510_UP000005640_20200924.fasta	18,898.30	99.90%	2	2	2	0.00%	14.50%	IAIYELLFK	R	E	99.70%	40.7	25	14.4	37.2	0	1	0	0	2	1,109.66	3,501.00		47,306.80	9	17	Empty	TRUE
26964-26969_EloweS_humain_20211221	26964 M(5-11) CH	26964 M(5-11) CH	Ingel26964_EloweS_M(5-11)CH (F005022)	40S ribosomal protein S10 OS=Homo sapiens OX=9606 GN=RPS10 PE=1 SV=1	P46783	RPS10	REF_HomoSapiens_20200510_UP000005640_20200924.fasta	18,898.30	99.90%	2	2	2	0.00%	14.50%	KAEAGAGSATEFQFR	K	G	58.80%	13.2	31.6	13.1	13.2	0	0	1	0	2	1,569.77	1,637.00		33,445.60	139	153	Empty	TRUE
26964-26969_EloweS_humain_20211221	26964 M(5-11) CH	26964 M(5-11) CH	Ingel26964_EloweS_M(5-11)CH (F005022)	40S ribosomal protein S5 (Fragment) OS=Homo sapiens OX=9606 GN=RPS5 PE=1 SV=1	M0R0F0,P46782	RPS5	REF_HomoSapiens_20200510_UP000005640_20200924.fasta	22,877.00	99.10%	1	1	1	0.00%	4.50%	QAVDVSPLR	R	R	99.60%	33.7	26.6	13.2	30.8	0	1	0	0	2	984.5473	1,703.00		31,247.50	137	145	Empty	TRUE
26964-26969_EloweS_humain_20211221	26964 M(5-11) CH	26964 M(5-11) CH	Ingel26964_EloweS_M(5-11)CH (F005022)	40S ribosomal protein S9 OS=Homo sapiens OX=9606 GN=RPS9 PE=1 SV=3	P46781	RPS9	REF_HomoSapiens_20200510_UP000005640_20200924.fasta	22,592.50	100.00%	6	6	6	0.01%	27.80%	ELLTLDEKDPR	R	R	99.40%	34.2	31.3	24.9	18.9	0	1	0	0	2	1,328.71	1,813.00		32,562.20	59	69	Empty	TRUE
26964-26969_EloweS_humain_20211221	26964 M(5-11) CH	26964 M(5-11) CH	Ingel26964_EloweS_M(5-11)CH (F005022)	40S ribosomal protein S9 OS=Homo sapiens OX=9606 GN=RPS9 PE=1 SV=3	P46781	RPS9	REF_HomoSapiens_20200510_UP000005640_20200924.fasta	22,592.50	100.00%	6	6	6	0.01%	27.80%	IEDFLER	K	R	90.00%	37	29.5	20.6	13.9	0	1	0	0	2	921.4677	2,089.00		46,427.50	102	108	Empty	TRUE
26964-26969_EloweS_humain_20211221	26964 M(5-11) CH	26964 M(5-11) CH	Ingel26964_EloweS_M(5-11)CH (F005022)	40S ribosomal protein S9 OS=Homo sapiens OX=9606 GN=RPS9 PE=1 SV=3	P46781	RPS9	REF_HomoSapiens_20200510_UP000005640_20200924.fasta	22,592.50	100.00%	6	6	6	0.01%	27.80%	LDYILGLK	K	I	99.00%	28.8	25	14.5	23.6	0	1	0	0	2	934.561	2,659.00		38,404.90	94	101	Empty	TRUE
26964-26969_EloweS_humain_20211221	26964 M(5-11) CH	26964 M(5-11) CH	Ingel26964_EloweS_M(5-11)CH (F005022)	40S ribosomal protein S9 OS=Homo sapiens OX=9606 GN=RPS9 PE=1 SV=3	P46781	RPS9	REF_HomoSapiens_20200510_UP000005640_20200924.fasta	22,592.50	100.00%	6	6	6	0.01%	27.80%	LFEGNALLR	R	R	99.70%	42.7	31.1	19.8	25.6	0	1	0	0	2	1,032.58	2,364.00		91,500.20	71	79	Empty	TRUE
26964-26969_EloweS_humain_20211221	26964 M(5-11) CH	26964 M(5-11) CH	Ingel26964_EloweS_M(5-11)CH (F005022)	40S ribosomal protein S9 OS=Homo sapiens OX=9606 GN=RPS9 PE=1 SV=3	P46781	RPS9	REF_HomoSapiens_20200510_UP000005640_20200924.fasta	22,592.50	100.00%	6	6	6	0.01%	27.80%	LIGEYGLR	K	N	95.10%	20.7	29	17.2	15	0	1	0	0	2	920.5201	1,995.00		114093	31	38	Empty	TRUE
26964-26969_EloweS_humain_20211221	26964 M(5-11) CH	26964 M(5-11) CH	Ingel26964_EloweS_M(5-11)CH (F005022)	40S ribosomal protein S9 OS=Homo sapiens OX=9606 GN=RPS9 PE=1 SV=3	P46781	RPS9	REF_HomoSapiens_20200510_UP000005640_20200924.fasta	22,592.50	100.00%	6	6	6	0.01%	27.80%	QVVNIPSFIVR	K	L	99.60%	34.2	28.8	0	29.1	0	1	0	0	2	1,271.75	2,899.00		43,377.40	140	150	Empty	TRUE
26964-26969_EloweS_humain_20211221	26964 M(5-11) CH	26964 M(5-11) CH	Ingel26964_EloweS_M(5-11)CH (F005022)	40S ribosomal protein S18 OS=Homo sapiens OX=9606 GN=RPS18 PE=1 SV=3	P62269	RPS18	REF_HomoSapiens_20200510_UP000005640_20200924.fasta	17,719.30	100.00%	6	8	8	0.02%	37.50%	AGELTEDEVER	R	V	99.70%	51.2	29.5	20	42.2	0	1	0	0	2	1,247.58	1,458.00		26,171.50	56	66	Empty	TRUE
26964-26969_EloweS_humain_20211221	26964 M(5-11) CH	26964 M(5-11) CH	Ingel26964_EloweS_M(5-11)CH (F005022)	40S ribosomal protein S18 OS=Homo sapiens OX=9606 GN=RPS18 PE=1 SV=3	P62269	RPS18	REF_HomoSapiens_20200510_UP000005640_20200924.fasta	17,719.30	100.00%	6	8	8	0.02%	37.50%	IAFAITAIK	K	G	99.70%	46.5	25	16	42.5	0	1	0	0	2	947.5925	2,561.00		68,527.50	26	34	Empty	TRUE
26964-26969_EloweS_humain_20211221	26964 M(5-11) CH	26964 M(5-11) CH	Ingel26964_EloweS_M(5-11)CH (F005022)	40S ribosomal protein S18 OS=Homo sapiens OX=9606 GN=RPS18 PE=1 SV=3	P62269	RPS18	REF_HomoSapiens_20200510_UP000005640_20200924.fasta	17,719.30	100.00%	6	8	8	0.02%	37.50%	IPDWFLNR	K	Q	87.90%	17.1	33.4	14.6	12.9	0	1	0	0	2	1,060.56	2,834.00		45,437.50	79	86	Empty	TRUE
26964-26969_EloweS_humain_20211221	26964 M(5-11) CH	26964 M(5-11) CH	Ingel26964_EloweS_M(5-11)CH (F005022)	40S ribosomal protein S18 OS=Homo sapiens OX=9606 GN=RPS18 PE=1 SV=3	P62269	RPS18	REF_HomoSapiens_20200510_UP000005640_20200924.fasta	17,719.30	100.00%	6	8	8	0.02%	37.50%	KADIDLTK	R	R	97.40%	26.8	31.2	22.2	11.6	0	1	0	0	2	903.5148	1,178.00		6,212.12	47	54	Empty	TRUE
26964-26969_EloweS_humain_20211221	26964 M(5-11) CH	26964 M(5-11) CH	Ingel26964_EloweS_M(5-11)CH (F005022)	40S ribosomal protein S18 OS=Homo sapiens OX=9606 GN=RPS18 PE=1 SV=3	P62269	RPS18	REF_HomoSapiens_20200510_UP000005640_20200924.fasta	17,719.30	100.00%	6	8	8	0.02%	37.50%	VLNTNIDGR	R	R	99.70%	50.6	31.2	20.4	29.4	0	1	0	0	2	1,001.54	1,441.00		35,390.30	15	23	Empty	TRUE
26964-26969_EloweS_humain_20211221	26964 M(5-11) CH	26964 M(5-11) CH	Ingel26964_EloweS_M(5-11)CH (F005022)	40S ribosomal protein S18 OS=Homo sapiens OX=9606 GN=RPS18 PE=1 SV=3	P62269	RPS18	REF_HomoSapiens_20200510_UP000005640_20200924.fasta	17,719.30	100.00%	6	8	8	0.02%	37.50%	YSQVLANGLDNK	K	L	99.70%	49.8	32.3	15.5	43.2	0	3	0	0	2	1,321.67	1,795.00		92,165.00	95	106	Empty	TRUE
26964-26969_EloweS_humain_20211221	26964 M(5-11) CH	26964 M(5-11) CH	Ingel26964_EloweS_M(5-11)CH (F005022)	40S ribosomal protein S23 OS=Homo sapiens OX=9606 GN=RPS23 PE=1 SV=1	D6RD47,P62266	RPS23	REF_HomoSapiens_20200510_UP000005640_20200924.fasta	15,807.70	100.00%	4	4	4	0.01%	23.10%	AHLGTALK	K	A	98.60%	24.3	25	18.6	20	0	1	0	0	2	810.4833	1,106.00		5,196.81	30	37	Empty	TRUE
26964-26969_EloweS_humain_20211221	26964 M(5-11) CH	26964 M(5-11) CH	Ingel26964_EloweS_M(5-11)CH (F005022)	40S ribosomal protein S23 OS=Homo sapiens OX=9606 GN=RPS23 PE=1 SV=1	D6RD47,P62266	RPS23	REF_HomoSapiens_20200510_UP000005640_20200924.fasta	15,807.70	100.00%	4	4	4	0.01%	23.10%	ANPFGGASHAK	K	G	95.20%	19.5	29.9	14.9	18.9	0	1	0	0	2	1,056.52	1,084.00		5,307.06	38	48	Empty	TRUE
26964-26969_EloweS_humain_20211221	26964 M(5-11) CH	26964 M(5-11) CH	Ingel26964_EloweS_M(5-11)CH (F005022)	40S ribosomal protein S23 OS=Homo sapiens OX=9606 GN=RPS23 PE=1 SV=1	D6RD47,P62266	RPS23	REF_HomoSapiens_20200510_UP000005640_20200924.fasta	15,807.70	100.00%	4	4	4	0.01%	23.10%	GHAVGDIPGVR	K	F	99.70%	48.1	30.9	13.2	48.1	0	1	0	0	2	1,077.58	1,415.00		24,161.20	109	119	Empty	TRUE
26964-26969_EloweS_humain_20211221	26964 M(5-11) CH	26964 M(5-11) CH	Ingel26964_EloweS_M(5-11)CH (F005022)	40S ribosomal protein S23 OS=Homo sapiens OX=9606 GN=RPS23 PE=1 SV=1	D6RD47,P62266	RPS23	REF_HomoSapiens_20200510_UP000005640_20200924.fasta	15,807.70	100.00%	4	4	4	0.01%	23.10%	KGHAVGDIPGVR	R	F	94.90%	24	30.1	16.7	7.59	0	0	1	0	2	1,205.68	1,251.00		8,949.72	108	119	Empty	TRUE
26964-26969_EloweS_humain_20211221	26964 M(5-11) CH	26964 M(5-11) CH	Ingel26964_EloweS_M(5-11)CH (F005022)	60S ribosomal protein L21 OS=Homo sapiens OX=9606 GN=RPL21 PE=1 SV=2	P46778	RPL21	REF_HomoSapiens_20200510_UP000005640_20200924.fasta	18,565.00	100.00%	2	3	3	0.01%	13.80%	GTWVQLK	K	R	90.00%	22.1	31.8	19.8	14.9	0	1	0	0	2	831.4724	1,866.00		24,038.20	123	129	Empty	TRUE
26964-26969_EloweS_humain_20211221	26964 M(5-11) CH	26964 M(5-11) CH	Ingel26964_EloweS_M(5-11)CH (F005022)	60S ribosomal protein L21 OS=Homo sapiens OX=9606 GN=RPL21 PE=1 SV=2	P46778	RPL21	REF_HomoSapiens_20200510_UP000005640_20200924.fasta	18,565.00	100.00%	2	3	3	0.01%	13.80%	VYNVTQHAVGIVVNK	R	Q	99.70%	72.6	28.4	0	67.5	0	1	1	0	2	1,640.91	1,906.50		77,659.80	64	78	Empty	TRUE
26964-26969_EloweS_humain_20211221	26964 M(5-11) CH	26964 M(5-11) CH	Ingel26964_EloweS_M(5-11)CH (F005022)	60S ribosomal protein L5 OS=Homo sapiens OX=9606 GN=RPL5 PE=1 SV=3	P46777	RPL5	REF_HomoSapiens_20200510_UP000005640_20200924.fasta	34,363.50	100.00%	3	4	4	0.01%	10.80%	EFNAEVHR	K	K	99.00%	32.4	28.2	15.9	24.9	0	1	0	0	2	1,001.48	1,145.00		4,900.94	189	196	Empty	TRUE
26964-26969_EloweS_humain_20211221	26964 M(5-11) CH	26964 M(5-11) CH	Ingel26964_EloweS_M(5-11)CH (F005022)	60S ribosomal protein L5 OS=Homo sapiens OX=9606 GN=RPL5 PE=1 SV=3	P46777	RPL5	REF_HomoSapiens_20200510_UP000005640_20200924.fasta	34,363.50	100.00%	3	4	4	0.01%	10.80%	HIMGQNVADYMR	K	Y	87.20%	18.7	28.3	0	16.5	0	1	0	0	2	1,466.65	1,239.00		12,699.90	198	209	Empty	TRUE
26964-26969_EloweS_humain_20211221	26964 M(5-11) CH	26964 M(5-11) CH	Ingel26964_EloweS_M(5-11)CH (F005022)	60S ribosomal protein L5 OS=Homo sapiens OX=9606 GN=RPL5 PE=1 SV=3	P46777	RPL5	REF_HomoSapiens_20200510_UP000005640_20200924.fasta	34,363.50	100.00%	3	4	4	0.01%	10.80%	YLMEEDEDAYKK	R	Q	99.60%	33.4	26.6	0	24.1	0	1	1	0	2	1,549.67	1,283.00		26,684.00	210	221	Empty	TRUE
26964-26969_EloweS_humain_20211221	26964 M(5-11) CH	26964 M(5-11) CH	Ingel26964_EloweS_M(5-11)CH (F005022)	40S ribosomal protein S14 (Fragment) OS=Homo sapiens OX=9606 GN=RPS14 PE=1 SV=1	A0A2R8Y811,P62263	RPS14	REF_HomoSapiens_20200510_UP000005640_20200924.fasta	16,272.90	100.00%	3	3	3	0.01%	30.00%	ADRDESSPYAAMLAAQDVAQR	K	C	97.90%	24.4	31	16	24.4	0	0	1	0	2	2,281.05	1,966.00		56,650.00	64	84	Empty	TRUE
26964-26969_EloweS_humain_20211221	26964 M(5-11) CH	26964 M(5-11) CH	Ingel26964_EloweS_M(5-11)CH (F005022)	40S ribosomal protein S14 (Fragment) OS=Homo sapiens OX=9606 GN=RPS14 PE=1 SV=1	A0A2R8Y811,P62263	RPS14	REF_HomoSapiens_20200510_UP000005640_20200924.fasta	16,272.90	100.00%	3	3	3	0.01%	30.00%	IEDVTPIPSDSTR	R	R	98.70%	28.3	31.4	13.1	28.3	0	1	0	0	2	1,429.72	1,952.00		59,452.40	129	141	Empty	TRUE
26964-26969_EloweS_humain_20211221	26964 M(5-11) CH	26964 M(5-11) CH	Ingel26964_EloweS_M(5-11)CH (F005022)	40S ribosomal protein S14 (Fragment) OS=Homo sapiens OX=9606 GN=RPS14 PE=1 SV=1	A0A2R8Y811,P62263	RPS14	REF_HomoSapiens_20200510_UP000005640_20200924.fasta	16,272.90	100.00%	3	3	3	0.01%	30.00%	TPGPGAQSALR	K	A	99.70%	64.5	29.3	13.4	60.7	0	1	0	0	2	1,054.56	1,270.00		22,311.60	107	117	Empty	TRUE
26964-26969_EloweS_humain_20211221	26964 M(5-11) CH	26964 M(5-11) CH	Ingel26964_EloweS_M(5-11)CH (F005022)	40S ribosomal protein S16 OS=Homo sapiens OX=9606 GN=RPS16 PE=1 SV=2	P62249	RPS16	REF_HomoSapiens_20200510_UP000005640_20200924.fasta	16,445.90	100.00%	6	6	6	0.01%	35.60%	ALVAYYQK	K	Y	96.40%	20.7	29	15	19.8	0	1	0	0	2	955.5247	1,649.00		26,866.70	91	98	Empty	TRUE
26964-26969_EloweS_humain_20211221	26964 M(5-11) CH	26964 M(5-11) CH	Ingel26964_EloweS_M(5-11)CH (F005022)	40S ribosomal protein S16 OS=Homo sapiens OX=9606 GN=RPS16 PE=1 SV=2	P62249	RPS16	REF_HomoSapiens_20200510_UP000005640_20200924.fasta	16,445.90	100.00%	6	6	6	0.01%	35.60%	DILIQYDR	K	T	92.40%	19.1	30.8	15.8	11.1	0	1	0	0	2	1,035.55	2,271.00		79,155.80	110	117	Empty	TRUE
26964-26969_EloweS_humain_20211221	26964 M(5-11) CH	26964 M(5-11) CH	Ingel26964_EloweS_M(5-11)CH (F005022)	40S ribosomal protein S16 OS=Homo sapiens OX=9606 GN=RPS16 PE=1 SV=2	P62249	RPS16	REF_HomoSapiens_20200510_UP000005640_20200924.fasta	16,445.90	100.00%	6	6	6	0.01%	35.60%	FAGVDIR	R	V	90.00%	27.1	26.1	19.4	11.6	0	1	0	0	2	777.4254	1,866.00		35,897.60	63	69	Empty	TRUE
26964-26969_EloweS_humain_20211221	26964 M(5-11) CH	26964 M(5-11) CH	Ingel26964_EloweS_M(5-11)CH (F005022)	40S ribosomal protein S16 OS=Homo sapiens OX=9606 GN=RPS16 PE=1 SV=2	P62249	RPS16	REF_HomoSapiens_20200510_UP000005640_20200924.fasta	16,445.90	100.00%	6	6	6	0.01%	35.60%	GPLQSVQVFGR	K	K	99.70%	58.5	31.9	13.3	49.2	0	1	0	0	2	1,187.65	2,369.00		73,075.70	5	15	Empty	TRUE
26964-26969_EloweS_humain_20211221	26964 M(5-11) CH	26964 M(5-11) CH	Ingel26964_EloweS_M(5-11)CH (F005022)	40S ribosomal protein S16 OS=Homo sapiens OX=9606 GN=RPS16 PE=1 SV=2	P62249	RPS16	REF_HomoSapiens_20200510_UP000005640_20200924.fasta	16,445.90	100.00%	6	6	6	0.01%	35.60%	LLEPVLLLGK	K	E	99.70%	43.6	25	13.8	43.6	0	1	0	0	2	1,094.72	3,137.00		41,341.90	51	60	Empty	TRUE
26964-26969_EloweS_humain_20211221	26964 M(5-11) CH	26964 M(5-11) CH	Ingel26964_EloweS_M(5-11)CH (F005022)	40S ribosomal protein S16 OS=Homo sapiens OX=9606 GN=RPS16 PE=1 SV=2	P62249	RPS16	REF_HomoSapiens_20200510_UP000005640_20200924.fasta	16,445.90	100.00%	6	6	6	0.01%	35.60%	TLLVADPR	R	R	99.00%	36.9	25.2	21.1	19.4	0	1	0	0	2	884.5201	1,811.00		75,357.70	118	125	Empty	TRUE
26964-26969_EloweS_humain_20211221	26964 M(5-11) CH	26964 M(5-11) CH	Ingel26964_EloweS_M(5-11)CH (F005022)	40S ribosomal protein S15a OS=Homo sapiens OX=9606 GN=RPS15A PE=1 SV=2	P62244	RPS15A	REF_HomoSapiens_20200510_UP000005640_20200924.fasta	14,840.00	98.50%	1	1	1	0.00%	6.92%	MNVLADALK	R	S	98.00%	26.2	32.6	23.8	4.32	0	1	0	0	2	974.534	2,351.00		41,471.30	4	12	Empty	TRUE
26964-26969_EloweS_humain_20211221	26964 M(5-11) CH	26964 M(5-11) CH	Ingel26964_EloweS_M(5-11)CH (F005022)	Cytoplasmic dynein 1 heavy chain 1 OS=Homo sapiens OX=9606 GN=DYNC1H1 PE=1 SV=5	Q14204	DYNC1H1	REF_HomoSapiens_20200510_UP000005640_20200924.fasta	532,405.60	100.00%	27	28	28	0.06%	6.87%	ALGEYLER	K	E	97.80%	23.6	30.2	17.6	16.5	0	1	0	0	2	950.4942	1,861.00		34,727.10	1614	1621	Empty	TRUE
26964-26969_EloweS_humain_20211221	26964 M(5-11) CH	26964 M(5-11) CH	Ingel26964_EloweS_M(5-11)CH (F005022)	Cytoplasmic dynein 1 heavy chain 1 OS=Homo sapiens OX=9606 GN=DYNC1H1 PE=1 SV=5	Q14204	DYNC1H1	REF_HomoSapiens_20200510_UP000005640_20200924.fasta	532,405.60	100.00%	27	28	28	0.06%	6.87%	ASVVTLPVYLNFTR	K	A	99.70%	36.3	28.5	0	36.3	0	1	0	0	2	1,579.88	3,318.00		31,715.40	4602	4615	Empty	TRUE
26964-26969_EloweS_humain_20211221	26964 M(5-11) CH	26964 M(5-11) CH	Ingel26964_EloweS_M(5-11)CH (F005022)	Cytoplasmic dynein 1 heavy chain 1 OS=Homo sapiens OX=9606 GN=DYNC1H1 PE=1 SV=5	Q14204	DYNC1H1	REF_HomoSapiens_20200510_UP000005640_20200924.fasta	532,405.60	100.00%	27	28	28	0.06%	6.87%	DFPLNDLLSATELDK	K	I	94.00%	20.9	32.9	0	20.9	0	1	0	0	2	1,690.85	3,925.00		26,129.60	338	352	Empty	TRUE
26964-26969_EloweS_humain_20211221	26964 M(5-11) CH	26964 M(5-11) CH	Ingel26964_EloweS_M(5-11)CH (F005022)	Cytoplasmic dynein 1 heavy chain 1 OS=Homo sapiens OX=9606 GN=DYNC1H1 PE=1 SV=5	Q14204	DYNC1H1	REF_HomoSapiens_20200510_UP000005640_20200924.fasta	532,405.60	100.00%	27	28	28	0.06%	6.87%	DLSSQLLK	R	V	77.70%	17.1	31.2	19.2	1.85	0	1	0	0	2	903.5147	2,246.00		29,371.20	387	394	Empty	TRUE
26964-26969_EloweS_humain_20211221	26964 M(5-11) CH	26964 M(5-11) CH	Ingel26964_EloweS_M(5-11)CH (F005022)	Cytoplasmic dynein 1 heavy chain 1 OS=Homo sapiens OX=9606 GN=DYNC1H1 PE=1 SV=5	Q14204	DYNC1H1	REF_HomoSapiens_20200510_UP000005640_20200924.fasta	532,405.60	100.00%	27	28	28	0.06%	6.87%	EALELTDTGLLSGSEER	K	V	99.70%	55.2	32.9	13.1	53.6	0	1	0	0	2	1,819.89	2,801.00		33,375.90	1302	1318	Empty	TRUE
26964-26969_EloweS_humain_20211221	26964 M(5-11) CH	26964 M(5-11) CH	Ingel26964_EloweS_M(5-11)CH (F005022)	Cytoplasmic dynein 1 heavy chain 1 OS=Homo sapiens OX=9606 GN=DYNC1H1 PE=1 SV=5	Q14204	DYNC1H1	REF_HomoSapiens_20200510_UP000005640_20200924.fasta	532,405.60	100.00%	27	28	28	0.06%	6.87%	EGEEVMFK	R	T	88.90%	13.9	25	15.2	13.9	0	1	0	0	2	984.4344	1,438.00		15,630.10	1680	1687	Empty	TRUE
26964-26969_EloweS_humain_20211221	26964 M(5-11) CH	26964 M(5-11) CH	Ingel26964_EloweS_M(5-11)CH (F005022)	Cytoplasmic dynein 1 heavy chain 1 OS=Homo sapiens OX=9606 GN=DYNC1H1 PE=1 SV=5	Q14204	DYNC1H1	REF_HomoSapiens_20200510_UP000005640_20200924.fasta	532,405.60	100.00%	27	28	28	0.06%	6.87%	ENFIPTIVNFSAEEISDAIR	R	E	99.70%	54.3	33.2	0	54.3	0	0	1	0	2	2,265.14	4,146.00		15,577.60	3345	3364	Empty	TRUE
26964-26969_EloweS_humain_20211221	26964 M(5-11) CH	26964 M(5-11) CH	Ingel26964_EloweS_M(5-11)CH (F005022)	Cytoplasmic dynein 1 heavy chain 1 OS=Homo sapiens OX=9606 GN=DYNC1H1 PE=1 SV=5	Q14204	DYNC1H1	REF_HomoSapiens_20200510_UP000005640_20200924.fasta	532,405.60	100.00%	27	28	28	0.06%	6.87%	ESPEVLLTLDILK	R	H	76.40%	13.2	28.4	0	13.2	0	1	0	0	2	1,469.85	3,640.00		28,043.80	293	305	Empty	TRUE
26964-26969_EloweS_humain_20211221	26964 M(5-11) CH	26964 M(5-11) CH	Ingel26964_EloweS_M(5-11)CH (F005022)	Cytoplasmic dynein 1 heavy chain 1 OS=Homo sapiens OX=9606 GN=DYNC1H1 PE=1 SV=5	Q14204	DYNC1H1	REF_HomoSapiens_20200510_UP000005640_20200924.fasta	532,405.60	100.00%	27	28	28	0.06%	6.87%	FGNPLLVQDVESYDPVLNPVLNR	R	E	77.10%	18	31.5	16.4	18	0	1	1	0	2	2,598.36	3,770.50		44,475.30	3629	3651	Empty	TRUE
26964-26969_EloweS_humain_20211221	26964 M(5-11) CH	26964 M(5-11) CH	Ingel26964_EloweS_M(5-11)CH (F005022)	Cytoplasmic dynein 1 heavy chain 1 OS=Homo sapiens OX=9606 GN=DYNC1H1 PE=1 SV=5	Q14204	DYNC1H1	REF_HomoSapiens_20200510_UP000005640_20200924.fasta	532,405.60	100.00%	27	28	28	0.06%	6.87%	FNYGFEYLGVQDK	K	L	99.70%	38	31.1	17	37	0	1	0	0	2	1,579.74	2,855.00		38,258.50	1866	1878	Empty	TRUE
26964-26969_EloweS_humain_20211221	26964 M(5-11) CH	26964 M(5-11) CH	Ingel26964_EloweS_M(5-11)CH (F005022)	Cytoplasmic dynein 1 heavy chain 1 OS=Homo sapiens OX=9606 GN=DYNC1H1 PE=1 SV=5	Q14204	DYNC1H1	REF_HomoSapiens_20200510_UP000005640_20200924.fasta	532,405.60	100.00%	27	28	28	0.06%	6.87%	GIFEALRPLETLPVEGLIR	R	I	90.90%	16.2	25	0	16.2	0	0	1	0	2	2,123.22	3,789.00		37,938.40	2805	2823	Empty	TRUE
26964-26969_EloweS_humain_20211221	26964 M(5-11) CH	26964 M(5-11) CH	Ingel26964_EloweS_M(5-11)CH (F005022)	Cytoplasmic dynein 1 heavy chain 1 OS=Homo sapiens OX=9606 GN=DYNC1H1 PE=1 SV=5	Q14204	DYNC1H1	REF_HomoSapiens_20200510_UP000005640_20200924.fasta	532,405.60	100.00%	27	28	28	0.06%	6.87%	GTVGEPTYDAEFQHFLR	K	G	93.90%	19.8	32.1	0	19.8	0	0	1	0	2	1,966.93	2,587.00		56,467.80	3894	3910	Empty	TRUE
26964-26969_EloweS_humain_20211221	26964 M(5-11) CH	26964 M(5-11) CH	Ingel26964_EloweS_M(5-11)CH (F005022)	Cytoplasmic dynein 1 heavy chain 1 OS=Homo sapiens OX=9606 GN=DYNC1H1 PE=1 SV=5	Q14204	DYNC1H1	REF_HomoSapiens_20200510_UP000005640_20200924.fasta	532,405.60	100.00%	27	28	28	0.06%	6.87%	GWENHVEGQK	K	L	85.80%	15.9	28.5	0	12.8	0	1	0	0	2	1,183.55	1,157.00		4,946.17	672	681	Empty	TRUE
26964-26969_EloweS_humain_20211221	26964 M(5-11) CH	26964 M(5-11) CH	Ingel26964_EloweS_M(5-11)CH (F005022)	Cytoplasmic dynein 1 heavy chain 1 OS=Homo sapiens OX=9606 GN=DYNC1H1 PE=1 SV=5	Q14204	DYNC1H1	REF_HomoSapiens_20200510_UP000005640_20200924.fasta	532,405.60	100.00%	27	28	28	0.06%	6.87%	IFTIESTR	R	V	99.00%	32.8	27.7	17.9	28.6	0	1	0	0	2	966.5255	1,904.00		34,655.00	717	724	Empty	TRUE
26964-26969_EloweS_humain_20211221	26964 M(5-11) CH	26964 M(5-11) CH	Ingel26964_EloweS_M(5-11)CH (F005022)	Cytoplasmic dynein 1 heavy chain 1 OS=Homo sapiens OX=9606 GN=DYNC1H1 PE=1 SV=5	Q14204	DYNC1H1	REF_HomoSapiens_20200510_UP000005640_20200924.fasta	532,405.60	100.00%	27	28	28	0.06%	6.87%	IMFEVQDLK	R	Y	99.00%	33.1	31.6	18.2	15.6	0	1	0	0	2	1,138.58	2,352.00		45,896.20	2341	2349	Empty	TRUE
26964-26969_EloweS_humain_20211221	26964 M(5-11) CH	26964 M(5-11) CH	Ingel26964_EloweS_M(5-11)CH (F005022)	Cytoplasmic dynein 1 heavy chain 1 OS=Homo sapiens OX=9606 GN=DYNC1H1 PE=1 SV=5	Q14204	DYNC1H1	REF_HomoSapiens_20200510_UP000005640_20200924.fasta	532,405.60	100.00%	27	28	28	0.06%	6.87%	INEWLTLVEK	K	E	99.70%	42.6	31.9	13.6	32.1	0	1	0	0	2	1,244.69	2,945.00		26,123.20	1698	1707	Empty	TRUE
26964-26969_EloweS_humain_20211221	26964 M(5-11) CH	26964 M(5-11) CH	Ingel26964_EloweS_M(5-11)CH (F005022)	Cytoplasmic dynein 1 heavy chain 1 OS=Homo sapiens OX=9606 GN=DYNC1H1 PE=1 SV=5	Q14204	DYNC1H1	REF_HomoSapiens_20200510_UP000005640_20200924.fasta	532,405.60	100.00%	27	28	28	0.06%	6.87%	LAETVFNFQEK	R	V	97.50%	26.6	31.8	17.8	25.4	0	1	0	0	2	1,325.67	2,459.00		40,141.40	836	846	Empty	TRUE
26964-26969_EloweS_humain_20211221	26964 M(5-11) CH	26964 M(5-11) CH	Ingel26964_EloweS_M(5-11)CH (F005022)	Cytoplasmic dynein 1 heavy chain 1 OS=Homo sapiens OX=9606 GN=DYNC1H1 PE=1 SV=5	Q14204	DYNC1H1	REF_HomoSapiens_20200510_UP000005640_20200924.fasta	532,405.60	100.00%	27	28	28	0.06%	6.87%	QYASYEFVQR	R	L	74.50%	18.4	30.6	16.1	12.7	0	1	0	0	2	1,290.61	1,922.00		31,702.30	1379	1388	Empty	TRUE
26964-26969_EloweS_humain_20211221	26964 M(5-11) CH	26964 M(5-11) CH	Ingel26964_EloweS_M(5-11)CH (F005022)	Cytoplasmic dynein 1 heavy chain 1 OS=Homo sapiens OX=9606 GN=DYNC1H1 PE=1 SV=5	Q14204	DYNC1H1	REF_HomoSapiens_20200510_UP000005640_20200924.fasta	532,405.60	100.00%	27	28	28	0.06%	6.87%	RVEDVLGK	K	G	95.50%	22.5	31.2	20.7	4.69	0	1	0	0	2	915.5259	1,274.00		8,419.00	664	671	Empty	TRUE
26964-26969_EloweS_humain_20211221	26964 M(5-11) CH	26964 M(5-11) CH	Ingel26964_EloweS_M(5-11)CH (F005022)	Cytoplasmic dynein 1 heavy chain 1 OS=Homo sapiens OX=9606 GN=DYNC1H1 PE=1 SV=5	Q14204	DYNC1H1	REF_HomoSapiens_20200510_UP000005640_20200924.fasta	532,405.60	100.00%	27	28	28	0.06%	6.87%	SLLQALNEVK	K	G	99.30%	30.4	28	17.9	26.2	0	1	0	0	2	1,114.65	2,588.00		61,983.10	3748	3757	Empty	TRUE
26964-26969_EloweS_humain_20211221	26964 M(5-11) CH	26964 M(5-11) CH	Ingel26964_EloweS_M(5-11)CH (F005022)	Cytoplasmic dynein 1 heavy chain 1 OS=Homo sapiens OX=9606 GN=DYNC1H1 PE=1 SV=5	Q14204	DYNC1H1	REF_HomoSapiens_20200510_UP000005640_20200924.fasta	532,405.60	100.00%	27	28	28	0.06%	6.87%	TEYLSNADER	R	L	95.90%	20.9	28.1	16.8	18.7	0	1	0	0	2	1,197.54	1,352.00		14,252.80	3550	3559	Empty	TRUE
26964-26969_EloweS_humain_20211221	26964 M(5-11) CH	26964 M(5-11) CH	Ingel26964_EloweS_M(5-11)CH (F005022)	Cytoplasmic dynein 1 heavy chain 1 OS=Homo sapiens OX=9606 GN=DYNC1H1 PE=1 SV=5	Q14204	DYNC1H1	REF_HomoSapiens_20200510_UP000005640_20200924.fasta	532,405.60	100.00%	27	28	28	0.06%	6.87%	TLINELVK	R	G	98.10%	24.6	28.4	24.1	8.75	0	1	0	0	2	929.5667	2,322.00		33,567.40	4450	4457	Empty	TRUE
26964-26969_EloweS_humain_20211221	26964 M(5-11) CH	26964 M(5-11) CH	Ingel26964_EloweS_M(5-11)CH (F005022)	Cytoplasmic dynein 1 heavy chain 1 OS=Homo sapiens OX=9606 GN=DYNC1H1 PE=1 SV=5	Q14204	DYNC1H1	REF_HomoSapiens_20200510_UP000005640_20200924.fasta	532,405.60	100.00%	27	28	28	0.06%	6.87%	TSFLDDAFR	R	K	97.60%	23.1	28.5	13.3	23.1	0	1	0	0	2	1,071.51	2,663.00		61,000.70	3612	3620	Empty	TRUE
26964-26969_EloweS_humain_20211221	26964 M(5-11) CH	26964 M(5-11) CH	Ingel26964_EloweS_M(5-11)CH (F005022)	Cytoplasmic dynein 1 heavy chain 1 OS=Homo sapiens OX=9606 GN=DYNC1H1 PE=1 SV=5	Q14204	DYNC1H1	REF_HomoSapiens_20200510_UP000005640_20200924.fasta	532,405.60	100.00%	27	28	28	0.06%	6.87%	VDDLLIIEEK	K	I	99.40%	35.2	31.3	17.5	21.3	0	1	0	0	2	1,186.66	2,635.00		74,053.50	847	856	Empty	TRUE
26964-26969_EloweS_humain_20211221	26964 M(5-11) CH	26964 M(5-11) CH	Ingel26964_EloweS_M(5-11)CH (F005022)	Cytoplasmic dynein 1 heavy chain 1 OS=Homo sapiens OX=9606 GN=DYNC1H1 PE=1 SV=5	Q14204	DYNC1H1	REF_HomoSapiens_20200510_UP000005640_20200924.fasta	532,405.60	100.00%	27	28	28	0.06%	6.87%	VPVNLLR	K	A	90.00%	25.3	25	13.1	18	0	1	0	0	2	810.5196	1,934.00		29,208.40	4134	4140	Empty	TRUE
26964-26969_EloweS_humain_20211221	26964 M(5-11) CH	26964 M(5-11) CH	Ingel26964_EloweS_M(5-11)CH (F005022)	Cytoplasmic dynein 1 heavy chain 1 OS=Homo sapiens OX=9606 GN=DYNC1H1 PE=1 SV=5	Q14204	DYNC1H1	REF_HomoSapiens_20200510_UP000005640_20200924.fasta	532,405.60	100.00%	27	28	28	0.06%	6.87%	VQVALEELQDLK	R	G	98.20%	31.4	30.6	0	31.4	0	1	0	0	2	1,384.77	2,707.00		50,221.50	1319	1330	Empty	TRUE
26964-26969_EloweS_humain_20211221	26964 M(5-11) CH	26964 M(5-11) CH	Ingel26964_EloweS_M(5-11)CH (F005022)	Cytoplasmic dynein 1 heavy chain 1 OS=Homo sapiens OX=9606 GN=DYNC1H1 PE=1 SV=5	Q14204	DYNC1H1	REF_HomoSapiens_20200510_UP000005640_20200924.fasta	532,405.60	100.00%	27	28	28	0.06%	6.87%	WTDENIDTVALK	R	H	99.70%	77.2	31.9	19.3	69.2	0	1	0	0	2	1,404.70	2,325.00		45,700.60	2845	2856	Empty	TRUE
26964-26969_EloweS_humain_20211221	26964 M(5-11) CH	26964 M(5-11) CH	Ingel26964_EloweS_M(5-11)CH (F005022)	Four and a half LIM domains protein 3 OS=Homo sapiens OX=9606 GN=FHL3 PE=1 SV=4	Q13643	FHL3	REF_HomoSapiens_20200510_UP000005640_20200924.fasta	31,190.60	100.00%	2	2	2	0.00%	6.07%	ELFYEDR	R	H	90.00%	31.9	26.8	23.8	8.99	0	1	0	0	2	971.4469	1,920.00		39,634.40	53	59	Empty	TRUE
26964-26969_EloweS_humain_20211221	26964 M(5-11) CH	26964 M(5-11) CH	Ingel26964_EloweS_M(5-11)CH (F005022)	Four and a half LIM domains protein 3 OS=Homo sapiens OX=9606 GN=FHL3 PE=1 SV=4	Q13643	FHL3	REF_HomoSapiens_20200510_UP000005640_20200924.fasta	31,190.60	100.00%	2	2	2	0.00%	6.07%	RPIVGLGGGK	K	Y	99.70%	47.7	25	17.9	42.6	0	1	0	0	2	953.5893	1,285.00		11,547.20	226	235	Empty	TRUE
26964-26969_EloweS_humain_20211221	26964 M(5-11) CH	26964 M(5-11) CH	Ingel26964_EloweS_M(5-11)CH (F005022)	Tubulin beta-4B chain OS=Homo sapiens OX=9606 GN=TUBB4B PE=1 SV=1	P68371	TUBB4B	REF_HomoSapiens_20200510_UP000005640_20200924.fasta	49,830.70	100.00%	4	5	6	0.01%	42.20%	ALTVPELTQQMFDAK	R	N	99.20%	38.1	33.1	15.3	38.1	0	0	1	0	2	1,691.87	3,160.00		35,865.60	283	297	Empty	TRUE	P04350
26964-26969_EloweS_humain_20211221	26964 M(5-11) CH	26964 M(5-11) CH	Ingel26964_EloweS_M(5-11)CH (F005022)	Tubulin beta-4B chain OS=Homo sapiens OX=9606 GN=TUBB4B PE=1 SV=1	P68371	TUBB4B	REF_HomoSapiens_20200510_UP000005640_20200924.fasta	49,830.70	100.00%	4	5	6	0.01%	42.20%	AVLVDLEPGTMDSVR	R	S	99.70%	47.2	32	13.6	38.5	0	2	0	0	2	1,617.82	2,455.50		275230	63	77	Empty	TRUE	P04350
26964-26969_EloweS_humain_20211221	26964 M(5-11) CH	26964 M(5-11) CH	Ingel26964_EloweS_M(5-11)CH (F005022)	Tubulin beta-4B chain OS=Homo sapiens OX=9606 GN=TUBB4B PE=1 SV=1	P68371	TUBB4B	REF_HomoSapiens_20200510_UP000005640_20200924.fasta	49,830.70	100.00%	4	5	6	0.01%	42.20%	EVDEQMLNVQNK	K	N	99.70%	56.3	30	21.5	37.2	0	3	0	0	2	1,446.69	1,459.00		127293	325	336	Empty	FALSE	P07437,Q5JP53
26964-26969_EloweS_humain_20211221	26964 M(5-11) CH	26964 M(5-11) CH	Ingel26964_EloweS_M(5-11)CH (F005022)	Tubulin beta-4B chain OS=Homo sapiens OX=9606 GN=TUBB4B PE=1 SV=1	P68371	TUBB4B	REF_HomoSapiens_20200510_UP000005640_20200924.fasta	49,830.70	100.00%	4	5	6	0.01%	42.20%	FPGQLNADLR	R	K	99.70%	45.8	32.5	25	28.4	0	3	0	0	2	1,130.60	2,140.00		520899	242	251	Empty	FALSE	P07437,Q9BUF5,P04350,Q5JP53
26964-26969_EloweS_humain_20211221	26964 M(5-11) CH	26964 M(5-11) CH	Ingel26964_EloweS_M(5-11)CH (F005022)	Tubulin beta-4B chain OS=Homo sapiens OX=9606 GN=TUBB4B PE=1 SV=1	P68371	TUBB4B	REF_HomoSapiens_20200510_UP000005640_20200924.fasta	49,830.70	100.00%	4	5	6	0.01%	42.20%	GHYTEGAELVDSVLDVVR	K	K	99.70%	90.3	32.9	13.2	83.2	0	1	1	0	2	1,958.98	3,198.00		126413	104	121	Empty	FALSE	P07437,Q5JP53
26964-26969_EloweS_humain_20211221	26964 M(5-11) CH	26964 M(5-11) CH	Ingel26964_EloweS_M(5-11)CH (F005022)	Tubulin beta-4B chain OS=Homo sapiens OX=9606 GN=TUBB4B PE=1 SV=1	P68371	TUBB4B	REF_HomoSapiens_20200510_UP000005640_20200924.fasta	49,830.70	100.00%	4	5	6	0.01%	42.20%	IMNTFSVVPSPK	R	V	99.70%	79.5	31.6	14.6	68.3	0	3	0	0	2	1,335.70	2,183.00		190524	163	174	Empty	FALSE	P07437,P04350,Q5JP53
26964-26969_EloweS_humain_20211221	26964 M(5-11) CH	26964 M(5-11) CH	Ingel26964_EloweS_M(5-11)CH (F005022)	Tubulin beta-4B chain OS=Homo sapiens OX=9606 GN=TUBB4B PE=1 SV=1	P68371	TUBB4B	REF_HomoSapiens_20200510_UP000005640_20200924.fasta	49,830.70	100.00%	4	5	6	0.01%	42.20%	INVYYNEATGGK	R	Y	99.70%	66.6	30.5	0	64.1	0	1	0	0	2	1,328.65	1,717.00		58,422.30	47	58	Empty	TRUE
26964-26969_EloweS_humain_20211221	26964 M(5-11) CH	26964 M(5-11) CH	Ingel26964_EloweS_M(5-11)CH (F005022)	Tubulin beta-4B chain OS=Homo sapiens OX=9606 GN=TUBB4B PE=1 SV=1	P68371	TUBB4B	REF_HomoSapiens_20200510_UP000005640_20200924.fasta	49,830.70	100.00%	4	5	6	0.01%	42.20%	IREEYPDR	K	I	98.30%	26.1	31.8	29.3	2.93	0	1	1	0	2	1,077.53	1,070.00		24,227.80	155	162	Empty	FALSE	P07437,Q5JP53
26964-26969_EloweS_humain_20211221	26964 M(5-11) CH	26964 M(5-11) CH	Ingel26964_EloweS_M(5-11)CH (F005022)	Tubulin beta-4B chain OS=Homo sapiens OX=9606 GN=TUBB4B PE=1 SV=1	P68371	TUBB4B	REF_HomoSapiens_20200510_UP000005640_20200924.fasta	49,830.70	100.00%	4	5	6	0.01%	42.20%	ISEQFTAMFR	R	R	99.70%	55.8	30.5	16.6	46.8	0	2	0	0	2	1,229.60	2,381.00		260491	381	390	Empty	FALSE	P07437,P04350,Q5JP53
26964-26969_EloweS_humain_20211221	26964 M(5-11) CH	26964 M(5-11) CH	Ingel26964_EloweS_M(5-11)CH (F005022)	Tubulin beta-4B chain OS=Homo sapiens OX=9606 GN=TUBB4B PE=1 SV=1	P68371	TUBB4B	REF_HomoSapiens_20200510_UP000005640_20200924.fasta	49,830.70	100.00%	4	5	6	0.01%	42.20%	LAVNMVPFPR	K	L	99.70%	42.9	32.6	15.2	31.5	0	3	0	0	2	1,159.63	2,352.00		242864	253	262	Empty	FALSE	P07437,Q9BUF5,P04350,Q5JP53
26964-26969_EloweS_humain_20211221	26964 M(5-11) CH	26964 M(5-11) CH	Ingel26964_EloweS_M(5-11)CH (F005022)	Tubulin beta-4B chain OS=Homo sapiens OX=9606 GN=TUBB4B PE=1 SV=1	P68371	TUBB4B	REF_HomoSapiens_20200510_UP000005640_20200924.fasta	49,830.70	100.00%	4	5	6	0.01%	42.20%	MSATFIGNSTAIQELFK	K	R	99.70%	82.3	33.5	0	2.91	0	2	0	0	2	1,873.94	3,329.50		102153	363	379	Empty	TRUE
26964-26969_EloweS_humain_20211221	26964 M(5-11) CH	26964 M(5-11) CH	Ingel26964_EloweS_M(5-11)CH (F005022)	Tubulin beta-4B chain OS=Homo sapiens OX=9606 GN=TUBB4B PE=1 SV=1	P68371	TUBB4B	REF_HomoSapiens_20200510_UP000005640_20200924.fasta	49,830.70	100.00%	4	5	6	0.01%	42.20%	NSSYFVEWIPNNVK	K	T	99.70%	50.9	32.4	13	50.6	0	2	1	0	2	1,696.83	2,980.00		247931	337	350	Empty	FALSE	P07437,Q9BUF5,P04350,Q5JP53
26964-26969_EloweS_humain_20211221	26964 M(5-11) CH	26964 M(5-11) CH	Ingel26964_EloweS_M(5-11)CH (F005022)	Tubulin beta-4B chain OS=Homo sapiens OX=9606 GN=TUBB4B PE=1 SV=1	P68371	TUBB4B	REF_HomoSapiens_20200510_UP000005640_20200924.fasta	49,830.70	100.00%	4	5	6	0.01%	42.20%	SGPFGQIFRPDNFVFGQSGAGNNWAK	R	G	99.70%	42.1	32.7	13.3	39.6	0	0	3	0	2	2,798.34	3,256.00		203309	78	103	Empty	FALSE	P07437,P04350,Q5JP53
26964-26969_EloweS_humain_20211221	26964 M(5-11) CH	26964 M(5-11) CH	Ingel26964_EloweS_M(5-11)CH (F005022)	Tubulin beta-4B chain OS=Homo sapiens OX=9606 GN=TUBB4B PE=1 SV=1	P68371	TUBB4B	REF_HomoSapiens_20200510_UP000005640_20200924.fasta	49,830.70	100.00%	4	5	6	0.01%	42.20%	YLTVAAVFR	R	G	99.70%	40.7	26.8	0	40.7	0	1	0	0	2	1,039.59	2,653.00		86,339.40	310	318	Empty	FALSE	P07437,P04350,Q5JP53
26964-26969_EloweS_humain_20211221	26964 M(5-11) CH	26964 M(5-11) CH	Ingel26964_EloweS_M(5-11)CH (F005022)	Tubulin alpha-1B chain OS=Homo sapiens OX=9606 GN=TUBA1B PE=1 SV=1	P68363	TUBA1B	REF_HomoSapiens_20200510_UP000005640_20200924.fasta	50,151.70	100.00%	15	23	29	0.07%	42.60%	AFVHWYVGEGMEEGEFSEAR	R	E	99.70%	57	27.5	13.1	56.3	0	0	2	0	2	2,330.02	2,598.00		159039	403	422	Empty	TRUE	P68366-2,P68366
26964-26969_EloweS_humain_20211221	26964 M(5-11) CH	26964 M(5-11) CH	Ingel26964_EloweS_M(5-11)CH (F005022)	Tubulin alpha-1B chain OS=Homo sapiens OX=9606 GN=TUBA1B PE=1 SV=1	P68363	TUBA1B	REF_HomoSapiens_20200510_UP000005640_20200924.fasta	50,151.70	100.00%	15	23	29	0.07%	42.60%	AVFVDLEPTVIDEVR	R	T	99.70%	87.6	32.4	13.3	81.9	0	1	1	0	2	1,701.91	3,227.00		391931	65	79	Empty	TRUE
26964-26969_EloweS_humain_20211221	26964 M(5-11) CH	26964 M(5-11) CH	Ingel26964_EloweS_M(5-11)CH (F005022)	Tubulin alpha-1B chain OS=Homo sapiens OX=9606 GN=TUBA1B PE=1 SV=1	P68363	TUBA1B	REF_HomoSapiens_20200510_UP000005640_20200924.fasta	50,151.70	100.00%	15	23	29	0.07%	42.60%	DVNAAIATIK	K	T	99.40%	35.3	32.4	21.4	26.6	0	1	0	0	2	1,015.58	2,081.00		235553	327	336	Empty	TRUE
26964-26969_EloweS_humain_20211221	26964 M(5-11) CH	26964 M(5-11) CH	Ingel26964_EloweS_M(5-11)CH (F005022)	Tubulin alpha-1B chain OS=Homo sapiens OX=9606 GN=TUBA1B PE=1 SV=1	P68363	TUBA1B	REF_HomoSapiens_20200510_UP000005640_20200924.fasta	50,151.70	100.00%	15	23	29	0.07%	42.60%	EDMAALEK	R	D	99.00%	49.2	29.5	19.6	37.5	0	2	0	0	2	906.4238	1,274.00		28,185.10	423	430	Empty	TRUE	P68366-2,P68366
26964-26969_EloweS_humain_20211221	26964 M(5-11) CH	26964 M(5-11) CH	Ingel26964_EloweS_M(5-11)CH (F005022)	Tubulin alpha-1B chain OS=Homo sapiens OX=9606 GN=TUBA1B PE=1 SV=1	P68363	TUBA1B	REF_HomoSapiens_20200510_UP000005640_20200924.fasta	50,151.70	100.00%	15	23	29	0.07%	42.60%	EIIDLVLDR	K	I	99.70%	44.5	29.7	20	27.8	0	2	0	0	2	1,085.62	3,064.50		69,850.10	113	121	Empty	TRUE
26964-26969_EloweS_humain_20211221	26964 M(5-11) CH	26964 M(5-11) CH	Ingel26964_EloweS_M(5-11)CH (F005022)	Tubulin alpha-1B chain OS=Homo sapiens OX=9606 GN=TUBA1B PE=1 SV=1	P68363	TUBA1B	REF_HomoSapiens_20200510_UP000005640_20200924.fasta	50,151.70	100.00%	15	23	29	0.07%	42.60%	FDGALNVDLTEFQTNLVPYPR	R	I	99.70%	70.9	33.1	13	67.8	0	1	1	0	2	2,409.21	3,731.50		78,646.30	244	264	Empty	TRUE	P68366-2,P68366
26964-26969_EloweS_humain_20211221	26964 M(5-11) CH	26964 M(5-11) CH	Ingel26964_EloweS_M(5-11)CH (F005022)	Tubulin alpha-1B chain OS=Homo sapiens OX=9606 GN=TUBA1B PE=1 SV=1	P68363	TUBA1B	REF_HomoSapiens_20200510_UP000005640_20200924.fasta	50,151.70	100.00%	15	23	29	0.07%	42.60%	FDLMYAK	K	R	90.00%	35.1	26.3	14.9	29.9	0	4	0	0	2	887.4332	1,964.50		334195	395	401	Empty	TRUE	P68366-2,P68366
26964-26969_EloweS_humain_20211221	26964 M(5-11) CH	26964 M(5-11) CH	Ingel26964_EloweS_M(5-11)CH (F005022)	Tubulin alpha-1B chain OS=Homo sapiens OX=9606 GN=TUBA1B PE=1 SV=1	P68363	TUBA1B	REF_HomoSapiens_20200510_UP000005640_20200924.fasta	50,151.70	100.00%	15	23	29	0.07%	42.60%	IHFPLATYAPVISAEK	R	A	99.70%	63.1	30.5	0	63.1	0	0	1	0	2	1,756.96	2,750.00		156607	265	280	Empty	TRUE	P68366-2,P68366
26964-26969_EloweS_humain_20211221	26964 M(5-11) CH	26964 M(5-11) CH	Ingel26964_EloweS_M(5-11)CH (F005022)	Tubulin alpha-1B chain OS=Homo sapiens OX=9606 GN=TUBA1B PE=1 SV=1	P68363	TUBA1B	REF_HomoSapiens_20200510_UP000005640_20200924.fasta	50,151.70	100.00%	15	23	29	0.07%	42.60%	LISQIVSSITASLR	R	F	99.70%	79.8	27.1	0	79.8	0	2	2	0	2	1,487.88	3,601.00		137588	230	243	Empty	TRUE	P68366-2,P68366
26964-26969_EloweS_humain_20211221	26964 M(5-11) CH	26964 M(5-11) CH	Ingel26964_EloweS_M(5-11)CH (F005022)	Tubulin alpha-1B chain OS=Homo sapiens OX=9606 GN=TUBA1B PE=1 SV=1	P68363	TUBA1B	REF_HomoSapiens_20200510_UP000005640_20200924.fasta	50,151.70	100.00%	15	23	29	0.07%	42.60%	LSVDYGK	R	K	90.00%	39.5	25	13.8	15.6	0	1	0	0	2	781.4091	1,412.00		39,346.30	157	163	Empty	TRUE	P68366-2,P68366
26964-26969_EloweS_humain_20211221	26964 M(5-11) CH	26964 M(5-11) CH	Ingel26964_EloweS_M(5-11)CH (F005022)	Tubulin alpha-1B chain OS=Homo sapiens OX=9606 GN=TUBA1B PE=1 SV=1	P68363	TUBA1B	REF_HomoSapiens_20200510_UP000005640_20200924.fasta	50,151.70	100.00%	15	23	29	0.07%	42.60%	LSVDYGKK	R	S	93.30%	16.8	27.8	13.1	15.2	0	1	0	0	2	909.5041	1,166.00		4,994.28	157	164	Empty	TRUE	P68366-2,P68366
26964-26969_EloweS_humain_20211221	26964 M(5-11) CH	26964 M(5-11) CH	Ingel26964_EloweS_M(5-11)CH (F005022)	Tubulin alpha-1B chain OS=Homo sapiens OX=9606 GN=TUBA1B PE=1 SV=1	P68363	TUBA1B	REF_HomoSapiens_20200510_UP000005640_20200924.fasta	50,151.70	100.00%	15	23	29	0.07%	42.60%	NLDIERPTYTNLNR	R	L	99.20%	31.3	33.3	19.4	24.7	0	0	1	0	2	1,718.88	1,932.00		180005	216	229	Empty	TRUE	P68366-2,P68366
26964-26969_EloweS_humain_20211221	26964 M(5-11) CH	26964 M(5-11) CH	Ingel26964_EloweS_M(5-11)CH (F005022)	Tubulin alpha-1B chain OS=Homo sapiens OX=9606 GN=TUBA1B PE=1 SV=1	P68363	TUBA1B	REF_HomoSapiens_20200510_UP000005640_20200924.fasta	50,151.70	100.00%	15	23	29	0.07%	42.60%	QLFHPEQLITGK	R	E	99.70%	57.2	29.5	17.2	0	0	1	1	0	2	1,410.77	2,278.00		181393	85	96	Empty	TRUE	P68366-2,P68366
26964-26969_EloweS_humain_20211221	26964 M(5-11) CH	26964 M(5-11) CH	Ingel26964_EloweS_M(5-11)CH (F005022)	Tubulin alpha-1B chain OS=Homo sapiens OX=9606 GN=TUBA1B PE=1 SV=1	P68363	TUBA1B	REF_HomoSapiens_20200510_UP000005640_20200924.fasta	50,151.70	100.00%	15	23	29	0.07%	42.60%	TIGGGDDSFNTFFSETGAGK	K	H	99.70%	123	28.5	0	123	0	2	1	0	2	2,007.89	2,953.00		243762	41	60	Empty	TRUE
26964-26969_EloweS_humain_20211221	26964 M(5-11) CH	26964 M(5-11) CH	Ingel26964_EloweS_M(5-11)CH (F005022)	Tubulin alpha-1B chain OS=Homo sapiens OX=9606 GN=TUBA1B PE=1 SV=1	P68363	TUBA1B	REF_HomoSapiens_20200510_UP000005640_20200924.fasta	50,151.70	100.00%	15	23	29	0.07%	42.60%	VGINYQPPTVVPGGDLAK	K	V	93.20%	19.9	30.4	0	13.8	0	1	0	0	2	1,824.99	2,587.00		36,260.30	353	370	Empty	TRUE	P68366-2,P68366
26964-26969_EloweS_humain_20211221	26964 M(5-11) CH	26964 M(5-11) CH	Ingel26964_EloweS_M(5-11)CH (F005022)	Nucleolar and coiled-body phosphoprotein 1 (Fragment) OS=Homo sapiens OX=9606 GN=NOLC1 PE=1 SV=1	A0A0A0MRM9,Q14978,Q14978-2,Q14978-3	NOLC1	REF_HomoSapiens_20200510_UP000005640_20200924.fasta	73,604.20	56.10%	1	1	1	0.00%	2.12%	VVPSDLYPLVLGFLR	R	D	76.10%	17.4	25.7	0	17.4	0	1	0	0	2	1,687.98	4,287.00		36,369.90	9	23	Empty	TRUE
26964-26969_EloweS_humain_20211221	26964 M(5-11) CH	26964 M(5-11) CH	Ingel26964_EloweS_M(5-11)CH (F005022)	Aspartate--tRNA ligase, cytoplasmic OS=Homo sapiens OX=9606 GN=DARS1 PE=1 SV=2	P14868	DARS1	REF_HomoSapiens_20200510_UP000005640_20200924.fasta	57,136.70	100.00%	5	5	5	0.01%	10.20%	FGAPPHAGGGIGLER	R	V	91.40%	19.4	32.3	14.1	15.5	0	0	1	0	2	1,435.74	1,712.00		23,695.80	461	475	Empty	TRUE
26964-26969_EloweS_humain_20211221	26964 M(5-11) CH	26964 M(5-11) CH	Ingel26964_EloweS_M(5-11)CH (F005022)	Aspartate--tRNA ligase, cytoplasmic OS=Homo sapiens OX=9606 GN=DARS1 PE=1 SV=2	P14868	DARS1	REF_HomoSapiens_20200510_UP000005640_20200924.fasta	57,136.70	100.00%	5	5	5	0.01%	10.20%	FLEPTLR	K	L	50.60%	13.3	31.6	25.7	6.1	0	1	0	0	2	875.4986	2,037.00		35,527.00	339	345	Empty	TRUE
26964-26969_EloweS_humain_20211221	26964 M(5-11) CH	26964 M(5-11) CH	Ingel26964_EloweS_M(5-11)CH (F005022)	Aspartate--tRNA ligase, cytoplasmic OS=Homo sapiens OX=9606 GN=DARS1 PE=1 SV=2	P14868	DARS1	REF_HomoSapiens_20200510_UP000005640_20200924.fasta	57,136.70	100.00%	5	5	5	0.01%	10.20%	FQTEIQTVNK	R	Q	98.30%	26.5	32	17.9	23.5	0	1	0	0	2	1,207.63	1,599.00		19,199.90	321	330	Empty	TRUE
26964-26969_EloweS_humain_20211221	26964 M(5-11) CH	26964 M(5-11) CH	Ingel26964_EloweS_M(5-11)CH (F005022)	Aspartate--tRNA ligase, cytoplasmic OS=Homo sapiens OX=9606 GN=DARS1 PE=1 SV=2	P14868	DARS1	REF_HomoSapiens_20200510_UP000005640_20200924.fasta	57,136.70	100.00%	5	5	5	0.01%	10.20%	IYVISLAEPR	K	L	99.70%	45.4	28.7	14.8	44	0	1	0	0	2	1,160.67	2,583.00		49,853.40	142	151	Empty	TRUE
26964-26969_EloweS_humain_20211221	26964 M(5-11) CH	26964 M(5-11) CH	Ingel26964_EloweS_M(5-11)CH (F005022)	Aspartate--tRNA ligase, cytoplasmic OS=Homo sapiens OX=9606 GN=DARS1 PE=1 SV=2	P14868	DARS1	REF_HomoSapiens_20200510_UP000005640_20200924.fasta	57,136.70	100.00%	5	5	5	0.01%	10.20%	VFSIGPVFR	K	A	97.50%	21.5	27.3	0	21.1	0	1	0	0	2	1,021.58	2,769.00		25,339.30	265	273	Empty	TRUE
26964-26969_EloweS_humain_20211221	26964 M(5-11) CH	26964 M(5-11) CH	Ingel26964_EloweS_M(5-11)CH (F005022)	Heterogeneous nuclear ribonucleoprotein L OS=Homo sapiens OX=9606 GN=HNRNPL PE=1 SV=2	P14866	HNRNPL	REF_HomoSapiens_20200510_UP000005640_20200924.fasta	64,132.80	100.00%	4	5	5	0.01%	9.68%	FSTPEQAAK	R	N	95.50%	20.8	30.7	18.8	18.7	0	1	0	0	2	978.4891	1,229.00		15,667.80	485	493	Empty	TRUE
26964-26969_EloweS_humain_20211221	26964 M(5-11) CH	26964 M(5-11) CH	Ingel26964_EloweS_M(5-11)CH (F005022)	Heterogeneous nuclear ribonucleoprotein L OS=Homo sapiens OX=9606 GN=HNRNPL PE=1 SV=2	P14866	HNRNPL	REF_HomoSapiens_20200510_UP000005640_20200924.fasta	64,132.80	100.00%	4	5	5	0.01%	9.68%	NDQDTWDYTNPNLSGQGDPGSNPNKR	K	Q	80.80%	19.4	28	0	3.56	0	0	2	0	2	2,890.26	1,967.00		40,381.90	278	303	Empty	TRUE
26964-26969_EloweS_humain_20211221	26964 M(5-11) CH	26964 M(5-11) CH	Ingel26964_EloweS_M(5-11)CH (F005022)	Heterogeneous nuclear ribonucleoprotein L OS=Homo sapiens OX=9606 GN=HNRNPL PE=1 SV=2	P14866	HNRNPL	REF_HomoSapiens_20200510_UP000005640_20200924.fasta	64,132.80	100.00%	4	5	5	0.01%	9.68%	NPNGPYPYTLK	K	L	78.90%	16.1	32.9	17.4	12.5	0	1	0	0	2	1,263.64	1,842.00		18,620.00	569	579	Empty	TRUE
26964-26969_EloweS_humain_20211221	26964 M(5-11) CH	26964 M(5-11) CH	Ingel26964_EloweS_M(5-11)CH (F005022)	Heterogeneous nuclear ribonucleoprotein L OS=Homo sapiens OX=9606 GN=HNRNPL PE=1 SV=2	P14866	HNRNPL	REF_HomoSapiens_20200510_UP000005640_20200924.fasta	64,132.80	100.00%	4	5	5	0.01%	9.68%	SSSGLLEWESK	R	S	99.70%	55.3	32.1	18.2	49.8	0	1	0	0	2	1,222.60	2,265.00		52,745.40	542	552	Empty	TRUE
26964-26969_EloweS_humain_20211221	26964 M(5-11) CH	26964 M(5-11) CH	Ingel26964_EloweS_M(5-11)CH (F005022)	Prostaglandin E synthase 3 OS=Homo sapiens OX=9606 GN=PTGES3 PE=1 SV=1	A0A087WYT3,B4DDC6,Q15185,Q15185-4	PTGES3	REF_HomoSapiens_20200510_UP000005640_20200924.fasta	18,697.90	94.20%	1	1	1	0.00%	4.88%	DVNVNFEK	K	S	97.60%	23.5	30.7	0	21.8	0	1	0	0	2	964.4734	1,739.00		30,360.10	26	33	Empty	TRUE
26964-26969_EloweS_humain_20211221	26964 M(5-11) CH	26964 M(5-11) CH	Ingel26964_EloweS_M(5-11)CH (F005022)	Retrotransposon-derived protein PEG10 OS=Homo sapiens OX=9606 GN=PEG10 PE=1 SV=1	A0A087WUL4,A0A087WX23,A0A087WXK2,Q86TG7	PEG10	REF_HomoSapiens_20200510_UP000005640_20200924.fasta	80,173.00	95.70%	1	1	1	0.00%	1.21%	LTEENTTLR	K	E	93.50%	18.7	32.3	18	14.3	0	1	0	0	2	1,076.56	1,282.00		14,101.80	37	45	Empty	TRUE
26964-26969_EloweS_humain_20211221	26964 M(5-11) CH	26964 M(5-11) CH	Ingel26964_EloweS_M(5-11)CH (F005022)	10 kDa heat shock protein, mitochondrial OS=Homo sapiens OX=9606 GN=HSPE1 PE=1 SV=2	P61604	HSPE1	REF_HomoSapiens_20200510_UP000005640_20200924.fasta	10,931.80	100.00%	4	4	4	0.01%	40.20%	FLPLFDR	K	V	89.50%	17.8	29.8	18.5	12	0	1	0	0	2	907.5037	2,825.00		29,185.80	9	15	Empty	TRUE
26964-26969_EloweS_humain_20211221	26964 M(5-11) CH	26964 M(5-11) CH	Ingel26964_EloweS_M(5-11)CH (F005022)	10 kDa heat shock protein, mitochondrial OS=Homo sapiens OX=9606 GN=HSPE1 PE=1 SV=2	P61604	HSPE1	REF_HomoSapiens_20200510_UP000005640_20200924.fasta	10,931.80	100.00%	4	4	4	0.01%	40.20%	GGEIQPVSVK	K	V	93.20%	15.8	26.8	15.8	14.5	0	1	0	0	2	1,013.56	1,455.00		22,954.60	57	66	Empty	TRUE
26964-26969_EloweS_humain_20211221	26964 M(5-11) CH	26964 M(5-11) CH	Ingel26964_EloweS_M(5-11)CH (F005022)	10 kDa heat shock protein, mitochondrial OS=Homo sapiens OX=9606 GN=HSPE1 PE=1 SV=2	P61604	HSPE1	REF_HomoSapiens_20200510_UP000005640_20200924.fasta	10,931.80	100.00%	4	4	4	0.01%	40.20%	VLLPEYGGTK	K	V	98.90%	29.6	30.8	13	21.5	0	1	0	0	2	1,076.60	1,991.00		44,529.20	71	80	Empty	TRUE
26964-26969_EloweS_humain_20211221	26964 M(5-11) CH	26964 M(5-11) CH	Ingel26964_EloweS_M(5-11)CH (F005022)	10 kDa heat shock protein, mitochondrial OS=Homo sapiens OX=9606 GN=HSPE1 PE=1 SV=2	P61604	HSPE1	REF_HomoSapiens_20200510_UP000005640_20200924.fasta	10,931.80	100.00%	4	4	4	0.01%	40.20%	VLQATVVAVGSGSK	K	G	99.70%	48.3	30	0	43.3	0	1	0	0	2	1,315.76	1,856.00		73,564.40	41	54	Empty	TRUE
26964-26969_EloweS_humain_20211221	26964 M(5-11) CH	26964 M(5-11) CH	Ingel26964_EloweS_M(5-11)CH (F005022)	Chloride intracellular channel protein 1 OS=Homo sapiens OX=9606 GN=CLIC1 PE=1 SV=4	O00299	CLIC1	REF_HomoSapiens_20200510_UP000005640_20200924.fasta	26,923.30	99.10%	2	2	2	0.00%	18.70%	LAALNPESNTAGLDIFAK	K	F	95.00%	21.2	32.8	0	21.2	0	1	0	0	2	1,844.98	3,033.00		35,934.10	96	113	Empty	TRUE
26964-26969_EloweS_humain_20211221	26964 M(5-11) CH	26964 M(5-11) CH	Ingel26964_EloweS_M(5-11)CH (F005022)	Chloride intracellular channel protein 1 OS=Homo sapiens OX=9606 GN=CLIC1 PE=1 SV=4	O00299	CLIC1	REF_HomoSapiens_20200510_UP000005640_20200924.fasta	26,923.30	99.10%	2	2	2	0.00%	18.70%	VLDNYLTSPLPEEVDETSAEDEGVSQR	K	K	72.60%	18.8	31.4	0	18.8	0	0	1	0	2	2,993.37	3,012.00		33,889.70	139	165	Empty	TRUE
26964-26969_EloweS_humain_20211221	26964 M(5-11) CH	26964 M(5-11) CH	Ingel26964_EloweS_M(5-11)CH (F005022)	Reticulocalbin-1 OS=Homo sapiens OX=9606 GN=RCN1 PE=1 SV=1	Q15293,Q15293-2	RCN1	REF_HomoSapiens_20200510_UP000005640_20200924.fasta	33,027.10	98.90%	1	1	1	0.00%	3.93%	EIVVLETLEDIDK	K	N	94.70%	21.8	31.8	17	19.4	0	1	0	0	2	1,515.82	3,442.00		33,636.50	154	166	Empty	TRUE
26964-26969_EloweS_humain_20211221	26964 M(5-11) CH	26964 M(5-11) CH	Ingel26964_EloweS_M(5-11)CH (F005022)	Peptidyl-prolyl cis-trans isomerase B OS=Homo sapiens OX=9606 GN=PPIB PE=1 SV=2	P23284	PPIB	REF_HomoSapiens_20200510_UP000005640_20200924.fasta	23,743.20	100.00%	8	11	12	0.03%	31.00%	DFMIQGGDFTR	K	G	99.70%	58	28.5	16.4	50.8	0	2	0	0	2	1,286.58	2,526.00		87,199.90	99	109	Empty	TRUE
26964-26969_EloweS_humain_20211221	26964 M(5-11) CH	26964 M(5-11) CH	Ingel26964_EloweS_M(5-11)CH (F005022)	Peptidyl-prolyl cis-trans isomerase B OS=Homo sapiens OX=9606 GN=PPIB PE=1 SV=2	P23284	PPIB	REF_HomoSapiens_20200510_UP000005640_20200924.fasta	23,743.20	100.00%	8	11	12	0.03%	31.00%	FPDENFK	R	L	90.00%	35.9	27.7	27	14.5	0	2	0	0	2	896.4149	1,731.00		77,970.00	123	129	Empty	TRUE
26964-26969_EloweS_humain_20211221	26964 M(5-11) CH	26964 M(5-11) CH	Ingel26964_EloweS_M(5-11)CH (F005022)	Peptidyl-prolyl cis-trans isomerase B OS=Homo sapiens OX=9606 GN=PPIB PE=1 SV=2	P23284	PPIB	REF_HomoSapiens_20200510_UP000005640_20200924.fasta	23,743.20	100.00%	8	11	12	0.03%	31.00%	IEVEKPFAIAK	K	-	99.10%	32.3	28.4	22.9	18.8	0	1	1	0	2	1,244.73	1,906.00		98,630.80	205	215	Empty	TRUE
26964-26969_EloweS_humain_20211221	26964 M(5-11) CH	26964 M(5-11) CH	Ingel26964_EloweS_M(5-11)CH (F005022)	Peptidyl-prolyl cis-trans isomerase B OS=Homo sapiens OX=9606 GN=PPIB PE=1 SV=2	P23284	PPIB	REF_HomoSapiens_20200510_UP000005640_20200924.fasta	23,743.20	100.00%	8	11	12	0.03%	31.00%	IEVEKPFAIAKE	K	-	65.00%	13.6	30.8	16.8	10.2	0	1	0	0	2	1,373.77	1,975.00		21,896.40	205	216	Empty	TRUE
26964-26969_EloweS_humain_20211221	26964 M(5-11) CH	26964 M(5-11) CH	Ingel26964_EloweS_M(5-11)CH (F005022)	Peptidyl-prolyl cis-trans isomerase B OS=Homo sapiens OX=9606 GN=PPIB PE=1 SV=2	P23284	PPIB	REF_HomoSapiens_20200510_UP000005640_20200924.fasta	23,743.20	100.00%	8	11	12	0.03%	31.00%	TAWLDGK	K	H	90.00%	31.5	29.3	21.4	17.2	0	1	0	0	2	790.4095	1,672.00		36,567.10	159	165	Empty	TRUE
26964-26969_EloweS_humain_20211221	26964 M(5-11) CH	26964 M(5-11) CH	Ingel26964_EloweS_M(5-11)CH (F005022)	Peptidyl-prolyl cis-trans isomerase B OS=Homo sapiens OX=9606 GN=PPIB PE=1 SV=2	P23284	PPIB	REF_HomoSapiens_20200510_UP000005640_20200924.fasta	23,743.20	100.00%	8	11	12	0.03%	31.00%	TVDNFVALATGEK	K	G	99.70%	63.5	31.6	17.7	49.6	0	1	0	0	2	1,364.71	2,627.00		170312	72	84	Empty	TRUE
26964-26969_EloweS_humain_20211221	26964 M(5-11) CH	26964 M(5-11) CH	Ingel26964_EloweS_M(5-11)CH (F005022)	Peptidyl-prolyl cis-trans isomerase B OS=Homo sapiens OX=9606 GN=PPIB PE=1 SV=2	P23284	PPIB	REF_HomoSapiens_20200510_UP000005640_20200924.fasta	23,743.20	100.00%	8	11	12	0.03%	31.00%	VIFGLFGK	R	T	99.00%	37.1	25.5	0	37.1	0	1	0	0	2	880.5292	2,956.00		36,306.30	60	67	Empty	TRUE
26964-26969_EloweS_humain_20211221	26964 M(5-11) CH	26964 M(5-11) CH	Ingel26964_EloweS_M(5-11)CH (F005022)	Peptidyl-prolyl cis-trans isomerase B OS=Homo sapiens OX=9606 GN=PPIB PE=1 SV=2	P23284	PPIB	REF_HomoSapiens_20200510_UP000005640_20200924.fasta	23,743.20	100.00%	8	11	12	0.03%	31.00%	VLEGMEVVR	K	K	99.70%	39.6	32.4	17.5	28.6	0	2	0	0	2	1,031.56	1,739.50		87,875.50	172	180	Empty	TRUE
26964-26969_EloweS_humain_20211221	26964 M(5-11) CH	26964 M(5-11) CH	Ingel26964_EloweS_M(5-11)CH (F005022)	X-ray repair cross-complementing protein 5 OS=Homo sapiens OX=9606 GN=XRCC5 PE=1 SV=3	P13010	XRCC5	REF_HomoSapiens_20200510_UP000005640_20200924.fasta	82,707.10	94.40%	1	1	1	0.00%	1.23%	TLFPLIEAK	K	K	96.10%	25.1	28.8	22	15.4	0	1	0	0	2	1,031.61	2,854.00		32,103.60	535	543	Empty	TRUE
26964-26969_EloweS_humain_20211221	26964 M(5-11) CH	26964 M(5-11) CH	Ingel26964_EloweS_M(5-11)CH (F005022)	A0A087WYJ7-DECOY	A0A087WYJ7-DECOY			0	63.90%	1	1	1	0.00%	0.00%	LLTNLTK	?	?	81.50%	12.2	25	15.7	10.3	0	1	0	0	2	803.4875	1,656.00		42,781.60	0	0	Empty	TRUE
26964-26969_EloweS_humain_20211221	26964 M(5-11) CH	26964 M(5-11) CH	Ingel26964_EloweS_M(5-11)CH (F005022)	Four and a half LIM domains protein 2 OS=Homo sapiens OX=9606 GN=FHL2 PE=1 SV=3	Q14192	FHL2	REF_HomoSapiens_20200510_UP000005640_20200924.fasta	32,192.40	100.00%	2	3	3	0.01%	6.45%	KPITTGGVTYR	K	E	99.70%	45.4	29.2	13.1	45.4	0	1	1	0	2	1,192.67	1,216.00		20,120.90	167	177	Empty	TRUE
26964-26969_EloweS_humain_20211221	26964 M(5-11) CH	26964 M(5-11) CH	Ingel26964_EloweS_M(5-11)CH (F005022)	Four and a half LIM domains protein 2 OS=Homo sapiens OX=9606 GN=FHL2 PE=1 SV=3	Q14192	FHL2	REF_HomoSapiens_20200510_UP000005640_20200924.fasta	32,192.40	100.00%	2	3	3	0.01%	6.45%	YISFEER	K	Q	90.00%	23.8	26.7	16	17.2	0	1	0	0	2	943.4519	1,751.00		42,958.60	236	242	Empty	TRUE
26964-26969_EloweS_humain_20211221	26964 M(5-11) CH	26964 M(5-11) CH	Ingel26964_EloweS_M(5-11)CH (F005022)	6-phosphogluconate dehydrogenase, decarboxylating OS=Homo sapiens OX=9606 GN=PGD PE=1 SV=3	P52209,P52209-2	PGD	REF_HomoSapiens_20200510_UP000005640_20200924.fasta	53,141.90	80.50%	1	1	1	0.00%	2.90%	NPELQNLLLDDFFK	R	S	68.70%	15.3	32.6	0	15.3	0	1	0	0	2	1,705.88	3,846.00		17,240.70	383	396	Empty	TRUE
26964-26969_EloweS_humain_20211221	26964 M(5-11) CH	26964 M(5-11) CH	Ingel26964_EloweS_M(5-11)CH (F005022)	Peptidyl-prolyl cis-trans isomerase FKBP4 OS=Homo sapiens OX=9606 GN=FKBP4 PE=1 SV=3	Q02790	FKBP4	REF_HomoSapiens_20200510_UP000005640_20200924.fasta	51,805.90	99.30%	1	1	1	0.00%	3.70%	FEIGEGENLDLPYGLER	R	A	99.70%	55.1	32.5	13.3	54.2	0	1	0	0	2	1,950.94	3,206.00		26,828.70	190	206	Empty	TRUE
26964-26969_EloweS_humain_20211221	26964 M(5-11) CH	26964 M(5-11) CH	Ingel26964_EloweS_M(5-11)CH (F005022)	Eukaryotic translation initiation factor 2 subunit 2 OS=Homo sapiens OX=9606 GN=EIF2S2 PE=1 SV=2	P20042	EIF2S2	REF_HomoSapiens_20200510_UP000005640_20200924.fasta	38,389.70	100.00%	2	2	2	0.00%	6.61%	DYTYEELLNR	R	V	99.20%	29.5	29.2	0	29.5	0	1	0	0	2	1,315.62	2,650.00		42,468.50	173	182	Empty	TRUE
26964-26969_EloweS_humain_20211221	26964 M(5-11) CH	26964 M(5-11) CH	Ingel26964_EloweS_M(5-11)CH (F005022)	Eukaryotic translation initiation factor 2 subunit 2 OS=Homo sapiens OX=9606 GN=EIF2S2 PE=1 SV=2	P20042	EIF2S2	REF_HomoSapiens_20200510_UP000005640_20200924.fasta	38,389.70	100.00%	2	2	2	0.00%	6.61%	IFDIDEAEEGVK	K	D	99.30%	31.3	31.1	14.4	29.5	0	1	0	0	2	1,364.66	2,470.00		32,065.40	88	99	Empty	TRUE
26964-26969_EloweS_humain_20211221	26964 M(5-11) CH	26964 M(5-11) CH	Ingel26964_EloweS_M(5-11)CH (F005022)	Trypsin Cont_type=Reagent	P00761-CONT		contaminants_thegpm_20170713.fasta	24,409.30	100.00%	3	5	10	0.02%	16.50%	IITHPNFNGNTLDNDIMLIK	K	L	99.10%	31.9	32.5	13.1	31.9	0	1	1	0	2	2,299.18	2,659.50		238383	78	97	Empty	TRUE
26964-26969_EloweS_humain_20211221	26964 M(5-11) CH	26964 M(5-11) CH	Ingel26964_EloweS_M(5-11)CH (F005022)	Trypsin Cont_type=Reagent	P00761-CONT		contaminants_thegpm_20170713.fasta	24,409.30	100.00%	3	5	10	0.02%	16.50%	LSSPATLNSR	K	V	99.60%	37	31.2	21.4	33.2	0	2	0	0	2	1,045.56	1,444.00		72,841.60	98	107	Empty	TRUE
26964-26969_EloweS_humain_20211221	26964 M(5-11) CH	26964 M(5-11) CH	Ingel26964_EloweS_M(5-11)CH (F005022)	Trypsin Cont_type=Reagent	P00761-CONT		contaminants_thegpm_20170713.fasta	24,409.30	100.00%	3	5	10	0.02%	16.50%	VATVSLPR	R	S	99.00%	48.9	27.5	21.2	20.5	0	6	0	0	2	842.5094	1,744.50		1316150	108	115	Empty	TRUE
26964-26969_EloweS_humain_20211221	26964 M(5-11) CH	26964 M(5-11) CH	Ingel26964_EloweS_M(5-11)CH (F005022)	Histone H3.3 (Fragment) OS=Homo sapiens OX=9606 GN=H3-3B PE=1 SV=1	K7ES00	H3-3B	REF_HomoSapiens_20200510_UP000005640_20200924.fasta	16,622.00	77.10%	1	1	1	0.00%	4.64%	EIAQDFK	R	T	65.70%	13.9	29.5	24.5	0.98	0	1	0	0	2	850.4306	1,422.00		19,391.80	74	80	Empty	TRUE
26964-26969_EloweS_humain_20211221	26964 M(5-11) CH	26964 M(5-11) CH	Ingel26964_EloweS_M(5-11)CH (F005022)	Fructose-bisphosphate aldolase OS=Homo sapiens OX=9606 GN=ALDOA PE=1 SV=1	J3KPS3	ALDOA	REF_HomoSapiens_20200510_UP000005640_20200924.fasta	39,818.00	100.00%	5	5	5	0.01%	18.50%	ADDGRPFPQVIK	K	S	94.30%	22.5	31.4	26.4	4.54	0	1	0	0	2	1,342.71	1,823.00		21,132.80	88	99	Empty	TRUE
26964-26969_EloweS_humain_20211221	26964 M(5-11) CH	26964 M(5-11) CH	Ingel26964_EloweS_M(5-11)CH (F005022)	Fructose-bisphosphate aldolase OS=Homo sapiens OX=9606 GN=ALDOA PE=1 SV=1	J3KPS3	ALDOA	REF_HomoSapiens_20200510_UP000005640_20200924.fasta	39,818.00	100.00%	5	5	5	0.01%	18.50%	GILAADESTGSIAK	K	R	99.70%	43.5	33	13.2	40.5	0	1	0	0	2	1,332.70	1,887.00		42,926.30	29	42	Empty	TRUE
26964-26969_EloweS_humain_20211221	26964 M(5-11) CH	26964 M(5-11) CH	Ingel26964_EloweS_M(5-11)CH (F005022)	Fructose-bisphosphate aldolase OS=Homo sapiens OX=9606 GN=ALDOA PE=1 SV=1	J3KPS3	ALDOA	REF_HomoSapiens_20200510_UP000005640_20200924.fasta	39,818.00	100.00%	5	5	5	0.01%	18.50%	GVVPLAGTNGETTTQGLDGLSER	K	C	99.30%	36.7	32.7	0	36.7	0	1	0	0	2	2,272.14	2,580.00		30,534.40	112	134	Empty	TRUE
26964-26969_EloweS_humain_20211221	26964 M(5-11) CH	26964 M(5-11) CH	Ingel26964_EloweS_M(5-11)CH (F005022)	Fructose-bisphosphate aldolase OS=Homo sapiens OX=9606 GN=ALDOA PE=1 SV=1	J3KPS3	ALDOA	REF_HomoSapiens_20200510_UP000005640_20200924.fasta	39,818.00	100.00%	5	5	5	0.01%	18.50%	PYQYPALTPEQK	M	K	99.70%	39.1	32.9	15.9	33.1	0	1	0	0	1	1,434.73	1,967.00		38,926.00	2	13	Empty	TRUE
26964-26969_EloweS_humain_20211221	26964 M(5-11) CH	26964 M(5-11) CH	Ingel26964_EloweS_M(5-11)CH (F005022)	Fructose-bisphosphate aldolase OS=Homo sapiens OX=9606 GN=ALDOA PE=1 SV=1	J3KPS3	ALDOA	REF_HomoSapiens_20200510_UP000005640_20200924.fasta	39,818.00	100.00%	5	5	5	0.01%	18.50%	VLAAVYK	K	A	90.00%	13.9	25	0	9.19	0	1	0	0	2	763.4712	1,492.00		44,820.90	213	219	Empty	TRUE
26964-26969_EloweS_humain_20211221	26964 M(5-11) CH	26964 M(5-11) CH	Ingel26964_EloweS_M(5-11)CH (F005022)	Carbamoyl-phosphate synthase [ammonia], mitochondrial OS=Homo sapiens OX=9606 GN=CPS1 PE=1 SV=2	P31327,P31327-3	CPS1	REF_HomoSapiens_20200510_UP000005640_20200924.fasta	164,942.70	100.00%	12	12	12	0.03%	9.67%	DGSIDLVINLPNNNTK	R	F	96.00%	22.8	31.5	13.7	22.8	0	1	0	0	2	1,726.90	2,993.00		37,753.00	1429	1444	Empty	TRUE
26964-26969_EloweS_humain_20211221	26964 M(5-11) CH	26964 M(5-11) CH	Ingel26964_EloweS_M(5-11)CH (F005022)	Carbamoyl-phosphate synthase [ammonia], mitochondrial OS=Homo sapiens OX=9606 GN=CPS1 PE=1 SV=2	P31327,P31327-3	CPS1	REF_HomoSapiens_20200510_UP000005640_20200924.fasta	164,942.70	100.00%	12	12	12	0.03%	9.67%	EPLFGISTGNLITGLAAGAK	K	T	99.70%	63	29	0	63	0	1	0	0	2	1,930.06	3,580.00		35,213.70	288	307	Empty	TRUE
26964-26969_EloweS_humain_20211221	26964 M(5-11) CH	26964 M(5-11) CH	Ingel26964_EloweS_M(5-11)CH (F005022)	Carbamoyl-phosphate synthase [ammonia], mitochondrial OS=Homo sapiens OX=9606 GN=CPS1 PE=1 SV=2	P31327,P31327-3	CPS1	REF_HomoSapiens_20200510_UP000005640_20200924.fasta	164,942.70	100.00%	12	12	12	0.03%	9.67%	GQNQPVLNITNK	R	Q	87.10%	15.4	30.1	18.3	10.9	0	1	0	0	2	1,325.72	1,709.00		25,070.50	317	328	Empty	TRUE
26964-26969_EloweS_humain_20211221	26964 M(5-11) CH	26964 M(5-11) CH	Ingel26964_EloweS_M(5-11)CH (F005022)	Carbamoyl-phosphate synthase [ammonia], mitochondrial OS=Homo sapiens OX=9606 GN=CPS1 PE=1 SV=2	P31327,P31327-3	CPS1	REF_HomoSapiens_20200510_UP000005640_20200924.fasta	164,942.70	100.00%	12	12	12	0.03%	9.67%	IALGIPLPEIK	K	N	99.70%	46.2	25	13.1	28.4	0	1	0	0	2	1,163.74	3,192.00		50,632.10	741	751	Empty	TRUE
26964-26969_EloweS_humain_20211221	26964 M(5-11) CH	26964 M(5-11) CH	Ingel26964_EloweS_M(5-11)CH (F005022)	Carbamoyl-phosphate synthase [ammonia], mitochondrial OS=Homo sapiens OX=9606 GN=CPS1 PE=1 SV=2	P31327,P31327-3	CPS1	REF_HomoSapiens_20200510_UP000005640_20200924.fasta	164,942.70	100.00%	12	12	12	0.03%	9.67%	IAPSFAVESIEDALK	K	A	99.70%	68.5	32.6	17.2	62.7	0	1	0	0	2	1,589.84	3,401.00		52,298.00	561	575	Empty	TRUE
26964-26969_EloweS_humain_20211221	26964 M(5-11) CH	26964 M(5-11) CH	Ingel26964_EloweS_M(5-11)CH (F005022)	Carbamoyl-phosphate synthase [ammonia], mitochondrial OS=Homo sapiens OX=9606 GN=CPS1 PE=1 SV=2	P31327,P31327-3	CPS1	REF_HomoSapiens_20200510_UP000005640_20200924.fasta	164,942.70	100.00%	12	12	12	0.03%	9.67%	IMGTSPLQIDR	K	A	92.10%	23.6	32.9	18.3	23.2	0	1	0	0	2	1,246.65	1,884.00		31,244.20	1075	1085	Empty	TRUE
26964-26969_EloweS_humain_20211221	26964 M(5-11) CH	26964 M(5-11) CH	Ingel26964_EloweS_M(5-11)CH (F005022)	Carbamoyl-phosphate synthase [ammonia], mitochondrial OS=Homo sapiens OX=9606 GN=CPS1 PE=1 SV=2	P31327,P31327-3	CPS1	REF_HomoSapiens_20200510_UP000005640_20200924.fasta	164,942.70	100.00%	12	12	12	0.03%	9.67%	SIFSAVLDELK	R	V	99.30%	37.9	29.9	13.5	36.4	0	1	0	0	2	1,221.67	3,642.00		35,609.00	1090	1100	Empty	TRUE
26964-26969_EloweS_humain_20211221	26964 M(5-11) CH	26964 M(5-11) CH	Ingel26964_EloweS_M(5-11)CH (F005022)	Carbamoyl-phosphate synthase [ammonia], mitochondrial OS=Homo sapiens OX=9606 GN=CPS1 PE=1 SV=2	P31327,P31327-3	CPS1	REF_HomoSapiens_20200510_UP000005640_20200924.fasta	164,942.70	100.00%	12	12	12	0.03%	9.67%	TSINVVR	R	H	90.00%	27	27.9	15.8	22.7	0	1	0	0	2	788.4624	1,344.00		13,137.30	683	689	Empty	TRUE
26964-26969_EloweS_humain_20211221	26964 M(5-11) CH	26964 M(5-11) CH	Ingel26964_EloweS_M(5-11)CH (F005022)	Carbamoyl-phosphate synthase [ammonia], mitochondrial OS=Homo sapiens OX=9606 GN=CPS1 PE=1 SV=2	P31327,P31327-3	CPS1	REF_HomoSapiens_20200510_UP000005640_20200924.fasta	164,942.70	100.00%	12	12	12	0.03%	9.67%	VAQAPWK	K	A	51.80%	9.28	25.1	13.8	5.81	0	1	0	0	2	799.4461	1,420.00		13,591.10	1101	1107	Empty	TRUE
26964-26969_EloweS_humain_20211221	26964 M(5-11) CH	26964 M(5-11) CH	Ingel26964_EloweS_M(5-11)CH (F005022)	Carbamoyl-phosphate synthase [ammonia], mitochondrial OS=Homo sapiens OX=9606 GN=CPS1 PE=1 SV=2	P31327,P31327-3	CPS1	REF_HomoSapiens_20200510_UP000005640_20200924.fasta	164,942.70	100.00%	12	12	12	0.03%	9.67%	VLGTSVESIMATEDR	K	Q	99.70%	48.9	32.7	13.4	45.5	0	1	0	0	2	1,607.79	2,564.00		42,039.20	533	547	Empty	TRUE
26964-26969_EloweS_humain_20211221	26964 M(5-11) CH	26964 M(5-11) CH	Ingel26964_EloweS_M(5-11)CH (F005022)	Carbamoyl-phosphate synthase [ammonia], mitochondrial OS=Homo sapiens OX=9606 GN=CPS1 PE=1 SV=2	P31327,P31327-3	CPS1	REF_HomoSapiens_20200510_UP000005640_20200924.fasta	164,942.70	100.00%	12	12	12	0.03%	9.67%	VMIGENVDEK	K	H	99.70%	40.5	31.6	16.3	31.7	0	1	0	0	2	1,149.55	1,400.00		14,419.60	1282	1291	Empty	TRUE
26964-26969_EloweS_humain_20211221	26964 M(5-11) CH	26964 M(5-11) CH	Ingel26964_EloweS_M(5-11)CH (F005022)	Carbamoyl-phosphate synthase [ammonia], mitochondrial OS=Homo sapiens OX=9606 GN=CPS1 PE=1 SV=2	P31327,P31327-3	CPS1	REF_HomoSapiens_20200510_UP000005640_20200924.fasta	164,942.70	100.00%	12	12	12	0.03%	9.67%	VPAIYGVDTR	K	M	85.70%	15.8	31.7	18.4	7.71	0	1	0	0	2	1,090.59	1,989.00		79,853.60	158	167	Empty	TRUE
26964-26969_EloweS_humain_20211221	26964 M(5-11) CH	26964 M(5-11) CH	Ingel26964_EloweS_M(5-11)CH (F005022)	Cleavage stimulation factor subunit 3 OS=Homo sapiens OX=9606 GN=CSTF3 PE=1 SV=2	E9PLP8,Q12996	CSTF3	REF_HomoSapiens_20200510_UP000005640_20200924.fasta	82,924.20	99.90%	2	2	2	0.00%	4.67%	FLAFESNIGDLASILK	R	V	74.90%	13.8	29.9	0	13.8	0	1	0	0	2	1,737.94	3,887.00		24,126.80	488	503	Empty	TRUE
26964-26969_EloweS_humain_20211221	26964 M(5-11) CH	26964 M(5-11) CH	Ingel26964_EloweS_M(5-11)CH (F005022)	Cleavage stimulation factor subunit 3 OS=Homo sapiens OX=9606 GN=CSTF3 PE=1 SV=2	E9PLP8,Q12996	CSTF3	REF_HomoSapiens_20200510_UP000005640_20200924.fasta	82,924.20	99.90%	2	2	2	0.00%	4.67%	LAAIIPDPVVAPSIVPVLK	K	D	99.40%	34.7	25	0	34.7	0	1	0	0	2	1,912.19	3,690.00		29,618.10	554	572	Empty	TRUE
26964-26969_EloweS_humain_20211221	26964 M(5-11) CH	26964 M(5-11) CH	Ingel26964_EloweS_M(5-11)CH (F005022)	60S ribosomal protein L10 OS=Homo sapiens OX=9606 GN=RPL10 PE=1 SV=2	F8W7C6	RPL10	REF_HomoSapiens_20200510_UP000005640_20200924.fasta	18,565.10	100.00%	4	5	6	0.01%	31.30%	EHVIEALR	K	R	94.20%	16.6	27.4	15.1	14.2	0	1	0	0	2	966.5367	1,395.00		31,724.20	95	102	Empty	TRUE
26964-26969_EloweS_humain_20211221	26964 M(5-11) CH	26964 M(5-11) CH	Ingel26964_EloweS_M(5-11)CH (F005022)	60S ribosomal protein L10 OS=Homo sapiens OX=9606 GN=RPL10 PE=1 SV=2	F8W7C6	RPL10	REF_HomoSapiens_20200510_UP000005640_20200924.fasta	18,565.10	100.00%	4	5	6	0.01%	31.30%	FNADEFEDMVAEK	K	R	99.70%	40.6	25	13.1	40.6	0	2	0	0	2	1,560.65	2,299.00		104702	125	137	Empty	TRUE
26964-26969_EloweS_humain_20211221	26964 M(5-11) CH	26964 M(5-11) CH	Ingel26964_EloweS_M(5-11)CH (F005022)	60S ribosomal protein L10 OS=Homo sapiens OX=9606 GN=RPL10 PE=1 SV=2	F8W7C6	RPL10	REF_HomoSapiens_20200510_UP000005640_20200924.fasta	18,565.10	100.00%	4	5	6	0.01%	31.30%	GAFGKPQGTVAR	R	V	98.40%	26.7	32.4	19.3	20.8	0	1	1	0	2	1,188.65	1,144.00		13,892.00	66	77	Empty	TRUE
26964-26969_EloweS_humain_20211221	26964 M(5-11) CH	26964 M(5-11) CH	Ingel26964_EloweS_M(5-11)CH (F005022)	60S ribosomal protein L10 OS=Homo sapiens OX=9606 GN=RPL10 PE=1 SV=2	F8W7C6	RPL10	REF_HomoSapiens_20200510_UP000005640_20200924.fasta	18,565.10	100.00%	4	5	6	0.01%	31.30%	MVSDEYEQLSSEALEAAR	-	I	96.80%	31.5	29.4	0	31.5	0	1	0	0	2	2,027.92	2,888.00		22,932.50	1	18	Empty	TRUE
26964-26969_EloweS_humain_20211221	26964 M(5-11) CH	26964 M(5-11) CH	Ingel26964_EloweS_M(5-11)CH (F005022)	ATP-dependent RNA helicase DDX39A OS=Homo sapiens OX=9606 GN=DDX39A PE=1 SV=2	O00148	DDX39A	REF_HomoSapiens_20200510_UP000005640_20200924.fasta	49,129.80	100.00%	3	3	3	0.01%	6.09%	ELAFQISK	R	E	99.00%	30.1	28.4	18.9	26.1	0	1	0	0	2	935.5197	2,112.00		35,555.20	123	130	Empty	TRUE
26964-26969_EloweS_humain_20211221	26964 M(5-11) CH	26964 M(5-11) CH	Ingel26964_EloweS_M(5-11)CH (F005022)	ATP-dependent RNA helicase DDX39A OS=Homo sapiens OX=9606 GN=DDX39A PE=1 SV=2	O00148	DDX39A	REF_HomoSapiens_20200510_UP000005640_20200924.fasta	49,129.80	100.00%	3	3	3	0.01%	6.09%	ILNDVQDR	K	F	99.00%	35.4	29.8	19.1	24	0	1	0	0	2	972.511	1,339.00		14,801.90	398	405	Empty	TRUE
26964-26969_EloweS_humain_20211221	26964 M(5-11) CH	26964 M(5-11) CH	Ingel26964_EloweS_M(5-11)CH (F005022)	ATP-dependent RNA helicase DDX39A OS=Homo sapiens OX=9606 GN=DDX39A PE=1 SV=2	O00148	DDX39A	REF_HomoSapiens_20200510_UP000005640_20200924.fasta	49,129.80	100.00%	3	3	3	0.01%	6.09%	ILVATNLFGR	R	G	99.40%	30.5	26.6	20.5	23.4	0	1	0	0	2	1,103.66	2,762.00		48,939.40	339	348	Empty	TRUE
26964-26969_EloweS_humain_20211221	26964 M(5-11) CH	26964 M(5-11) CH	Ingel26964_EloweS_M(5-11)CH (F005022)	Proliferation-associated protein 2G4 OS=Homo sapiens OX=9606 GN=PA2G4 PE=1 SV=3	Q9UQ80,Q9UQ80-2	PA2G4	REF_HomoSapiens_20200510_UP000005640_20200924.fasta	43,786.70	100.00%	3	3	3	0.01%	7.87%	ITSGPFEPDLYK	R	S	99.70%	43.9	31.7	0	43.9	0	1	0	0	2	1,366.69	2,386.00		40,519.40	333	344	Empty	TRUE
26964-26969_EloweS_humain_20211221	26964 M(5-11) CH	26964 M(5-11) CH	Ingel26964_EloweS_M(5-11)CH (F005022)	Proliferation-associated protein 2G4 OS=Homo sapiens OX=9606 GN=PA2G4 PE=1 SV=3	Q9UQ80,Q9UQ80-2	PA2G4	REF_HomoSapiens_20200510_UP000005640_20200924.fasta	43,786.70	100.00%	3	3	3	0.01%	7.87%	SDQDYILK	K	E	98.30%	26.9	29.6	17	20.8	0	1	0	0	2	981.4889	1,722.00		29,652.10	94	101	Empty	TRUE
26964-26969_EloweS_humain_20211221	26964 M(5-11) CH	26964 M(5-11) CH	Ingel26964_EloweS_M(5-11)CH (F005022)	Proliferation-associated protein 2G4 OS=Homo sapiens OX=9606 GN=PA2G4 PE=1 SV=3	Q9UQ80,Q9UQ80-2	PA2G4	REF_HomoSapiens_20200510_UP000005640_20200924.fasta	43,786.70	100.00%	3	3	3	0.01%	7.87%	SEMEVQDAELK	K	A	93.20%	17.5	28.7	13.1	16.9	0	1	0	0	2	1,294.58	1,363.00		11,307.00	345	355	Empty	TRUE
26964-26969_EloweS_humain_20211221	26964 M(5-11) CH	26964 M(5-11) CH	Ingel26964_EloweS_M(5-11)CH (F005022)	Serine-threonine kinase receptor-associated protein (Fragment) OS=Homo sapiens OX=9606 GN=STRAP PE=1 SV=1	H0YH33,Q9Y3F4,Q9Y3F4-2	STRAP	REF_HomoSapiens_20200510_UP000005640_20200924.fasta	38,439.40	99.30%	1	1	1	0.00%	18.90%	FSPDGELYASGSEDGTLR	R	L	99.70%	60.2	29	0	60.2	0	1	0	0	2	1,900.86	2,317.00		25,884.20	273	290	Empty	TRUE
26964-26969_EloweS_humain_20211221	26964 M(5-11) CH	26964 M(5-11) CH	Ingel26964_EloweS_M(5-11)CH (F005022)	40S ribosomal protein S7 OS=Homo sapiens OX=9606 GN=RPS7 PE=1 SV=1	P62081	RPS7	REF_HomoSapiens_20200510_UP000005640_20200924.fasta	22,127.50	100.00%	3	3	3	0.01%	21.60%	AIIIFVPVPQLK	K	S	99.00%	27.5	25	0	27.5	0	1	0	0	2	1,337.86	3,503.00		53,655.40	59	70	Empty	TRUE
26964-26969_EloweS_humain_20211221	26964 M(5-11) CH	26964 M(5-11) CH	Ingel26964_EloweS_M(5-11)CH (F005022)	40S ribosomal protein S7 OS=Homo sapiens OX=9606 GN=RPS7 PE=1 SV=1	P62081	RPS7	REF_HomoSapiens_20200510_UP000005640_20200924.fasta	22,127.50	100.00%	3	3	3	0.01%	21.60%	HVVFIAQR	K	R	67.40%	12	27.1	0	12	0	1	0	0	2	969.5628	1,430.00		27,105.00	91	98	Empty	TRUE
26964-26969_EloweS_humain_20211221	26964 M(5-11) CH	26964 M(5-11) CH	Ingel26964_EloweS_M(5-11)CH (F005022)	40S ribosomal protein S7 OS=Homo sapiens OX=9606 GN=RPS7 PE=1 SV=1	P62081	RPS7	REF_HomoSapiens_20200510_UP000005640_20200924.fasta	22,127.50	100.00%	3	3	3	0.01%	21.60%	TLTAVHDAILEDLVFPSEIVGK	R	R	99.50%	34.2	30.1	13.1	34.2	0	0	1	0	2	2,367.28	3,588.00		37,380.80	121	142	Empty	TRUE
26964-26969_EloweS_humain_20211221	26964 M(5-11) CH	26964 M(5-11) CH	Ingel26964_EloweS_M(5-11)CH (F005022)	Kelch domain-containing protein 10 OS=Homo sapiens OX=9606 GN=KLHDC10 PE=1 SV=1	Q6PID8,Q6PID8-2	KLHDC10	REF_HomoSapiens_20200510_UP000005640_20200924.fasta	49,099.20	100.00%	4	4	4	0.01%	10.20%	IGFPAAR	K	R	90.00%	26.5	25	20.1	17	0	1	0	0	2	731.4199	1,676.00		57,984.70	310	316	Empty	TRUE
26964-26969_EloweS_humain_20211221	26964 M(5-11) CH	26964 M(5-11) CH	Ingel26964_EloweS_M(5-11)CH (F005022)	Kelch domain-containing protein 10 OS=Homo sapiens OX=9606 GN=KLHDC10 PE=1 SV=1	Q6PID8,Q6PID8-2	KLHDC10	REF_HomoSapiens_20200510_UP000005640_20200924.fasta	49,099.20	100.00%	4	4	4	0.01%	10.20%	LLAAFPNLANLSR	K	T	99.70%	44.6	29.5	0	37.9	0	1	0	0	2	1,399.81	3,132.00		55,980.50	413	425	Empty	TRUE
26964-26969_EloweS_humain_20211221	26964 M(5-11) CH	26964 M(5-11) CH	Ingel26964_EloweS_M(5-11)CH (F005022)	Kelch domain-containing protein 10 OS=Homo sapiens OX=9606 GN=KLHDC10 PE=1 SV=1	Q6PID8,Q6PID8-2	KLHDC10	REF_HomoSapiens_20200510_UP000005640_20200924.fasta	49,099.20	100.00%	4	4	4	0.01%	10.20%	LNLQTFQWVK	K	L	87.80%	19.7	30.7	13.2	15.5	0	1	0	0	2	1,276.70	2,891.00		39,870.20	346	355	Empty	TRUE
26964-26969_EloweS_humain_20211221	26964 M(5-11) CH	26964 M(5-11) CH	Ingel26964_EloweS_M(5-11)CH (F005022)	Kelch domain-containing protein 10 OS=Homo sapiens OX=9606 GN=KLHDC10 PE=1 SV=1	Q6PID8,Q6PID8-2	KLHDC10	REF_HomoSapiens_20200510_UP000005640_20200924.fasta	49,099.20	100.00%	4	4	4	0.01%	10.20%	TQLLHLGLTQGLIER	R	L	99.70%	54.4	25.6	14.6	49.3	0	0	1	0	2	1,691.98	2,685.00		79,718.20	426	440	Empty	TRUE
26964-26969_EloweS_humain_20211221	26964 M(5-11) CH	26964 M(5-11) CH	Ingel26964_EloweS_M(5-11)CH (F005022)	Sacsin OS=Homo sapiens OX=9606 GN=SACS PE=1 SV=2	Q9NZJ4	SACS	REF_HomoSapiens_20200510_UP000005640_20200924.fasta	521,132.90	96.80%	1	1	5	0.01%	0.20%	FNGAQVNPK	K	F	96.10%	31.4	30.7	20.3	10.2	0	5	0	0	2	976.4735	1,803.00		3784900	3682	3690	Empty	TRUE
26964-26969_EloweS_humain_20211221	26964 M(5-11) CH	26964 M(5-11) CH	Ingel26964_EloweS_M(5-11)CH (F005022)	Monocarboxylate transporter 4 OS=Homo sapiens OX=9606 GN=SLC16A3 PE=1 SV=1	O15427	SLC16A3	REF_HomoSapiens_20200510_UP000005640_20200924.fasta	49,470.40	100.00%	2	2	2	0.00%	4.52%	GGAVVDEGPTGVK	M	A	96.60%	31.4	30.1	14.7	30.1	0	1	0	0	1	1,185.61	1,400.00		12,641.30	2	14	Empty	TRUE
26964-26969_EloweS_humain_20211221	26964 M(5-11) CH	26964 M(5-11) CH	Ingel26964_EloweS_M(5-11)CH (F005022)	Monocarboxylate transporter 4 OS=Homo sapiens OX=9606 GN=SLC16A3 PE=1 SV=1	O15427	SLC16A3	REF_HomoSapiens_20200510_UP000005640_20200924.fasta	49,470.40	100.00%	2	2	2	0.00%	4.52%	LLDLSVFR	R	D	99.00%	41.3	26.5	15.5	21.6	0	1	0	0	2	962.567	3,029.00		20,121.20	217	224	Empty	TRUE
26964-26969_EloweS_humain_20211221	26964 M(5-11) CH	26964 M(5-11) CH	Ingel26964_EloweS_M(5-11)CH (F005022)	High mobility group protein B1 OS=Homo sapiens OX=9606 GN=HMGB1 PE=1 SV=3	P09429,Q5T7C4	HMGB1	REF_HomoSapiens_20200510_UP000005640_20200924.fasta	24,894.70	100.00%	2	3	3	0.01%	12.60%	GEHPGLSIGDVAK	K	K	98.70%	31.5	31.6	18.2	23.1	0	1	0	0	2	1,279.66	1,658.00		25,454.50	115	127	Empty	TRUE
26964-26969_EloweS_humain_20211221	26964 M(5-11) CH	26964 M(5-11) CH	Ingel26964_EloweS_M(5-11)CH (F005022)	High mobility group protein B1 OS=Homo sapiens OX=9606 GN=HMGB1 PE=1 SV=3	P09429,Q5T7C4	HMGB1	REF_HomoSapiens_20200510_UP000005640_20200924.fasta	24,894.70	100.00%	2	3	3	0.01%	12.60%	KHPDASVNFSEFSK	K	K	99.70%	50.9	32.2	13.1	42.4	0	1	1	0	2	1,592.77	1,613.00		39,091.40	30	43	Empty	TRUE
26964-26969_EloweS_humain_20211221	26964 M(5-11) CH	26964 M(5-11) CH	Ingel26964_EloweS_M(5-11)CH (F005022)	Splicing factor 3B subunit 2 OS=Homo sapiens OX=9606 GN=SF3B2 PE=1 SV=1	E9PPJ0,Q13435	SF3B2	REF_HomoSapiens_20200510_UP000005640_20200924.fasta	100,229.40	98.90%	1	1	1	0.00%	1.37%	LAEIGAPIQGNR	K	E	99.40%	31.9	29.7	13.6	29.7	0	1	0	0	2	1,238.69	1,859.00		20,794.30	36	47	Empty	TRUE
26964-26969_EloweS_humain_20211221	26964 M(5-11) CH	26964 M(5-11) CH	Ingel26964_EloweS_M(5-11)CH (F005022)	Moesin OS=Homo sapiens OX=9606 GN=MSN PE=1 SV=3	P26038	MSN	REF_HomoSapiens_20200510_UP000005640_20200924.fasta	67,821.80	92.40%	1	1	1	0.00%	9.01%	ALTSELANAR	K	D	88.60%	16.8	31.2	13.1	14.2	0	1	0	0	2	1,045.56	1,620.00		35,758.60	524	533	Empty	TRUE
26964-26969_EloweS_humain_20211221	26964 M(5-11) CH	26964 M(5-11) CH	Ingel26964_EloweS_M(5-11)CH (F005022)	Moesin OS=Homo sapiens OX=9606 GN=MSN PE=1 SV=3	P26038	MSN	REF_HomoSapiens_20200510_UP000005640_20200924.fasta	67,821.80	92.40%	1	1	1	0.00%	9.01%	APDFVFYAPR	K	L	96.00%	28.2	31	0	28.2	0	1	0	0	2	1,182.59	2,676.00		42,844.90	264	273	Empty	FALSE	P15311
26964-26969_EloweS_humain_20211221	26964 M(5-11) CH	26964 M(5-11) CH	Ingel26964_EloweS_M(5-11)CH (F005022)	Moesin OS=Homo sapiens OX=9606 GN=MSN PE=1 SV=3	P26038	MSN	REF_HomoSapiens_20200510_UP000005640_20200924.fasta	67,821.80	92.40%	1	1	1	0.00%	9.01%	FVIKPIDK	K	K	94.70%	18.5	25.9	18.6	12.9	0	1	0	0	2	959.5926	1,628.00		26,524.70	255	262	Empty	FALSE	P15311
26964-26969_EloweS_humain_20211221	26964 M(5-11) CH	26964 M(5-11) CH	Ingel26964_EloweS_M(5-11)CH (F005022)	Moesin OS=Homo sapiens OX=9606 GN=MSN PE=1 SV=3	P26038	MSN	REF_HomoSapiens_20200510_UP000005640_20200924.fasta	67,821.80	92.40%	1	1	1	0.00%	9.01%	IGFPWSEIR	K	N	98.20%	34.8	32.1	15.7	29.8	0	1	0	0	2	1,104.58	2,946.00		38,682.60	238	246	Empty	FALSE	P15311
26964-26969_EloweS_humain_20211221	26964 M(5-11) CH	26964 M(5-11) CH	Ingel26964_EloweS_M(5-11)CH (F005022)	Moesin OS=Homo sapiens OX=9606 GN=MSN PE=1 SV=3	P26038	MSN	REF_HomoSapiens_20200510_UP000005640_20200924.fasta	67,821.80	92.40%	1	1	1	0.00%	9.01%	LFFLQVK	R	E	90.00%	23.7	25.8	24.1	18.5	0	1	0	0	2	894.5448	2,820.00		32,753.00	101	107	Empty	FALSE	P15311
26964-26969_EloweS_humain_20211221	26964 M(5-11) CH	26964 M(5-11) CH	Ingel26964_EloweS_M(5-11)CH (F005022)	Moesin OS=Homo sapiens OX=9606 GN=MSN PE=1 SV=3	P26038	MSN	REF_HomoSapiens_20200510_UP000005640_20200924.fasta	67,821.80	92.40%	1	1	1	0.00%	9.01%	QLFDQVVK	K	T	96.90%	22	30.1	17.1	0.32	0	1	0	0	2	976.5463	2,116.00		46,963.40	28	35	Empty	FALSE	P15311
26964-26969_EloweS_humain_20211221	26964 M(5-11) CH	26964 M(5-11) CH	Ingel26964_EloweS_M(5-11)CH (F005022)	Transketolase OS=Homo sapiens OX=9606 GN=TKT PE=1 SV=3	P29401,P29401-2	TKT	REF_HomoSapiens_20200510_UP000005640_20200924.fasta	67,879.40	100.00%	6	6	6	0.01%	12.40%	HQPTAIIAK	K	T	54.90%	9.7	25.2	0	7.24	0	1	0	0	2	978.5732	1,143.00		7,228.37	233	241	Empty	TRUE
26964-26969_EloweS_humain_20211221	26964 M(5-11) CH	26964 M(5-11) CH	Ingel26964_EloweS_M(5-11)CH (F005022)	Transketolase OS=Homo sapiens OX=9606 GN=TKT PE=1 SV=3	P29401,P29401-2	TKT	REF_HomoSapiens_20200510_UP000005640_20200924.fasta	67,879.40	100.00%	6	6	6	0.01%	12.40%	KISSDLDGHPVPK	R	Q	61.80%	14.5	31.3	13.4	5.71	0	1	0	0	2	1,392.75	1,240.00		3,094.90	102	114	Empty	TRUE
26964-26969_EloweS_humain_20211221	26964 M(5-11) CH	26964 M(5-11) CH	Ingel26964_EloweS_M(5-11)CH (F005022)	Transketolase OS=Homo sapiens OX=9606 GN=TKT PE=1 SV=3	P29401,P29401-2	TKT	REF_HomoSapiens_20200510_UP000005640_20200924.fasta	67,879.40	100.00%	6	6	6	0.01%	12.40%	LDNLVAILDINR	K	L	99.70%	47.2	27.7	22.1	47.2	0	1	0	0	2	1,368.78	3,353.00		52,604.80	175	186	Empty	TRUE
26964-26969_EloweS_humain_20211221	26964 M(5-11) CH	26964 M(5-11) CH	Ingel26964_EloweS_M(5-11)CH (F005022)	Transketolase OS=Homo sapiens OX=9606 GN=TKT PE=1 SV=3	P29401,P29401-2	TKT	REF_HomoSapiens_20200510_UP000005640_20200924.fasta	67,879.40	100.00%	6	6	6	0.01%	12.40%	LGQSDPAPLQHQMDIYQK	R	R	82.90%	18	32.7	13.2	12.1	0	0	1	0	2	2,085.01	1,669.00		17,206.40	187	204	Empty	TRUE
26964-26969_EloweS_humain_20211221	26964 M(5-11) CH	26964 M(5-11) CH	Ingel26964_EloweS_M(5-11)CH (F005022)	Transketolase OS=Homo sapiens OX=9606 GN=TKT PE=1 SV=3	P29401,P29401-2	TKT	REF_HomoSapiens_20200510_UP000005640_20200924.fasta	67,879.40	100.00%	6	6	6	0.01%	12.40%	MPSLPSYK	R	V	49.60%	13.1	30.8	0	6.75	0	1	0	0	2	922.4703	1,951.00		28,937.70	303	310	Empty	TRUE
26964-26969_EloweS_humain_20211221	26964 M(5-11) CH	26964 M(5-11) CH	Ingel26964_EloweS_M(5-11)CH (F005022)	Transketolase OS=Homo sapiens OX=9606 GN=TKT PE=1 SV=3	P29401,P29401-2	TKT	REF_HomoSapiens_20200510_UP000005640_20200924.fasta	67,879.40	100.00%	6	6	6	0.01%	12.40%	NMAEQIIQEIYSQIQSK	K	K	99.70%	40.8	32.9	0	40.8	0	0	1	0	2	2,039.01	3,735.00		33,656.80	265	281	Empty	TRUE
26964-26969_EloweS_humain_20211221	26964 M(5-11) CH	26964 M(5-11) CH	Ingel26964_EloweS_M(5-11)CH (F005022)	Pyruvate kinase PKM OS=Homo sapiens OX=9606 GN=PKM PE=1 SV=4	P14618	PKM	REF_HomoSapiens_20200510_UP000005640_20200924.fasta	57,937.50	100.00%	15	17	18	0.04%	33.00%	APIIAVTR	R	N	99.00%	41.3	25	0	41.2	0	1	0	0	2	840.5302	1,711.00		92,348.30	448	455	Empty	TRUE
26964-26969_EloweS_humain_20211221	26964 M(5-11) CH	26964 M(5-11) CH	Ingel26964_EloweS_M(5-11)CH (F005022)	Pyruvate kinase PKM OS=Homo sapiens OX=9606 GN=PKM PE=1 SV=4	P14618	PKM	REF_HomoSapiens_20200510_UP000005640_20200924.fasta	57,937.50	100.00%	15	17	18	0.04%	33.00%	DPVQEAWAEDVDLR	K	V	95.50%	21.5	30.8	15.1	18.8	0	0	1	0	2	1,642.77	2,915.00		32,588.60	476	489	Empty	TRUE
26964-26969_EloweS_humain_20211221	26964 M(5-11) CH	26964 M(5-11) CH	Ingel26964_EloweS_M(5-11)CH (F005022)	Pyruvate kinase PKM OS=Homo sapiens OX=9606 GN=PKM PE=1 SV=4	P14618	PKM	REF_HomoSapiens_20200510_UP000005640_20200924.fasta	57,937.50	100.00%	15	17	18	0.04%	33.00%	EAEAAIYHLQLFEELR	R	R	99.20%	34.8	32.8	13.2	34.8	0	0	1	0	2	1,931.99	3,070.00		50,500.80	384	399	Empty	TRUE
26964-26969_EloweS_humain_20211221	26964 M(5-11) CH	26964 M(5-11) CH	Ingel26964_EloweS_M(5-11)CH (F005022)	Pyruvate kinase PKM OS=Homo sapiens OX=9606 GN=PKM PE=1 SV=4	P14618	PKM	REF_HomoSapiens_20200510_UP000005640_20200924.fasta	57,937.50	100.00%	15	17	18	0.04%	33.00%	FGVEQDVDMVFASFIR	K	K	99.70%	67.2	32.6	13.1	67.2	0	2	1	0	2	1,875.89	3,937.00		57,768.00	231	246	Empty	TRUE
26964-26969_EloweS_humain_20211221	26964 M(5-11) CH	26964 M(5-11) CH	Ingel26964_EloweS_M(5-11)CH (F005022)	Pyruvate kinase PKM OS=Homo sapiens OX=9606 GN=PKM PE=1 SV=4	P14618	PKM	REF_HomoSapiens_20200510_UP000005640_20200924.fasta	57,937.50	100.00%	15	17	18	0.04%	33.00%	GADFLVTEVENGGSLGSK	K	K	87.70%	16.7	32.6	13.2	16.7	0	0	1	0	2	1,779.88	2,823.00		29,063.60	189	206	Empty	TRUE
26964-26969_EloweS_humain_20211221	26964 M(5-11) CH	26964 M(5-11) CH	Ingel26964_EloweS_M(5-11)CH (F005022)	Pyruvate kinase PKM OS=Homo sapiens OX=9606 GN=PKM PE=1 SV=4	P14618	PKM	REF_HomoSapiens_20200510_UP000005640_20200924.fasta	57,937.50	100.00%	15	17	18	0.04%	33.00%	GDLGIEIPAEK	R	V	99.70%	45.8	29.9	13.6	31.5	0	1	0	0	2	1,141.61	2,316.00		66,375.50	295	305	Empty	TRUE
26964-26969_EloweS_humain_20211221	26964 M(5-11) CH	26964 M(5-11) CH	Ingel26964_EloweS_M(5-11)CH (F005022)	Pyruvate kinase PKM OS=Homo sapiens OX=9606 GN=PKM PE=1 SV=4	P14618	PKM	REF_HomoSapiens_20200510_UP000005640_20200924.fasta	57,937.50	100.00%	15	17	18	0.04%	33.00%	GSGTAEVELK	K	K	99.70%	63.1	31.9	18.8	48.6	0	1	0	0	2	990.5103	1,320.00		23,623.90	126	135	Empty	TRUE
26964-26969_EloweS_humain_20211221	26964 M(5-11) CH	26964 M(5-11) CH	Ingel26964_EloweS_M(5-11)CH (F005022)	Pyruvate kinase PKM OS=Homo sapiens OX=9606 GN=PKM PE=1 SV=4	P14618	PKM	REF_HomoSapiens_20200510_UP000005640_20200924.fasta	57,937.50	100.00%	15	17	18	0.04%	33.00%	GSGTAEVELKK	K	G	99.50%	35.6	31.3	21.9	25.7	0	1	0	0	2	1,118.61	1,086.00		3,809.82	126	136	Empty	TRUE
26964-26969_EloweS_humain_20211221	26964 M(5-11) CH	26964 M(5-11) CH	Ingel26964_EloweS_M(5-11)CH (F005022)	Pyruvate kinase PKM OS=Homo sapiens OX=9606 GN=PKM PE=1 SV=4	P14618	PKM	REF_HomoSapiens_20200510_UP000005640_20200924.fasta	57,937.50	100.00%	15	17	18	0.04%	33.00%	GVNLPGAAVDLPAVSEK	K	D	93.60%	19.1	30.7	0	19.1	0	1	0	0	2	1,636.89	2,703.00		67,139.00	208	224	Empty	TRUE
26964-26969_EloweS_humain_20211221	26964 M(5-11) CH	26964 M(5-11) CH	Ingel26964_EloweS_M(5-11)CH (F005022)	Pyruvate kinase PKM OS=Homo sapiens OX=9606 GN=PKM PE=1 SV=4	P14618	PKM	REF_HomoSapiens_20200510_UP000005640_20200924.fasta	57,937.50	100.00%	15	17	18	0.04%	33.00%	ITLDNAYMEK	K	C	99.70%	43.6	30.8	16.5	43.6	0	1	0	0	2	1,197.58	2,005.00		37,388.30	142	151	Empty	TRUE
26964-26969_EloweS_humain_20211221	26964 M(5-11) CH	26964 M(5-11) CH	Ingel26964_EloweS_M(5-11)CH (F005022)	Pyruvate kinase PKM OS=Homo sapiens OX=9606 GN=PKM PE=1 SV=4	P14618	PKM	REF_HomoSapiens_20200510_UP000005640_20200924.fasta	57,937.50	100.00%	15	17	18	0.04%	33.00%	IYVDDGLISLQVK	K	Q	99.70%	55.8	29	0	55.8	0	1	0	0	2	1,462.82	2,971.00		130408	174	186	Empty	TRUE
26964-26969_EloweS_humain_20211221	26964 M(5-11) CH	26964 M(5-11) CH	Ingel26964_EloweS_M(5-11)CH (F005022)	Pyruvate kinase PKM OS=Homo sapiens OX=9606 GN=PKM PE=1 SV=4	P14618	PKM	REF_HomoSapiens_20200510_UP000005640_20200924.fasta	57,937.50	100.00%	15	17	18	0.04%	33.00%	KGVNLPGAAVDLPAVSEK	K	D	99.20%	28.1	28.1	13.3	28.1	0	0	1	0	2	1,764.99	2,305.00		58,164.80	207	224	Empty	TRUE
26964-26969_EloweS_humain_20211221	26964 M(5-11) CH	26964 M(5-11) CH	Ingel26964_EloweS_M(5-11)CH (F005022)	Pyruvate kinase PKM OS=Homo sapiens OX=9606 GN=PKM PE=1 SV=4	P14618	PKM	REF_HomoSapiens_20200510_UP000005640_20200924.fasta	57,937.50	100.00%	15	17	18	0.04%	33.00%	LAPITSDPTEATAVGAVEASFK	R	C	99.70%	63.7	32.6	0	63.7	0	1	1	0	2	2,175.12	3,122.00		168813	401	422	Empty	TRUE
26964-26969_EloweS_humain_20211221	26964 M(5-11) CH	26964 M(5-11) CH	Ingel26964_EloweS_M(5-11)CH (F005022)	Pyruvate kinase PKM OS=Homo sapiens OX=9606 GN=PKM PE=1 SV=4	P14618	PKM	REF_HomoSapiens_20200510_UP000005640_20200924.fasta	57,937.50	100.00%	15	17	18	0.04%	33.00%	LDIDSPPITAR	R	N	99.70%	43.6	30.1	16.5	40.4	0	1	0	0	2	1,197.65	2,202.00		80,363.30	33	43	Empty	TRUE
26964-26969_EloweS_humain_20211221	26964 M(5-11) CH	26964 M(5-11) CH	Ingel26964_EloweS_M(5-11)CH (F005022)	Pyruvate kinase PKM OS=Homo sapiens OX=9606 GN=PKM PE=1 SV=4	P14618	PKM	REF_HomoSapiens_20200510_UP000005640_20200924.fasta	57,937.50	100.00%	15	17	18	0.04%	33.00%	MQHLIAR	R	E	90.00%	19.4	28	16.5	9.16	0	1	0	0	2	884.4772	1,070.00		5,010.42	377	383	Empty	TRUE
26964-26969_EloweS_humain_20211221	26964 M(5-11) CH	26964 M(5-11) CH	Ingel26964_EloweS_M(5-11)CH (F005022)	Eukaryotic initiation factor 4A-I OS=Homo sapiens OX=9606 GN=EIF4A1 PE=1 SV=1	P60842	EIF4A1	REF_HomoSapiens_20200510_UP000005640_20200924.fasta	46,155.30	100.00%	5	6	6	0.01%	13.80%	DQIYDIFQK	K	L	99.50%	33.4	30.7	24.2	25	0	1	0	0	2	1,169.58	2,801.00		35,460.80	194	202	Empty	TRUE
26964-26969_EloweS_humain_20211221	26964 M(5-11) CH	26964 M(5-11) CH	Ingel26964_EloweS_M(5-11)CH (F005022)	Eukaryotic initiation factor 4A-I OS=Homo sapiens OX=9606 GN=EIF4A1 PE=1 SV=1	P60842	EIF4A1	REF_HomoSapiens_20200510_UP000005640_20200924.fasta	46,155.30	100.00%	5	6	6	0.01%	13.80%	GYDVIAQAQSGTGK	K	T	99.70%	45.6	31.4	13.1	41.2	0	1	0	0	2	1,394.69	1,774.00		43,169.10	69	82	Empty	TRUE
26964-26969_EloweS_humain_20211221	26964 M(5-11) CH	26964 M(5-11) CH	Ingel26964_EloweS_M(5-11)CH (F005022)	Eukaryotic initiation factor 4A-I OS=Homo sapiens OX=9606 GN=EIF4A1 PE=1 SV=1	P60842	EIF4A1	REF_HomoSapiens_20200510_UP000005640_20200924.fasta	46,155.30	100.00%	5	6	6	0.01%	13.80%	LQMEAPHIIVGTPGR	K	V	99.70%	45.9	31.4	0	41.7	0	0	2	0	2	1,634.87	2,023.00		74,162.80	147	161	Empty	TRUE
26964-26969_EloweS_humain_20211221	26964 M(5-11) CH	26964 M(5-11) CH	Ingel26964_EloweS_M(5-11)CH (F005022)	Eukaryotic initiation factor 4A-I OS=Homo sapiens OX=9606 GN=EIF4A1 PE=1 SV=1	P60842	EIF4A1	REF_HomoSapiens_20200510_UP000005640_20200924.fasta	46,155.30	100.00%	5	6	6	0.01%	13.80%	QFYINVER	R	E	99.00%	35.3	30.6	19.1	25.3	0	1	0	0	2	1,068.55	2,102.00		52,119.70	248	255	Empty	TRUE
26964-26969_EloweS_humain_20211221	26964 M(5-11) CH	26964 M(5-11) CH	Ingel26964_EloweS_M(5-11)CH (F005022)	Eukaryotic initiation factor 4A-I OS=Homo sapiens OX=9606 GN=EIF4A1 PE=1 SV=1	P60842	EIF4A1	REF_HomoSapiens_20200510_UP000005640_20200924.fasta	46,155.30	100.00%	5	6	6	0.01%	13.80%	VLITTDLLAR	R	G	99.70%	57.6	27	0	51.4	0	1	0	0	2	1,114.68	2,702.00		59,603.20	325	334	Empty	TRUE
26964-26969_EloweS_humain_20211221	26964 M(5-11) CH	26964 M(5-11) CH	Ingel26964_EloweS_M(5-11)CH (F005022)	Endothelial differentiation-related factor 1 OS=Homo sapiens OX=9606 GN=EDF1 PE=1 SV=1	O60869,O60869-2,O60869-3	EDF1	REF_HomoSapiens_20200510_UP000005640_20200924.fasta	16,369.10	100.00%	2	2	2	0.00%	16.90%	AIPNNQVLGK	R	I	88.20%	13.6	26.2	0	10.1	0	1	0	0	2	1,053.61	1,493.00		25,243.80	114	123	Empty	TRUE
26964-26969_EloweS_humain_20211221	26964 M(5-11) CH	26964 M(5-11) CH	Ingel26964_EloweS_M(5-11)CH (F005022)	Endothelial differentiation-related factor 1 OS=Homo sapiens OX=9606 GN=EDF1 PE=1 SV=1	O60869,O60869-2,O60869-3	EDF1	REF_HomoSapiens_20200510_UP000005640_20200924.fasta	16,369.10	100.00%	2	2	2	0.00%	16.90%	INEKPQVIADYESGR	K	A	99.70%	44	33	13.3	37.8	0	0	1	0	2	1,718.87	1,679.00		30,822.40	99	113	Empty	TRUE
26964-26969_EloweS_humain_20211221	26964 M(5-11) CH	26964 M(5-11) CH	Ingel26964_EloweS_M(5-11)CH (F005022)	Nascent polypeptide-associated complex subunit alpha, muscle-specific form OS=Homo sapiens OX=9606 GN=NACA PE=1 SV=1	E9PAV3	NACA	REF_HomoSapiens_20200510_UP000005640_20200924.fasta	205,422.80	100.00%	2	2	2	0.00%	1.11%	IEDLSQQAQLAAAEK	K	F	99.70%	47.4	32	18.5	0	0	1	0	0	2	1,614.83	2,015.00		38,843.40	1991	2005	Empty	TRUE
26964-26969_EloweS_humain_20211221	26964 M(5-11) CH	26964 M(5-11) CH	Ingel26964_EloweS_M(5-11)CH (F005022)	Nascent polypeptide-associated complex subunit alpha, muscle-specific form OS=Homo sapiens OX=9606 GN=NACA PE=1 SV=1	E9PAV3	NACA	REF_HomoSapiens_20200510_UP000005640_20200924.fasta	205,422.80	100.00%	2	2	2	0.00%	1.11%	TPATLAPK	K	E	97.90%	21.8	25	0	18.5	0	1	0	0	2	798.4721	1,159.00		10,833.50	1538	1545	Empty	TRUE
26964-26969_EloweS_humain_20211221	26964 M(5-11) CH	26964 M(5-11) CH	Ingel26964_EloweS_M(5-11)CH (F005022)	T-complex protein 1 subunit beta OS=Homo sapiens OX=9606 GN=CCT2 PE=1 SV=4	P78371	CCT2	REF_HomoSapiens_20200510_UP000005640_20200924.fasta	57,489.90	100.00%	6	6	6	0.01%	16.80%	GATQQILDEAER	R	S	99.70%	54.8	31.3	24.4	43.5	0	1	0	0	2	1,330.66	1,898.00		40,071.30	377	388	Empty	TRUE
26964-26969_EloweS_humain_20211221	26964 M(5-11) CH	26964 M(5-11) CH	Ingel26964_EloweS_M(5-11)CH (F005022)	T-complex protein 1 subunit beta OS=Homo sapiens OX=9606 GN=CCT2 PE=1 SV=4	P78371	CCT2	REF_HomoSapiens_20200510_UP000005640_20200924.fasta	57,489.90	100.00%	6	6	6	0.01%	16.80%	LAVEAVLR	K	L	99.00%	31	25	16.9	3.57	0	1	0	0	2	870.5407	2,135.00		37,937.40	182	189	Empty	TRUE
26964-26969_EloweS_humain_20211221	26964 M(5-11) CH	26964 M(5-11) CH	Ingel26964_EloweS_M(5-11)CH (F005022)	T-complex protein 1 subunit beta OS=Homo sapiens OX=9606 GN=CCT2 PE=1 SV=4	P78371	CCT2	REF_HomoSapiens_20200510_UP000005640_20200924.fasta	57,489.90	100.00%	6	6	6	0.01%	16.80%	LGGSLADSYLDEGFLLDK	K	K	99.50%	36.6	32.6	0	36.6	0	1	0	0	2	1,912.95	3,425.00		30,670.00	205	222	Empty	TRUE
26964-26969_EloweS_humain_20211221	26964 M(5-11) CH	26964 M(5-11) CH	Ingel26964_EloweS_M(5-11)CH (F005022)	T-complex protein 1 subunit beta OS=Homo sapiens OX=9606 GN=CCT2 PE=1 SV=4	P78371	CCT2	REF_HomoSapiens_20200510_UP000005640_20200924.fasta	57,489.90	100.00%	6	6	6	0.01%	16.80%	LTSFIGAIAIGDLVK	R	S	99.70%	66.6	25.3	0	66.6	0	1	0	0	2	1,517.89	3,628.00		26,467.40	26	40	Empty	TRUE
26964-26969_EloweS_humain_20211221	26964 M(5-11) CH	26964 M(5-11) CH	Ingel26964_EloweS_M(5-11)CH (F005022)	T-complex protein 1 subunit beta OS=Homo sapiens OX=9606 GN=CCT2 PE=1 SV=4	P78371	CCT2	REF_HomoSapiens_20200510_UP000005640_20200924.fasta	57,489.90	100.00%	6	6	6	0.01%	16.80%	QVLLSAAEAAEVILR	R	V	99.70%	48.5	27	0	46.8	0	1	0	0	2	1,582.92	3,471.00		33,550.20	502	516	Empty	TRUE
26964-26969_EloweS_humain_20211221	26964 M(5-11) CH	26964 M(5-11) CH	Ingel26964_EloweS_M(5-11)CH (F005022)	T-complex protein 1 subunit beta OS=Homo sapiens OX=9606 GN=CCT2 PE=1 SV=4	P78371	CCT2	REF_HomoSapiens_20200510_UP000005640_20200924.fasta	57,489.90	100.00%	6	6	6	0.01%	16.80%	VQDDEVGDGTTSVTVLAAELLR	R	E	99.70%	42	32.9	16	33.8	0	0	1	0	2	2,288.16	3,814.00		27,508.20	90	111	Empty	TRUE
26964-26969_EloweS_humain_20211221	26964 M(5-11) CH	26964 M(5-11) CH	Ingel26964_EloweS_M(5-11)CH (F005022)	THO complex subunit 4 OS=Homo sapiens OX=9606 GN=ALYREF PE=1 SV=1	E9PB61	ALYREF	REF_HomoSapiens_20200510_UP000005640_20200924.fasta	27,558.50	32.90%	1	1	1	0.00%	4.17%	SLGTADVHFER	R	K	55.00%	12.9	32	13.2	7.07	0	0	1	0	2	1,231.61	1,630.00		44,370.20	152	162	Empty	TRUE
26964-26969_EloweS_humain_20211221	26964 M(5-11) CH	26964 M(5-11) CH	Ingel26964_EloweS_M(5-11)CH (F005022)	Tubulin beta-4A chain OS=Homo sapiens OX=9606 GN=TUBB4A PE=1 SV=2	P04350	TUBB4A	REF_HomoSapiens_20200510_UP000005640_20200924.fasta	49,585.50	98.30%	1	1	1	0.00%	31.30%	ALTVPELTQQMFDAK	R	N	99.20%	38.1	33.1	15.3	38.1	0	0	1	0	2	1,691.87	3,160.00		35,865.60	283	297	Empty	FALSE	P68371
26964-26969_EloweS_humain_20211221	26964 M(5-11) CH	26964 M(5-11) CH	Ingel26964_EloweS_M(5-11)CH (F005022)	Tubulin beta-4A chain OS=Homo sapiens OX=9606 GN=TUBB4A PE=1 SV=2	P04350	TUBB4A	REF_HomoSapiens_20200510_UP000005640_20200924.fasta	49,585.50	98.30%	1	1	1	0.00%	31.30%	AVLVDLEPGTMDSVR	R	S	99.70%	47.2	32	13.6	38.5	0	2	0	0	2	1,617.82	2,455.50		275230	63	77	Empty	FALSE	P68371
26964-26969_EloweS_humain_20211221	26964 M(5-11) CH	26964 M(5-11) CH	Ingel26964_EloweS_M(5-11)CH (F005022)	Tubulin beta-4A chain OS=Homo sapiens OX=9606 GN=TUBB4A PE=1 SV=2	P04350	TUBB4A	REF_HomoSapiens_20200510_UP000005640_20200924.fasta	49,585.50	98.30%	1	1	1	0.00%	31.30%	FPGQLNADLR	R	K	99.70%	45.8	32.5	25	28.4	0	3	0	0	2	1,130.60	2,140.00		520899	242	251	Empty	FALSE	P07437,Q9BUF5,P68371,Q5JP53
26964-26969_EloweS_humain_20211221	26964 M(5-11) CH	26964 M(5-11) CH	Ingel26964_EloweS_M(5-11)CH (F005022)	Tubulin beta-4A chain OS=Homo sapiens OX=9606 GN=TUBB4A PE=1 SV=2	P04350	TUBB4A	REF_HomoSapiens_20200510_UP000005640_20200924.fasta	49,585.50	98.30%	1	1	1	0.00%	31.30%	GHYTEGAELVDAVLDVVR	K	K	98.70%	33.2	32.5	14.3	29.9	0	0	1	0	2	1,942.99	3,452.00		35,957.20	104	121	Empty	TRUE	Q9BUF5
26964-26969_EloweS_humain_20211221	26964 M(5-11) CH	26964 M(5-11) CH	Ingel26964_EloweS_M(5-11)CH (F005022)	Tubulin beta-4A chain OS=Homo sapiens OX=9606 GN=TUBB4A PE=1 SV=2	P04350	TUBB4A	REF_HomoSapiens_20200510_UP000005640_20200924.fasta	49,585.50	98.30%	1	1	1	0.00%	31.30%	IMNTFSVVPSPK	R	V	99.70%	79.5	31.6	14.6	68.3	0	3	0	0	2	1,335.70	2,183.00		190524	163	174	Empty	FALSE	P07437,P68371,Q5JP53
26964-26969_EloweS_humain_20211221	26964 M(5-11) CH	26964 M(5-11) CH	Ingel26964_EloweS_M(5-11)CH (F005022)	Tubulin beta-4A chain OS=Homo sapiens OX=9606 GN=TUBB4A PE=1 SV=2	P04350	TUBB4A	REF_HomoSapiens_20200510_UP000005640_20200924.fasta	49,585.50	98.30%	1	1	1	0.00%	31.30%	ISEQFTAMFR	R	R	99.70%	55.8	30.5	16.6	46.8	0	2	0	0	2	1,229.60	2,381.00		260491	381	390	Empty	FALSE	P07437,P68371,Q5JP53
26964-26969_EloweS_humain_20211221	26964 M(5-11) CH	26964 M(5-11) CH	Ingel26964_EloweS_M(5-11)CH (F005022)	Tubulin beta-4A chain OS=Homo sapiens OX=9606 GN=TUBB4A PE=1 SV=2	P04350	TUBB4A	REF_HomoSapiens_20200510_UP000005640_20200924.fasta	49,585.50	98.30%	1	1	1	0.00%	31.30%	LAVNMVPFPR	K	L	99.70%	42.9	32.6	15.2	31.5	0	3	0	0	2	1,159.63	2,352.00		242864	253	262	Empty	FALSE	P07437,Q9BUF5,P68371,Q5JP53
26964-26969_EloweS_humain_20211221	26964 M(5-11) CH	26964 M(5-11) CH	Ingel26964_EloweS_M(5-11)CH (F005022)	Tubulin beta-4A chain OS=Homo sapiens OX=9606 GN=TUBB4A PE=1 SV=2	P04350	TUBB4A	REF_HomoSapiens_20200510_UP000005640_20200924.fasta	49,585.50	98.30%	1	1	1	0.00%	31.30%	NSSYFVEWIPNNVK	K	T	99.70%	50.9	32.4	13	50.6	0	2	1	0	2	1,696.83	2,980.00		247931	337	350	Empty	FALSE	P07437,Q9BUF5,P68371,Q5JP53
26964-26969_EloweS_humain_20211221	26964 M(5-11) CH	26964 M(5-11) CH	Ingel26964_EloweS_M(5-11)CH (F005022)	Tubulin beta-4A chain OS=Homo sapiens OX=9606 GN=TUBB4A PE=1 SV=2	P04350	TUBB4A	REF_HomoSapiens_20200510_UP000005640_20200924.fasta	49,585.50	98.30%	1	1	1	0.00%	31.30%	SGPFGQIFRPDNFVFGQSGAGNNWAK	R	G	99.70%	42.1	32.7	13.3	39.6	0	0	3	0	2	2,798.34	3,256.00		203309	78	103	Empty	FALSE	P07437,P68371,Q5JP53
26964-26969_EloweS_humain_20211221	26964 M(5-11) CH	26964 M(5-11) CH	Ingel26964_EloweS_M(5-11)CH (F005022)	Tubulin beta-4A chain OS=Homo sapiens OX=9606 GN=TUBB4A PE=1 SV=2	P04350	TUBB4A	REF_HomoSapiens_20200510_UP000005640_20200924.fasta	49,585.50	98.30%	1	1	1	0.00%	31.30%	YLTVAAVFR	R	G	99.70%	40.7	26.8	0	40.7	0	1	0	0	2	1,039.59	2,653.00		86,339.40	310	318	Empty	FALSE	P07437,P68371,Q5JP53
26964-26969_EloweS_humain_20211221	26964 M(5-11) CH	26964 M(5-11) CH	Ingel26964_EloweS_M(5-11)CH (F005022)	Exportin-2 OS=Homo sapiens OX=9606 GN=CSE1L PE=1 SV=3	P55060,P55060-3	CSE1L	REF_HomoSapiens_20200510_UP000005640_20200924.fasta	110,421.90	68.90%	1	1	1	0.00%	1.65%	AADEEAFEDNSEEYIR	R	R	84.70%	19.3	25	0	19.3	0	1	0	0	2	1,888.77	2,210.00		22,383.30	356	371	Empty	TRUE
26964-26969_EloweS_humain_20211221	26964 M(5-11) CH	26964 M(5-11) CH	Ingel26964_EloweS_M(5-11)CH (F005022)	Phosphatidylethanolamine-binding protein 1 OS=Homo sapiens OX=9606 GN=PEBP1 PE=1 SV=3	P30086	PEBP1	REF_HomoSapiens_20200510_UP000005640_20200924.fasta	21,056.90	100.00%	2	2	2	0.00%	18.70%	GNDISSGTVLSDYVGSGPPK	K	G	99.70%	87.2	32.6	13.2	81.6	0	1	0	0	2	1,949.95	2,553.00		33,943.80	94	113	Empty	TRUE
26964-26969_EloweS_humain_20211221	26964 M(5-11) CH	26964 M(5-11) CH	Ingel26964_EloweS_M(5-11)CH (F005022)	Phosphatidylethanolamine-binding protein 1 OS=Homo sapiens OX=9606 GN=PEBP1 PE=1 SV=3	P30086	PEBP1	REF_HomoSapiens_20200510_UP000005640_20200924.fasta	21,056.90	100.00%	2	2	2	0.00%	18.70%	NRPTSISWDGLDSGK	K	L	89.80%	25.3	33	0	22.1	0	1	0	0	2	1,632.80	1,950.00		25,308.20	48	62	Empty	TRUE
26964-26969_EloweS_humain_20211221	26964 M(5-11) CH	26964 M(5-11) CH	Ingel26964_EloweS_M(5-11)CH (F005022)	60S ribosomal protein L27 OS=Homo sapiens OX=9606 GN=RPL27 PE=1 SV=2	P61353	RPL27	REF_HomoSapiens_20200510_UP000005640_20200924.fasta	15,798.40	100.00%	2	2	2	0.00%	12.50%	VVLVLAGR	K	Y	99.00%	38.6	25	26.2	36.5	0	1	0	0	2	826.5509	2,077.00		65,993.90	10	17	Empty	TRUE
26964-26969_EloweS_humain_20211221	26964 M(5-11) CH	26964 M(5-11) CH	Ingel26964_EloweS_M(5-11)CH (F005022)	60S ribosomal protein L27 OS=Homo sapiens OX=9606 GN=RPL27 PE=1 SV=2	P61353	RPL27	REF_HomoSapiens_20200510_UP000005640_20200924.fasta	15,798.40	100.00%	2	2	2	0.00%	12.50%	YSVDIPLDK	R	T	96.80%	21.5	29.6	16.1	14.5	0	1	0	0	2	1,049.55	2,269.00		143017	85	93	Empty	TRUE
26964-26969_EloweS_humain_20211221	26964 M(5-11) CH	26964 M(5-11) CH	Ingel26964_EloweS_M(5-11)CH (F005022)	60S ribosomal protein L12 OS=Homo sapiens OX=9606 GN=RPL12 PE=1 SV=1	P30050	RPL12	REF_HomoSapiens_20200510_UP000005640_20200924.fasta	17,819.10	100.00%	2	3	3	0.01%	14.50%	HSGNITFDEIVNIAR	K	Q	99.70%	57.8	32.4	19.4	51.5	0	1	1	0	2	1,685.86	2,713.50		84,047.50	100	114	Empty	TRUE
26964-26969_EloweS_humain_20211221	26964 M(5-11) CH	26964 M(5-11) CH	Ingel26964_EloweS_M(5-11)CH (F005022)	60S ribosomal protein L12 OS=Homo sapiens OX=9606 GN=RPL12 PE=1 SV=1	P30050	RPL12	REF_HomoSapiens_20200510_UP000005640_20200924.fasta	17,819.10	100.00%	2	3	3	0.01%	14.50%	IGPLGLSPK	K	K	98.90%	27.8	25	0	16.1	0	1	0	0	2	881.5457	2,034.00		63,462.10	32	40	Empty	TRUE
26964-26969_EloweS_humain_20211221	26964 M(5-11) CH	26964 M(5-11) CH	Ingel26964_EloweS_M(5-11)CH (F005022)	Peroxiredoxin-6 OS=Homo sapiens OX=9606 GN=PRDX6 PE=1 SV=3	P30041	PRDX6	REF_HomoSapiens_20200510_UP000005640_20200924.fasta	25,036.10	100.00%	7	7	7	0.02%	35.30%	LAPEFAK	K	R	90.00%	24.2	29.8	17.8	16.4	0	1	0	0	2	775.4349	1,491.00		24,489.50	57	63	Empty	TRUE
26964-26969_EloweS_humain_20211221	26964 M(5-11) CH	26964 M(5-11) CH	Ingel26964_EloweS_M(5-11)CH (F005022)	Peroxiredoxin-6 OS=Homo sapiens OX=9606 GN=PRDX6 PE=1 SV=3	P30041	PRDX6	REF_HomoSapiens_20200510_UP000005640_20200924.fasta	25,036.10	100.00%	7	7	7	0.02%	35.30%	LIALSIDSVEDHLAWSK	K	D	99.70%	50	31.1	0	50	0	0	1	0	2	1,897.01	3,112.00		32,372.90	68	84	Empty	TRUE
26964-26969_EloweS_humain_20211221	26964 M(5-11) CH	26964 M(5-11) CH	Ingel26964_EloweS_M(5-11)CH (F005022)	Peroxiredoxin-6 OS=Homo sapiens OX=9606 GN=PRDX6 PE=1 SV=3	P30041	PRDX6	REF_HomoSapiens_20200510_UP000005640_20200924.fasta	25,036.10	100.00%	7	7	7	0.02%	35.30%	LPFPIIDDR	K	N	99.60%	39.2	29.8	18.3	39.2	0	1	0	0	2	1,085.60	2,868.00		83,655.60	98	106	Empty	TRUE
26964-26969_EloweS_humain_20211221	26964 M(5-11) CH	26964 M(5-11) CH	Ingel26964_EloweS_M(5-11)CH (F005022)	Peroxiredoxin-6 OS=Homo sapiens OX=9606 GN=PRDX6 PE=1 SV=3	P30041	PRDX6	REF_HomoSapiens_20200510_UP000005640_20200924.fasta	25,036.10	100.00%	7	7	7	0.02%	35.30%	NFDEILR	R	V	90.00%	35.7	31.7	20.1	22.6	0	1	0	0	2	906.468	2,197.00		46,824.60	156	162	Empty	TRUE
26964-26969_EloweS_humain_20211221	26964 M(5-11) CH	26964 M(5-11) CH	Ingel26964_EloweS_M(5-11)CH (F005022)	Peroxiredoxin-6 OS=Homo sapiens OX=9606 GN=PRDX6 PE=1 SV=3	P30041	PRDX6	REF_HomoSapiens_20200510_UP000005640_20200924.fasta	25,036.10	100.00%	7	7	7	0.02%	35.30%	PGGLLLGDVAPNFEANTTVGR	M	I	99.50%	35.7	31.8	13.4	35.7	0	0	1	0	1	2,098.09	3,151.00		96,411.00	2	22	Empty	TRUE
26964-26969_EloweS_humain_20211221	26964 M(5-11) CH	26964 M(5-11) CH	Ingel26964_EloweS_M(5-11)CH (F005022)	Peroxiredoxin-6 OS=Homo sapiens OX=9606 GN=PRDX6 PE=1 SV=3	P30041	PRDX6	REF_HomoSapiens_20200510_UP000005640_20200924.fasta	25,036.10	100.00%	7	7	7	0.02%	35.30%	VATPVDWK	R	D	99.00%	51	31.7	17.6	48	0	1	0	0	2	915.4935	1,817.00		28,148.90	175	182	Empty	TRUE
26964-26969_EloweS_humain_20211221	26964 M(5-11) CH	26964 M(5-11) CH	Ingel26964_EloweS_M(5-11)CH (F005022)	Peroxiredoxin-6 OS=Homo sapiens OX=9606 GN=PRDX6 PE=1 SV=3	P30041	PRDX6	REF_HomoSapiens_20200510_UP000005640_20200924.fasta	25,036.10	100.00%	7	7	7	0.02%	35.30%	VVFVFGPDKK	R	L	95.90%	24.5	28.4	13.2	24.5	0	0	1	0	2	1,135.65	1,994.00		25,494.30	133	142	Empty	TRUE
26964-26969_EloweS_humain_20211221	26964 M(5-11) CH	26964 M(5-11) CH	Ingel26964_EloweS_M(5-11)CH (F005022)	Endoplasmic reticulum resident protein 29 OS=Homo sapiens OX=9606 GN=ERP29 PE=1 SV=4	P30040	ERP29	REF_HomoSapiens_20200510_UP000005640_20200924.fasta	28,994.90	97.20%	1	1	1	0.00%	4.60%	GALPLDTVTFYK	K	V	98.90%	37.5	30.4	0	34.6	0	1	0	0	2	1,324.71	2,846.00		51,376.80	37	48	Empty	TRUE
26964-26969_EloweS_humain_20211221	26964 M(5-11) CH	26964 M(5-11) CH	Ingel26964_EloweS_M(5-11)CH (F005022)	60S ribosomal protein L14 OS=Homo sapiens OX=9606 GN=RPL14 PE=1 SV=1	E7EPB3	RPL14	REF_HomoSapiens_20200510_UP000005640_20200924.fasta	14,557.90	99.70%	1	1	1	0.00%	9.68%	LVAIVDVIDQNR	K	A	99.70%	72.5	28.3	18	72.5	0	1	0	0	2	1,354.77	2,875.00		74,412.00	24	35	Empty	TRUE
26964-26969_EloweS_humain_20211221	26964 M(5-11) CH	26964 M(5-11) CH	Ingel26964_EloweS_M(5-11)CH (F005022)	60S ribosomal protein L15 OS=Homo sapiens OX=9606 GN=RPL15 PE=1 SV=2	P61313	RPL15	REF_HomoSapiens_20200510_UP000005640_20200924.fasta	24,146.50	100.00%	4	4	5	0.01%	14.70%	NTLQLHR	R	Y	90.00%	41.8	26	21.9	28.9	0	1	0	0	2	881.4952	1,142.00		5,181.64	196	202	Empty	TRUE
26964-26969_EloweS_humain_20211221	26964 M(5-11) CH	26964 M(5-11) CH	Ingel26964_EloweS_M(5-11)CH (F005022)	60S ribosomal protein L15 OS=Homo sapiens OX=9606 GN=RPL15 PE=1 SV=2	P61313	RPL15	REF_HomoSapiens_20200510_UP000005640_20200924.fasta	24,146.50	100.00%	4	4	5	0.01%	14.70%	QGYVIYR	K	I	90.00%	24	28.5	21.6	19.8	0	1	0	0	2	898.4781	1,632.00		36,729.70	57	63	Empty	TRUE
26964-26969_EloweS_humain_20211221	26964 M(5-11) CH	26964 M(5-11) CH	Ingel26964_EloweS_M(5-11)CH (F005022)	60S ribosomal protein L15 OS=Homo sapiens OX=9606 GN=RPL15 PE=1 SV=2	P61313	RPL15	REF_HomoSapiens_20200510_UP000005640_20200924.fasta	24,146.50	100.00%	4	4	5	0.01%	14.70%	SLQSVAEER	R	A	99.70%	51.3	31.3	25.4	34.1	0	2	0	0	2	1,018.52	1,364.50		77,512.30	97	105	Empty	TRUE
26964-26969_EloweS_humain_20211221	26964 M(5-11) CH	26964 M(5-11) CH	Ingel26964_EloweS_M(5-11)CH (F005022)	60S ribosomal protein L15 OS=Homo sapiens OX=9606 GN=RPL15 PE=1 SV=2	P61313	RPL15	REF_HomoSapiens_20200510_UP000005640_20200924.fasta	24,146.50	100.00%	4	4	5	0.01%	14.70%	YIQELWR	K	K	90.00%	31.3	30.6	17.2	20.2	0	1	0	0	2	1,007.53	2,261.00		81,687.00	6	12	Empty	TRUE
26964-26969_EloweS_humain_20211221	26964 M(5-11) CH	26964 M(5-11) CH	Ingel26964_EloweS_M(5-11)CH (F005022)	40S ribosomal protein S12 OS=Homo sapiens OX=9606 GN=RPS12 PE=1 SV=3	P25398	RPS12	REF_HomoSapiens_20200510_UP000005640_20200924.fasta	14,514.80	100.00%	2	2	2	0.00%	13.60%	DVIEEYFK	K	C	98.50%	25.1	28	18.1	23.9	0	1	0	0	2	1,042.51	2,702.00		41,187.60	122	129	Empty	TRUE
26964-26969_EloweS_humain_20211221	26964 M(5-11) CH	26964 M(5-11) CH	Ingel26964_EloweS_M(5-11)CH (F005022)	40S ribosomal protein S12 OS=Homo sapiens OX=9606 GN=RPS12 PE=1 SV=3	P25398	RPS12	REF_HomoSapiens_20200510_UP000005640_20200924.fasta	14,514.80	100.00%	2	2	2	0.00%	13.60%	TALIHDGLAR	K	G	99.70%	39.5	26.7	18.7	31.4	0	1	0	0	2	1,066.60	1,468.00		26,574.40	24	33	Empty	TRUE
26964-26969_EloweS_humain_20211221	26964 M(5-11) CH	26964 M(5-11) CH	Ingel26964_EloweS_M(5-11)CH (F005022)	Bifunctional methylenetetrahydrofolate dehydrogenase/cyclohydrolase, mitochondrial OS=Homo sapiens OX=9606 GN=MTHFD2 PE=1 SV=2	P13995	MTHFD2	REF_HomoSapiens_20200510_UP000005640_20200924.fasta	37,895.10	100.00%	4	4	4	0.01%	15.70%	EGAAVIDVGINR	K	V	99.70%	48.4	30.4	17.8	39.6	0	1	0	0	2	1,213.65	2,153.00		33,668.80	267	278	Empty	TRUE
26964-26969_EloweS_humain_20211221	26964 M(5-11) CH	26964 M(5-11) CH	Ingel26964_EloweS_M(5-11)CH (F005022)	Bifunctional methylenetetrahydrofolate dehydrogenase/cyclohydrolase, mitochondrial OS=Homo sapiens OX=9606 GN=MTHFD2 PE=1 SV=2	P13995	MTHFD2	REF_HomoSapiens_20200510_UP000005640_20200924.fasta	37,895.10	100.00%	4	4	4	0.01%	15.70%	HTILADIVISAAGIPNLITADMIK	K	E	80.20%	11.8	25.5	0	11.8	0	0	1	0	2	2,506.40	4,056.00		16,599.50	243	266	Empty	TRUE
26964-26969_EloweS_humain_20211221	26964 M(5-11) CH	26964 M(5-11) CH	Ingel26964_EloweS_M(5-11)CH (F005022)	Bifunctional methylenetetrahydrofolate dehydrogenase/cyclohydrolase, mitochondrial OS=Homo sapiens OX=9606 GN=MTHFD2 PE=1 SV=2	P13995	MTHFD2	REF_HomoSapiens_20200510_UP000005640_20200924.fasta	37,895.10	100.00%	4	4	4	0.01%	15.70%	LVGDVDFEGVR	K	Q	99.70%	41.5	32.8	17.6	29.7	0	1	0	0	2	1,205.62	2,352.00		64,558.60	289	299	Empty	TRUE
26964-26969_EloweS_humain_20211221	26964 M(5-11) CH	26964 M(5-11) CH	Ingel26964_EloweS_M(5-11)CH (F005022)	Bifunctional methylenetetrahydrofolate dehydrogenase/cyclohydrolase, mitochondrial OS=Homo sapiens OX=9606 GN=MTHFD2 PE=1 SV=2	P13995	MTHFD2	REF_HomoSapiens_20200510_UP000005640_20200924.fasta	37,895.10	100.00%	4	4	4	0.01%	15.70%	TGIPTLGK	R	N	91.70%	17.7	26.4	18.1	8.75	0	1	0	0	2	786.4722	1,714.00		24,485.10	187	194	Empty	TRUE
26964-26969_EloweS_humain_20211221	26964 M(5-11) CH	26964 M(5-11) CH	Ingel26964_EloweS_M(5-11)CH (F005022)	Poly [ADP-ribose] polymerase 1 OS=Homo sapiens OX=9606 GN=PARP1 PE=1 SV=4	P09874	PARP1	REF_HomoSapiens_20200510_UP000005640_20200924.fasta	113,087.80	100.00%	5	5	5	0.01%	6.11%	AEPVEVVAPR	K	G	99.70%	42.8	28.7	13.1	42.8	0	1	0	0	2	1,066.59	1,680.00		30,063.40	487	496	Empty	TRUE
26964-26969_EloweS_humain_20211221	26964 M(5-11) CH	26964 M(5-11) CH	Ingel26964_EloweS_M(5-11)CH (F005022)	Poly [ADP-ribose] polymerase 1 OS=Homo sapiens OX=9606 GN=PARP1 PE=1 SV=4	P09874	PARP1	REF_HomoSapiens_20200510_UP000005640_20200924.fasta	113,087.80	100.00%	5	5	5	0.01%	6.11%	QQVPSGESAILDR	K	V	97.80%	26.5	31	13.1	20.2	0	1	0	0	2	1,399.72	1,838.00		26,145.30	270	282	Empty	TRUE
26964-26969_EloweS_humain_20211221	26964 M(5-11) CH	26964 M(5-11) CH	Ingel26964_EloweS_M(5-11)CH (F005022)	Poly [ADP-ribose] polymerase 1 OS=Homo sapiens OX=9606 GN=PARP1 PE=1 SV=4	P09874	PARP1	REF_HomoSapiens_20200510_UP000005640_20200924.fasta	113,087.80	100.00%	5	5	5	0.01%	6.11%	TLGDFAAEYAK	K	S	77.80%	14.1	30.1	0	8.78	0	1	0	0	2	1,185.58	2,300.00		53,865.60	109	119	Empty	TRUE
26964-26969_EloweS_humain_20211221	26964 M(5-11) CH	26964 M(5-11) CH	Ingel26964_EloweS_M(5-11)CH (F005022)	Poly [ADP-ribose] polymerase 1 OS=Homo sapiens OX=9606 GN=PARP1 PE=1 SV=4	P09874	PARP1	REF_HomoSapiens_20200510_UP000005640_20200924.fasta	113,087.80	100.00%	5	5	5	0.01%	6.11%	TTNFAGILSQGLR	R	I	96.60%	27.5	31.5	0	27.5	0	1	0	0	2	1,377.75	2,857.00		49,472.80	866	878	Empty	TRUE
26964-26969_EloweS_humain_20211221	26964 M(5-11) CH	26964 M(5-11) CH	Ingel26964_EloweS_M(5-11)CH (F005022)	Poly [ADP-ribose] polymerase 1 OS=Homo sapiens OX=9606 GN=PARP1 PE=1 SV=4	P09874	PARP1	REF_HomoSapiens_20200510_UP000005640_20200924.fasta	113,087.80	100.00%	5	5	5	0.01%	6.11%	VVSEDFLQDVSASTK	R	S	99.70%	62.7	31.6	0	62.7	0	1	0	0	2	1,624.81	2,629.00		44,186.30	453	467	Empty	TRUE
26964-26969_EloweS_humain_20211221	26964 M(5-11) CH	26964 M(5-11) CH	Ingel26964_EloweS_M(5-11)CH (F005022)	Myosin-9 OS=Homo sapiens OX=9606 GN=MYH9 PE=1 SV=4	P35579	MYH9	REF_HomoSapiens_20200510_UP000005640_20200924.fasta	226,537.50	100.00%	42	49	49	0.11%	25.60%	AGVLAHLEEER	R	D	98.10%	27.5	32.1	18.1	23.2	0	0	1	0	2	1,223.64	1,720.00		42,635.70	765	775	Empty	TRUE
26964-26969_EloweS_humain_20211221	26964 M(5-11) CH	26964 M(5-11) CH	Ingel26964_EloweS_M(5-11)CH (F005022)	Myosin-9 OS=Homo sapiens OX=9606 GN=MYH9 PE=1 SV=4	P35579	MYH9	REF_HomoSapiens_20200510_UP000005640_20200924.fasta	226,537.50	100.00%	42	49	49	0.11%	25.60%	ALEEAMEQK	R	A	97.80%	24	30.3	18.3	18.9	0	1	0	0	2	1,048.50	1,353.00		15,541.70	1484	1492	Empty	TRUE
26964-26969_EloweS_humain_20211221	26964 M(5-11) CH	26964 M(5-11) CH	Ingel26964_EloweS_M(5-11)CH (F005022)	Myosin-9 OS=Homo sapiens OX=9606 GN=MYH9 PE=1 SV=4	P35579	MYH9	REF_HomoSapiens_20200510_UP000005640_20200924.fasta	226,537.50	100.00%	42	49	49	0.11%	25.60%	ALELDSNLYR	K	I	99.70%	66.7	31.9	24.4	53.1	0	1	0	0	2	1,193.62	2,279.00		60,390.20	746	755	Empty	TRUE
26964-26969_EloweS_humain_20211221	26964 M(5-11) CH	26964 M(5-11) CH	Ingel26964_EloweS_M(5-11)CH (F005022)	Myosin-9 OS=Homo sapiens OX=9606 GN=MYH9 PE=1 SV=4	P35579	MYH9	REF_HomoSapiens_20200510_UP000005640_20200924.fasta	226,537.50	100.00%	42	49	49	0.11%	25.60%	ALEQQVEEMK	R	T	99.70%	48.1	30.9	0	45.6	0	2	0	0	2	1,220.58	1,489.00		49,874.50	1529	1538	Empty	TRUE
26964-26969_EloweS_humain_20211221	26964 M(5-11) CH	26964 M(5-11) CH	Ingel26964_EloweS_M(5-11)CH (F005022)	Myosin-9 OS=Homo sapiens OX=9606 GN=MYH9 PE=1 SV=4	P35579	MYH9	REF_HomoSapiens_20200510_UP000005640_20200924.fasta	226,537.50	100.00%	42	49	49	0.11%	25.60%	ANLQIDQINTDLNLER	K	S	98.30%	30.6	32	0	18.3	0	1	0	0	2	1,869.97	2,788.00		32,367.20	1755	1770	Empty	TRUE
26964-26969_EloweS_humain_20211221	26964 M(5-11) CH	26964 M(5-11) CH	Ingel26964_EloweS_M(5-11)CH (F005022)	Myosin-9 OS=Homo sapiens OX=9606 GN=MYH9 PE=1 SV=4	P35579	MYH9	REF_HomoSapiens_20200510_UP000005640_20200924.fasta	226,537.50	100.00%	42	49	49	0.11%	25.60%	DFSALESQLQDTQELLQEENR	K	Q	99.60%	40.5	32.2	16.2	38.8	0	1	1	0	2	2,493.17	3,730.00		51,913.00	1302	1322	Empty	TRUE
26964-26969_EloweS_humain_20211221	26964 M(5-11) CH	26964 M(5-11) CH	Ingel26964_EloweS_M(5-11)CH (F005022)	Myosin-9 OS=Homo sapiens OX=9606 GN=MYH9 PE=1 SV=4	P35579	MYH9	REF_HomoSapiens_20200510_UP000005640_20200924.fasta	226,537.50	100.00%	42	49	49	0.11%	25.60%	DLEAHIDSANK	K	N	99.70%	58.5	29.8	19.1	48.6	0	1	0	0	2	1,212.59	1,347.00		14,114.10	1621	1631	Empty	TRUE
26964-26969_EloweS_humain_20211221	26964 M(5-11) CH	26964 M(5-11) CH	Ingel26964_EloweS_M(5-11)CH (F005022)	Myosin-9 OS=Homo sapiens OX=9606 GN=MYH9 PE=1 SV=4	P35579	MYH9	REF_HomoSapiens_20200510_UP000005640_20200924.fasta	226,537.50	100.00%	42	49	49	0.11%	25.60%	DLEGLSQR	K	H	96.00%	23.7	31.2	26.6	5.13	0	1	0	0	2	917.4688	1,630.00		31,133.40	1393	1400	Empty	TRUE
26964-26969_EloweS_humain_20211221	26964 M(5-11) CH	26964 M(5-11) CH	Ingel26964_EloweS_M(5-11)CH (F005022)	Myosin-9 OS=Homo sapiens OX=9606 GN=MYH9 PE=1 SV=4	P35579	MYH9	REF_HomoSapiens_20200510_UP000005640_20200924.fasta	226,537.50	100.00%	42	49	49	0.11%	25.60%	DLGEELEALK	R	T	97.80%	25.5	32.7	18.3	21.1	0	1	0	0	2	1,116.58	2,851.00		35,187.30	1136	1145	Empty	TRUE
26964-26969_EloweS_humain_20211221	26964 M(5-11) CH	26964 M(5-11) CH	Ingel26964_EloweS_M(5-11)CH (F005022)	Myosin-9 OS=Homo sapiens OX=9606 GN=MYH9 PE=1 SV=4	P35579	MYH9	REF_HomoSapiens_20200510_UP000005640_20200924.fasta	226,537.50	100.00%	42	49	49	0.11%	25.60%	DVLLQVDDERR	K	N	96.90%	28.5	32.3	15.1	25.4	0	0	1	0	2	1,357.71	1,857.00		25,821.90	1846	1856	Empty	TRUE
26964-26969_EloweS_humain_20211221	26964 M(5-11) CH	26964 M(5-11) CH	Ingel26964_EloweS_M(5-11)CH (F005022)	Myosin-9 OS=Homo sapiens OX=9606 GN=MYH9 PE=1 SV=4	P35579	MYH9	REF_HomoSapiens_20200510_UP000005640_20200924.fasta	226,537.50	100.00%	42	49	49	0.11%	25.60%	EEILAQAK	R	E	99.00%	33	29.4	18.1	24.1	0	1	0	0	2	901.499	1,381.00		25,499.50	1662	1669	Empty	TRUE
26964-26969_EloweS_humain_20211221	26964 M(5-11) CH	26964 M(5-11) CH	Ingel26964_EloweS_M(5-11)CH (F005022)	Myosin-9 OS=Homo sapiens OX=9606 GN=MYH9 PE=1 SV=4	P35579	MYH9	REF_HomoSapiens_20200510_UP000005640_20200924.fasta	226,537.50	100.00%	42	49	49	0.11%	25.60%	ELEDATETADAMNR	R	E	99.70%	49.4	26.2	13.3	49.4	0	2	0	0	2	1,565.67	1,572.50		52,581.40	1899	1912	Empty	TRUE
26964-26969_EloweS_humain_20211221	26964 M(5-11) CH	26964 M(5-11) CH	Ingel26964_EloweS_M(5-11)CH (F005022)	Myosin-9 OS=Homo sapiens OX=9606 GN=MYH9 PE=1 SV=4	P35579	MYH9	REF_HomoSapiens_20200510_UP000005640_20200924.fasta	226,537.50	100.00%	42	49	49	0.11%	25.60%	ELESQISELQEDLESER	R	A	99.70%	45	31.3	0	9.51	0	1	1	0	2	2,033.95	3,069.00		50,910.70	1108	1124	Empty	TRUE
26964-26969_EloweS_humain_20211221	26964 M(5-11) CH	26964 M(5-11) CH	Ingel26964_EloweS_M(5-11)CH (F005022)	Myosin-9 OS=Homo sapiens OX=9606 GN=MYH9 PE=1 SV=4	P35579	MYH9	REF_HomoSapiens_20200510_UP000005640_20200924.fasta	226,537.50	100.00%	42	49	49	0.11%	25.60%	EMEAELEDERK	R	Q	93.30%	17.5	28.6	13.2	14.4	0	1	0	0	2	1,378.62	1,303.00		6,209.10	1593	1603	Empty	TRUE
26964-26969_EloweS_humain_20211221	26964 M(5-11) CH	26964 M(5-11) CH	Ingel26964_EloweS_M(5-11)CH (F005022)	Myosin-9 OS=Homo sapiens OX=9606 GN=MYH9 PE=1 SV=4	P35579	MYH9	REF_HomoSapiens_20200510_UP000005640_20200924.fasta	226,537.50	100.00%	42	49	49	0.11%	25.60%	EQADFAIEALAK	K	A	99.70%	50	32.5	20.2	0	0	1	0	0	2	1,305.67	2,620.00		94,191.70	408	419	Empty	TRUE
26964-26969_EloweS_humain_20211221	26964 M(5-11) CH	26964 M(5-11) CH	Ingel26964_EloweS_M(5-11)CH (F005022)	Myosin-9 OS=Homo sapiens OX=9606 GN=MYH9 PE=1 SV=4	P35579	MYH9	REF_HomoSapiens_20200510_UP000005640_20200924.fasta	226,537.50	100.00%	42	49	49	0.11%	25.60%	EQEVNILK	R	K	50.80%	12.1	29.8	20	7.06	0	1	0	0	2	972.5361	1,685.00		22,728.00	1166	1173	Empty	TRUE
26964-26969_EloweS_humain_20211221	26964 M(5-11) CH	26964 M(5-11) CH	Ingel26964_EloweS_M(5-11)CH (F005022)	Myosin-9 OS=Homo sapiens OX=9606 GN=MYH9 PE=1 SV=4	P35579	MYH9	REF_HomoSapiens_20200510_UP000005640_20200924.fasta	226,537.50	100.00%	42	49	49	0.11%	25.60%	FDQLLAEEK	K	T	99.20%	33	31.8	26.6	11.9	0	1	0	0	2	1,092.56	1,920.00		29,708.60	1446	1454	Empty	TRUE
26964-26969_EloweS_humain_20211221	26964 M(5-11) CH	26964 M(5-11) CH	Ingel26964_EloweS_M(5-11)CH (F005022)	Myosin-9 OS=Homo sapiens OX=9606 GN=MYH9 PE=1 SV=4	P35579	MYH9	REF_HomoSapiens_20200510_UP000005640_20200924.fasta	226,537.50	100.00%	42	49	49	0.11%	25.60%	FVSELWK	K	D	90.00%	30.6	30.1	15.3	20.6	0	1	0	0	2	908.4876	2,300.00		35,542.50	607	613	Empty	TRUE
26964-26969_EloweS_humain_20211221	26964 M(5-11) CH	26964 M(5-11) CH	Ingel26964_EloweS_M(5-11)CH (F005022)	Myosin-9 OS=Homo sapiens OX=9606 GN=MYH9 PE=1 SV=4	P35579	MYH9	REF_HomoSapiens_20200510_UP000005640_20200924.fasta	226,537.50	100.00%	42	49	49	0.11%	25.60%	GALALEEK	K	R	80.10%	14.7	29.5	21.7	0	0	1	0	0	2	830.4619	1,457.00		14,703.20	1717	1724	Empty	TRUE
26964-26969_EloweS_humain_20211221	26964 M(5-11) CH	26964 M(5-11) CH	Ingel26964_EloweS_M(5-11)CH (F005022)	Myosin-9 OS=Homo sapiens OX=9606 GN=MYH9 PE=1 SV=4	P35579	MYH9	REF_HomoSapiens_20200510_UP000005640_20200924.fasta	226,537.50	100.00%	42	49	49	0.11%	25.60%	IAEFTTNLTEEEEK	R	S	99.70%	99.9	31.7	21.1	97.2	0	1	0	0	2	1,653.79	2,187.00		45,595.20	1001	1014	Empty	TRUE
26964-26969_EloweS_humain_20211221	26964 M(5-11) CH	26964 M(5-11) CH	Ingel26964_EloweS_M(5-11)CH (F005022)	Myosin-9 OS=Homo sapiens OX=9606 GN=MYH9 PE=1 SV=4	P35579	MYH9	REF_HomoSapiens_20200510_UP000005640_20200924.fasta	226,537.50	100.00%	42	49	49	0.11%	25.60%	IAQLEEQLDNETK	K	E	99.70%	39.1	32.3	15.4	35	0	1	0	0	2	1,530.76	1,965.00		73,635.90	1816	1828	Empty	TRUE
26964-26969_EloweS_humain_20211221	26964 M(5-11) CH	26964 M(5-11) CH	Ingel26964_EloweS_M(5-11)CH (F005022)	Myosin-9 OS=Homo sapiens OX=9606 GN=MYH9 PE=1 SV=4	P35579	MYH9	REF_HomoSapiens_20200510_UP000005640_20200924.fasta	226,537.50	100.00%	42	49	49	0.11%	25.60%	IIGLDQVAGMSETALPGAFK	R	T	99.40%	39.5	32.4	13.3	39.5	0	1	1	0	2	2,034.06	3,129.00		72,457.30	618	637	Empty	TRUE
26964-26969_EloweS_humain_20211221	26964 M(5-11) CH	26964 M(5-11) CH	Ingel26964_EloweS_M(5-11)CH (F005022)	Myosin-9 OS=Homo sapiens OX=9606 GN=MYH9 PE=1 SV=4	P35579	MYH9	REF_HomoSapiens_20200510_UP000005640_20200924.fasta	226,537.50	100.00%	42	49	49	0.11%	25.60%	KEEELQAALAR	K	V	99.30%	33.5	32.3	34.5	6.59	0	1	0	0	2	1,257.68	1,495.00		21,794.40	1081	1091	Empty	TRUE
26964-26969_EloweS_humain_20211221	26964 M(5-11) CH	26964 M(5-11) CH	Ingel26964_EloweS_M(5-11)CH (F005022)	Myosin-9 OS=Homo sapiens OX=9606 GN=MYH9 PE=1 SV=4	P35579	MYH9	REF_HomoSapiens_20200510_UP000005640_20200924.fasta	226,537.50	100.00%	42	49	49	0.11%	25.60%	LDPHLVLDQLR	K	C	96.30%	20.7	29	13	20.7	0	1	0	0	2	1,318.75	2,626.00		59,048.20	683	693	Empty	TRUE
26964-26969_EloweS_humain_20211221	26964 M(5-11) CH	26964 M(5-11) CH	Ingel26964_EloweS_M(5-11)CH (F005022)	Myosin-9 OS=Homo sapiens OX=9606 GN=MYH9 PE=1 SV=4	P35579	MYH9	REF_HomoSapiens_20200510_UP000005640_20200924.fasta	226,537.50	100.00%	42	49	49	0.11%	25.60%	LEVNLQAMK	R	A	99.40%	37	31.7	14	29.2	0	1	0	0	2	1,061.57	1,690.00		30,369.10	1558	1566	Empty	TRUE
26964-26969_EloweS_humain_20211221	26964 M(5-11) CH	26964 M(5-11) CH	Ingel26964_EloweS_M(5-11)CH (F005022)	Myosin-9 OS=Homo sapiens OX=9606 GN=MYH9 PE=1 SV=4	P35579	MYH9	REF_HomoSapiens_20200510_UP000005640_20200924.fasta	226,537.50	100.00%	42	49	49	0.11%	25.60%	LQQELDDLLVDLDHQR	R	Q	99.70%	73	32.6	13.1	72.8	0	0	1	0	2	1,949.99	3,096.00		34,906.80	1418	1433	Empty	TRUE
26964-26969_EloweS_humain_20211221	26964 M(5-11) CH	26964 M(5-11) CH	Ingel26964_EloweS_M(5-11)CH (F005022)	Myosin-9 OS=Homo sapiens OX=9606 GN=MYH9 PE=1 SV=4	P35579	MYH9	REF_HomoSapiens_20200510_UP000005640_20200924.fasta	226,537.50	100.00%	42	49	49	0.11%	25.60%	LQVELDNVTGLLSQSDSK	K	S	99.70%	74.1	32.5	13	74.1	0	1	0	0	2	1,946.01	3,150.00		43,649.10	1278	1295	Empty	TRUE
26964-26969_EloweS_humain_20211221	26964 M(5-11) CH	26964 M(5-11) CH	Ingel26964_EloweS_M(5-11)CH (F005022)	Myosin-9 OS=Homo sapiens OX=9606 GN=MYH9 PE=1 SV=4	P35579	MYH9	REF_HomoSapiens_20200510_UP000005640_20200924.fasta	226,537.50	100.00%	42	49	49	0.11%	25.60%	LTEMETLQSQLMAEK	R	L	87.50%	20.9	32.2	0	20.9	0	1	0	0	2	1,783.85	1,995.00		16,927.20	868	882	Empty	TRUE
26964-26969_EloweS_humain_20211221	26964 M(5-11) CH	26964 M(5-11) CH	Ingel26964_EloweS_M(5-11)CH (F005022)	Myosin-9 OS=Homo sapiens OX=9606 GN=MYH9 PE=1 SV=4	P35579	MYH9	REF_HomoSapiens_20200510_UP000005640_20200924.fasta	226,537.50	100.00%	42	49	49	0.11%	25.60%	NLPIYSEEIVEMYK	K	G	93.90%	23.5	31.5	0	20	0	1	0	0	2	1,743.85	2,808.00		67,882.40	126	139	Empty	TRUE
26964-26969_EloweS_humain_20211221	26964 M(5-11) CH	26964 M(5-11) CH	Ingel26964_EloweS_M(5-11)CH (F005022)	Myosin-9 OS=Homo sapiens OX=9606 GN=MYH9 PE=1 SV=4	P35579	MYH9	REF_HomoSapiens_20200510_UP000005640_20200924.fasta	226,537.50	100.00%	42	49	49	0.11%	25.60%	NTNPNFVR	R	C	93.50%	20.1	31.1	15.5	15.2	0	1	0	0	2	961.4849	1,288.00		12,166.10	663	670	Empty	TRUE
26964-26969_EloweS_humain_20211221	26964 M(5-11) CH	26964 M(5-11) CH	Ingel26964_EloweS_M(5-11)CH (F005022)	Myosin-9 OS=Homo sapiens OX=9606 GN=MYH9 PE=1 SV=4	P35579	MYH9	REF_HomoSapiens_20200510_UP000005640_20200924.fasta	226,537.50	100.00%	42	49	49	0.11%	25.60%	QIATLHAQVADMK	K	K	99.50%	33.6	30.5	13.5	33	0	1	0	0	2	1,441.75	1,376.00		10,165.10	1358	1370	Empty	TRUE
26964-26969_EloweS_humain_20211221	26964 M(5-11) CH	26964 M(5-11) CH	Ingel26964_EloweS_M(5-11)CH (F005022)	Myosin-9 OS=Homo sapiens OX=9606 GN=MYH9 PE=1 SV=4	P35579	MYH9	REF_HomoSapiens_20200510_UP000005640_20200924.fasta	226,537.50	100.00%	42	49	49	0.11%	25.60%	QLEEAEEEAQR	R	A	99.60%	37.2	28.1	21.1	31.5	0	1	0	0	2	1,331.61	1,239.00		7,918.30	1878	1888	Empty	TRUE
26964-26969_EloweS_humain_20211221	26964 M(5-11) CH	26964 M(5-11) CH	Ingel26964_EloweS_M(5-11)CH (F005022)	Myosin-9 OS=Homo sapiens OX=9606 GN=MYH9 PE=1 SV=4	P35579	MYH9	REF_HomoSapiens_20200510_UP000005640_20200924.fasta	226,537.50	100.00%	42	49	49	0.11%	25.60%	RGDLPFVVPR	R	R	99.70%	43.5	27.8	30	31.9	0	1	1	0	2	1,155.66	2,120.00		92,845.90	1923	1932	Empty	TRUE
26964-26969_EloweS_humain_20211221	26964 M(5-11) CH	26964 M(5-11) CH	Ingel26964_EloweS_M(5-11)CH (F005022)	Myosin-9 OS=Homo sapiens OX=9606 GN=MYH9 PE=1 SV=4	P35579	MYH9	REF_HomoSapiens_20200510_UP000005640_20200924.fasta	226,537.50	100.00%	42	49	49	0.11%	25.60%	SGFEPASLK	K	E	52.70%	13.3	30.5	0	13.3	0	1	0	0	2	935.4833	1,700.00		21,463.40	39	47	Empty	TRUE
26964-26969_EloweS_humain_20211221	26964 M(5-11) CH	26964 M(5-11) CH	Ingel26964_EloweS_M(5-11)CH (F005022)	Myosin-9 OS=Homo sapiens OX=9606 GN=MYH9 PE=1 SV=4	P35579	MYH9	REF_HomoSapiens_20200510_UP000005640_20200924.fasta	226,537.50	100.00%	42	49	49	0.11%	25.60%	SMEAEMIQLQEELAAAER	K	A	99.70%	58.1	31.3	13.2	58.1	0	1	0	0	2	2,080.95	2,588.00		22,461.20	1677	1694	Empty	TRUE
26964-26969_EloweS_humain_20211221	26964 M(5-11) CH	26964 M(5-11) CH	Ingel26964_EloweS_M(5-11)CH (F005022)	Myosin-9 OS=Homo sapiens OX=9606 GN=MYH9 PE=1 SV=4	P35579	MYH9	REF_HomoSapiens_20200510_UP000005640_20200924.fasta	226,537.50	100.00%	42	49	49	0.11%	25.60%	TDLLLEPYNK	K	Y	99.60%	35.2	31.7	18.2	32.3	0	1	0	0	2	1,205.64	2,361.00		54,950.60	290	299	Empty	TRUE
26964-26969_EloweS_humain_20211221	26964 M(5-11) CH	26964 M(5-11) CH	Ingel26964_EloweS_M(5-11)CH (F005022)	Myosin-9 OS=Homo sapiens OX=9606 GN=MYH9 PE=1 SV=4	P35579	MYH9	REF_HomoSapiens_20200510_UP000005640_20200924.fasta	226,537.50	100.00%	42	49	49	0.11%	25.60%	TQLEELEDELQATEDAK	K	L	99.70%	68.4	31.8	13.6	60.6	0	1	0	0	2	1,961.92	3,031.00		33,297.30	1539	1555	Empty	TRUE
26964-26969_EloweS_humain_20211221	26964 M(5-11) CH	26964 M(5-11) CH	Ingel26964_EloweS_M(5-11)CH (F005022)	Myosin-9 OS=Homo sapiens OX=9606 GN=MYH9 PE=1 SV=4	P35579	MYH9	REF_HomoSapiens_20200510_UP000005640_20200924.fasta	226,537.50	100.00%	42	49	49	0.11%	25.60%	TVGQLYK	R	E	84.70%	12.3	25.1	13	9.76	0	1	0	0	2	808.4564	1,330.00		16,740.90	645	651	Empty	TRUE
26964-26969_EloweS_humain_20211221	26964 M(5-11) CH	26964 M(5-11) CH	Ingel26964_EloweS_M(5-11)CH (F005022)	Myosin-9 OS=Homo sapiens OX=9606 GN=MYH9 PE=1 SV=4	P35579	MYH9	REF_HomoSapiens_20200510_UP000005640_20200924.fasta	226,537.50	100.00%	42	49	49	0.11%	25.60%	VEAQLQELQVK	K	F	99.70%	56	29.9	17.5	40.8	0	1	0	0	2	1,284.72	2,001.00		43,361.20	1250	1260	Empty	TRUE
26964-26969_EloweS_humain_20211221	26964 M(5-11) CH	26964 M(5-11) CH	Ingel26964_EloweS_M(5-11)CH (F005022)	Myosin-9 OS=Homo sapiens OX=9606 GN=MYH9 PE=1 SV=4	P35579	MYH9	REF_HomoSapiens_20200510_UP000005640_20200924.fasta	226,537.50	100.00%	42	49	49	0.11%	25.60%	VISGVLQLGNIVFK	R	K	99.70%	52.6	25	13.1	47.7	0	1	0	0	2	1,486.90	3,430.00		36,045.70	342	355	Empty	TRUE
26964-26969_EloweS_humain_20211221	26964 M(5-11) CH	26964 M(5-11) CH	Ingel26964_EloweS_M(5-11)CH (F005022)	Myosin-9 OS=Homo sapiens OX=9606 GN=MYH9 PE=1 SV=4	P35579	MYH9	REF_HomoSapiens_20200510_UP000005640_20200924.fasta	226,537.50	100.00%	42	49	49	0.11%	25.60%	VSHLLGINVTDFTR	K	G	99.70%	48.6	32.3	13.3	41.9	0	1	1	0	2	1,571.85	2,628.00		97,358.70	374	387	Empty	TRUE
26964-26969_EloweS_humain_20211221	26964 M(5-11) CH	26964 M(5-11) CH	Ingel26964_EloweS_M(5-11)CH (F005022)	Myosin-9 OS=Homo sapiens OX=9606 GN=MYH9 PE=1 SV=4	P35579	MYH9	REF_HomoSapiens_20200510_UP000005640_20200924.fasta	226,537.50	100.00%	42	49	49	0.11%	25.60%	VVFQEFR	R	Q	90.00%	27.3	29.7	16.4	16.9	0	1	0	0	2	924.4937	2,032.00		69,847.30	712	718	Empty	TRUE
26964-26969_EloweS_humain_20211221	26964 M(5-11) CH	26964 M(5-11) CH	Ingel26964_EloweS_M(5-11)CH (F005022)	Serpin H1 OS=Homo sapiens OX=9606 GN=SERPINH1 PE=1 SV=2	P50454	SERPINH1	REF_HomoSapiens_20200510_UP000005640_20200924.fasta	46,442.00	99.30%	1	1	1	0.00%	2.87%	DTQSGSLLFIGR	R	L	99.70%	68.6	32.6	16.1	64.6	0	1	0	0	2	1,293.68	2,832.00		49,556.90	394	405	Empty	TRUE
26964-26969_EloweS_humain_20211221	26964 M(5-11) CH	26964 M(5-11) CH	Ingel26964_EloweS_M(5-11)CH (F005022)	60 kDa poly(U)-binding-splicing factor (Fragment) OS=Homo sapiens OX=9606 GN=PUF60 PE=1 SV=1	A0A0J9YVP6,A0A0J9YXJ8,A0A0J9YXX5,A0A0J9YYL3,Q9UHX1,Q9UHX1-2,Q9UHX1-3,Q9UHX1-4,Q9UHX1-5,Q9UHX1-6	PUF60	REF_HomoSapiens_20200510_UP000005640_20200924.fasta	59,875.60	99.70%	2	2	2	0.00%	3.75%	QGEEEDAEIIVK	K	I	91.80%	19.4	30.8	19.9	19.4	0	1	0	0	2	1,359.66	1,846.00		15,999.10	503	514	Empty	TRUE
26964-26969_EloweS_humain_20211221	26964 M(5-11) CH	26964 M(5-11) CH	Ingel26964_EloweS_M(5-11)CH (F005022)	60 kDa poly(U)-binding-splicing factor (Fragment) OS=Homo sapiens OX=9606 GN=PUF60 PE=1 SV=1	A0A0J9YVP6,A0A0J9YXJ8,A0A0J9YXX5,A0A0J9YYL3,Q9UHX1,Q9UHX1-2,Q9UHX1-3,Q9UHX1-4,Q9UHX1-5,Q9UHX1-6	PUF60	REF_HomoSapiens_20200510_UP000005640_20200924.fasta	59,875.60	99.70%	2	2	2	0.00%	3.75%	SVFEAFGK	K	I	96.40%	22.7	29.1	13.1	22.7	0	1	0	0	2	884.4512	2,216.00		24,764.50	244	251	Empty	TRUE
26964-26969_EloweS_humain_20211221	26964 M(5-11) CH	26964 M(5-11) CH	Ingel26964_EloweS_M(5-11)CH (F005022)	ATP-citrate synthase OS=Homo sapiens OX=9606 GN=ACLY PE=1 SV=3	P53396,P53396-2	ACLY	REF_HomoSapiens_20200510_UP000005640_20200924.fasta	120,842.80	100.00%	3	3	3	0.01%	2.91%	DLVSSLTSGLLTIGDR	K	F	97.50%	25.2	31.4	0	25.2	0	1	0	0	2	1,646.90	4,233.00		20,008.90	919	934	Empty	TRUE
26964-26969_EloweS_humain_20211221	26964 M(5-11) CH	26964 M(5-11) CH	Ingel26964_EloweS_M(5-11)CH (F005022)	ATP-citrate synthase OS=Homo sapiens OX=9606 GN=ACLY PE=1 SV=3	P53396,P53396-2	ACLY	REF_HomoSapiens_20200510_UP000005640_20200924.fasta	120,842.80	100.00%	3	3	3	0.01%	2.91%	EAGVFVPR	K	S	99.00%	41.3	31.4	21.6	30.5	0	1	0	0	2	874.4781	1,730.00		24,002.80	781	788	Empty	TRUE
26964-26969_EloweS_humain_20211221	26964 M(5-11) CH	26964 M(5-11) CH	Ingel26964_EloweS_M(5-11)CH (F005022)	ATP-citrate synthase OS=Homo sapiens OX=9606 GN=ACLY PE=1 SV=3	P53396,P53396-2	ACLY	REF_HomoSapiens_20200510_UP000005640_20200924.fasta	120,842.80	100.00%	3	3	3	0.01%	2.91%	EILIPVFK	K	N	97.20%	22.6	27.7	18.9	16.1	0	1	0	0	2	958.5973	2,947.00		35,487.30	547	554	Empty	TRUE
26964-26969_EloweS_humain_20211221	26964 M(5-11) CH	26964 M(5-11) CH	Ingel26964_EloweS_M(5-11)CH (F005022)	Emerin OS=Homo sapiens OX=9606 GN=EMD PE=1 SV=1	P50402	EMD	REF_HomoSapiens_20200510_UP000005640_20200924.fasta	28,994.90	90.20%	1	1	1	0.00%	3.94%	KEDALLYQSK	K	G	86.00%	15.6	30.7	16.9	11.3	0	1	0	0	2	1,194.64	1,331.00		7,421.91	79	88	Empty	TRUE
26964-26969_EloweS_humain_20211221	26964 M(5-11) CH	26964 M(5-11) CH	Ingel26964_EloweS_M(5-11)CH (F005022)	40S ribosomal protein S3a OS=Homo sapiens OX=9606 GN=RPS3A PE=1 SV=2	P61247	RPS3A	REF_HomoSapiens_20200510_UP000005640_20200924.fasta	29,945.30	100.00%	7	9	9	0.02%	26.10%	ADGYEPPVQESV	R	-	89.10%	14.8	27.5	0	14.8	0	1	0	0	2	1,290.58	2,245.00		43,251.50	253	264	Empty	TRUE
26964-26969_EloweS_humain_20211221	26964 M(5-11) CH	26964 M(5-11) CH	Ingel26964_EloweS_M(5-11)CH (F005022)	40S ribosomal protein S3a OS=Homo sapiens OX=9606 GN=RPS3A PE=1 SV=2	P61247	RPS3A	REF_HomoSapiens_20200510_UP000005640_20200924.fasta	29,945.30	100.00%	7	9	9	0.02%	26.10%	APAMFNIR	K	N	97.40%	24.8	31	0	23.1	0	1	0	0	2	935.4768	1,658.00		20,608.90	35	42	Empty	TRUE
26964-26969_EloweS_humain_20211221	26964 M(5-11) CH	26964 M(5-11) CH	Ingel26964_EloweS_M(5-11)CH (F005022)	40S ribosomal protein S3a OS=Homo sapiens OX=9606 GN=RPS3A PE=1 SV=2	P61247	RPS3A	REF_HomoSapiens_20200510_UP000005640_20200924.fasta	29,945.30	100.00%	7	9	9	0.02%	26.10%	LIPDSIGK	K	D	82.60%	13.9	26.9	0	13.9	0	1	0	0	2	842.4984	1,726.00		75,514.10	188	195	Empty	TRUE
26964-26969_EloweS_humain_20211221	26964 M(5-11) CH	26964 M(5-11) CH	Ingel26964_EloweS_M(5-11)CH (F005022)	40S ribosomal protein S3a OS=Homo sapiens OX=9606 GN=RPS3A PE=1 SV=2	P61247	RPS3A	REF_HomoSapiens_20200510_UP000005640_20200924.fasta	29,945.30	100.00%	7	9	9	0.02%	26.10%	LITEDVQGK	K	N	99.60%	38.5	31.8	17.9	31.6	0	1	0	0	2	1,002.55	1,431.00		57,667.20	86	94	Empty	TRUE
26964-26969_EloweS_humain_20211221	26964 M(5-11) CH	26964 M(5-11) CH	Ingel26964_EloweS_M(5-11)CH (F005022)	40S ribosomal protein S3a OS=Homo sapiens OX=9606 GN=RPS3A PE=1 SV=2	P61247	RPS3A	REF_HomoSapiens_20200510_UP000005640_20200924.fasta	29,945.30	100.00%	7	9	9	0.02%	26.10%	TTDGYLLR	K	L	99.00%	47.3	28.3	0	32.8	0	1	0	0	2	938.4943	1,762.00		52,338.80	129	136	Empty	TRUE
26964-26969_EloweS_humain_20211221	26964 M(5-11) CH	26964 M(5-11) CH	Ingel26964_EloweS_M(5-11)CH (F005022)	40S ribosomal protein S3a OS=Homo sapiens OX=9606 GN=RPS3A PE=1 SV=2	P61247	RPS3A	REF_HomoSapiens_20200510_UP000005640_20200924.fasta	29,945.30	100.00%	7	9	9	0.02%	26.10%	VFEVSLADLQNDEVAFR	R	K	99.70%	65	32.6	0	65	0	2	1	0	2	1,951.98	3,405.00		151281	66	82	Empty	TRUE
26964-26969_EloweS_humain_20211221	26964 M(5-11) CH	26964 M(5-11) CH	Ingel26964_EloweS_M(5-11)CH (F005022)	40S ribosomal protein S3a OS=Homo sapiens OX=9606 GN=RPS3A PE=1 SV=2	P61247	RPS3A	REF_HomoSapiens_20200510_UP000005640_20200924.fasta	29,945.30	100.00%	7	9	9	0.02%	26.10%	VVDPFSK	K	K	90.00%	39.5	28.8	24.1	32.2	0	1	0	0	2	791.4298	1,789.00		36,242.90	21	27	Empty	TRUE
26964-26969_EloweS_humain_20211221	26964 M(5-11) CH	26964 M(5-11) CH	Ingel26964_EloweS_M(5-11)CH (F005022)	Guanine nucleotide-binding protein-like 3 OS=Homo sapiens OX=9606 GN=GNL3 PE=1 SV=2	Q9BVP2,Q9BVP2-2	GNL3	REF_HomoSapiens_20200510_UP000005640_20200924.fasta	61,994.70	99.40%	1	1	1	0.00%	1.82%	SGFNLEELEK	K	N	98.50%	33.9	31.5	15.9	24.5	0	1	0	0	2	1,165.57	2,453.00		39,206.70	425	434	Empty	TRUE
26964-26969_EloweS_humain_20211221	26964 M(5-11) CH	26964 M(5-11) CH	Ingel26964_EloweS_M(5-11)CH (F005022)	Calcium-binding mitochondrial carrier protein Aralar2 OS=Homo sapiens OX=9606 GN=SLC25A13 PE=1 SV=2	Q9UJS0,Q9UJS0-2	SLC25A13	REF_HomoSapiens_20200510_UP000005640_20200924.fasta	74,177.20	100.00%	4	4	4	0.01%	5.63%	DLGFFGIYK	R	G	90.30%	18.3	32.8	17.1	10.5	0	1	0	0	2	1,059.55	3,308.00		24,282.70	476	484	Empty	TRUE
26964-26969_EloweS_humain_20211221	26964 M(5-11) CH	26964 M(5-11) CH	Ingel26964_EloweS_M(5-11)CH (F005022)	Calcium-binding mitochondrial carrier protein Aralar2 OS=Homo sapiens OX=9606 GN=SLC25A13 PE=1 SV=2	Q9UJS0,Q9UJS0-2	SLC25A13	REF_HomoSapiens_20200510_UP000005640_20200924.fasta	74,177.20	100.00%	4	4	4	0.01%	5.63%	LQVAGEITTGPR	R	V	94.50%	18.9	29.5	21.6	12.4	0	1	0	0	2	1,241.69	1,848.00		27,629.20	456	467	Empty	TRUE
26964-26969_EloweS_humain_20211221	26964 M(5-11) CH	26964 M(5-11) CH	Ingel26964_EloweS_M(5-11)CH (F005022)	Calcium-binding mitochondrial carrier protein Aralar2 OS=Homo sapiens OX=9606 GN=SLC25A13 PE=1 SV=2	Q9UJS0,Q9UJS0-2	SLC25A13	REF_HomoSapiens_20200510_UP000005640_20200924.fasta	74,177.20	100.00%	4	4	4	0.01%	5.63%	LTVNDFVR	K	D	99.00%	32.8	30.2	13.3	22.5	0	1	0	0	2	963.5258	2,314.00		28,309.20	409	416	Empty	TRUE
26964-26969_EloweS_humain_20211221	26964 M(5-11) CH	26964 M(5-11) CH	Ingel26964_EloweS_M(5-11)CH (F005022)	Calcium-binding mitochondrial carrier protein Aralar2 OS=Homo sapiens OX=9606 GN=SLC25A13 PE=1 SV=2	Q9UJS0,Q9UJS0-2	SLC25A13	REF_HomoSapiens_20200510_UP000005640_20200924.fasta	74,177.20	100.00%	4	4	4	0.01%	5.63%	YEGFFGLYR	R	G	94.10%	22.2	31.2	0	22.2	0	1	0	0	2	1,151.55	2,885.00		27,585.30	384	392	Empty	TRUE
26964-26969_EloweS_humain_20211221	26964 M(5-11) CH	26964 M(5-11) CH	Ingel26964_EloweS_M(5-11)CH (F005022)	Ribonucloprotein OS=Homo sapiens OX=9606 GN=SNU13 PE=1 SV=1	A0A3B3IUA2	SNU13	REF_HomoSapiens_20200510_UP000005640_20200924.fasta	30,162.10	92.80%	1	1	1	0.00%	4.04%	AYPLADAHLTK	K	K	95.10%	20	31.3	13.2	20	0	1	0	0	2	1,199.64	1,660.00		19,506.10	154	164	Empty	TRUE
26964-26969_EloweS_humain_20211221	26964 M(5-11) CH	26964 M(5-11) CH	Ingel26964_EloweS_M(5-11)CH (F005022)	Tubulin beta-6 chain OS=Homo sapiens OX=9606 GN=TUBB6 PE=1 SV=1	Q9BUF5	TUBB6	REF_HomoSapiens_20200510_UP000005640_20200924.fasta	49,857.20	100.00%	4	4	4	0.01%	22.40%	AALVDLEPGTMDSVR	R	S	57.40%	15.4	32.7	0	15.4	0	1	0	0	2	1,589.78	2,308.00		52,368.70	63	77	Empty	TRUE
26964-26969_EloweS_humain_20211221	26964 M(5-11) CH	26964 M(5-11) CH	Ingel26964_EloweS_M(5-11)CH (F005022)	Tubulin beta-6 chain OS=Homo sapiens OX=9606 GN=TUBB6 PE=1 SV=1	Q9BUF5	TUBB6	REF_HomoSapiens_20200510_UP000005640_20200924.fasta	49,857.20	100.00%	4	4	4	0.01%	22.40%	EVDEQMLAIQSK	K	N	94.70%	21.9	32.1	13.2	18.5	0	1	0	0	2	1,406.68	1,673.00		18,845.80	325	336	Empty	TRUE
26964-26969_EloweS_humain_20211221	26964 M(5-11) CH	26964 M(5-11) CH	Ingel26964_EloweS_M(5-11)CH (F005022)	Tubulin beta-6 chain OS=Homo sapiens OX=9606 GN=TUBB6 PE=1 SV=1	Q9BUF5	TUBB6	REF_HomoSapiens_20200510_UP000005640_20200924.fasta	49,857.20	100.00%	4	4	4	0.01%	22.40%	FPGQLNADLR	R	K	99.70%	45.8	32.5	25	28.4	0	3	0	0	2	1,130.60	2,140.00		520899	242	251	Empty	FALSE	P07437,P04350,P68371,Q5JP53
26964-26969_EloweS_humain_20211221	26964 M(5-11) CH	26964 M(5-11) CH	Ingel26964_EloweS_M(5-11)CH (F005022)	Tubulin beta-6 chain OS=Homo sapiens OX=9606 GN=TUBB6 PE=1 SV=1	Q9BUF5	TUBB6	REF_HomoSapiens_20200510_UP000005640_20200924.fasta	49,857.20	100.00%	4	4	4	0.01%	22.40%	GHYTEGAELVDAVLDVVR	K	K	98.70%	33.2	32.5	14.3	29.9	0	0	1	0	2	1,942.99	3,452.00		35,957.20	104	121	Empty	FALSE	P04350
26964-26969_EloweS_humain_20211221	26964 M(5-11) CH	26964 M(5-11) CH	Ingel26964_EloweS_M(5-11)CH (F005022)	Tubulin beta-6 chain OS=Homo sapiens OX=9606 GN=TUBB6 PE=1 SV=1	Q9BUF5	TUBB6	REF_HomoSapiens_20200510_UP000005640_20200924.fasta	49,857.20	100.00%	4	4	4	0.01%	22.40%	INVYYNESSSQK	R	Y	99.70%	36.9	29.8	0	36.9	0	1	0	0	2	1,431.67	1,539.00		19,481.80	47	58	Empty	TRUE
26964-26969_EloweS_humain_20211221	26964 M(5-11) CH	26964 M(5-11) CH	Ingel26964_EloweS_M(5-11)CH (F005022)	Tubulin beta-6 chain OS=Homo sapiens OX=9606 GN=TUBB6 PE=1 SV=1	Q9BUF5	TUBB6	REF_HomoSapiens_20200510_UP000005640_20200924.fasta	49,857.20	100.00%	4	4	4	0.01%	22.40%	LAVNMVPFPR	K	L	99.70%	42.9	32.6	15.2	31.5	0	3	0	0	2	1,159.63	2,352.00		242864	253	262	Empty	FALSE	P07437,P04350,P68371,Q5JP53
26964-26969_EloweS_humain_20211221	26964 M(5-11) CH	26964 M(5-11) CH	Ingel26964_EloweS_M(5-11)CH (F005022)	Tubulin beta-6 chain OS=Homo sapiens OX=9606 GN=TUBB6 PE=1 SV=1	Q9BUF5	TUBB6	REF_HomoSapiens_20200510_UP000005640_20200924.fasta	49,857.20	100.00%	4	4	4	0.01%	22.40%	NSSYFVEWIPNNVK	K	V	99.70%	50.9	32.4	13	50.6	0	2	1	0	2	1,696.83	2,980.00		247931	337	350	Empty	FALSE	P07437,P04350,P68371,Q5JP53
26964-26969_EloweS_humain_20211221	26964 M(5-11) CH	26964 M(5-11) CH	Ingel26964_EloweS_M(5-11)CH (F005022)	Tubulin beta-6 chain OS=Homo sapiens OX=9606 GN=TUBB6 PE=1 SV=1	Q9BUF5	TUBB6	REF_HomoSapiens_20200510_UP000005640_20200924.fasta	49,857.20	100.00%	4	4	4	0.01%	22.40%	YLTVATVFR	R	G	99.40%	31.9	28.5	13.5	31.9	0	1	0	0	2	1,069.60	2,587.00		60,250.20	310	318	Empty	TRUE
26964-26969_EloweS_humain_20211221	26964 M(5-11) CH	26964 M(5-11) CH	Ingel26964_EloweS_M(5-11)CH (F005022)	MICOS complex subunit OS=Homo sapiens OX=9606 GN=CHCHD3 PE=1 SV=2	C9JRZ6,F8WAR4,Q9NX63	CHCHD3	REF_HomoSapiens_20200510_UP000005640_20200924.fasta	26,152.50	100.00%	2	2	2	0.00%	11.20%	VAEELALEQAK	R	K	97.60%	23.6	31.9	0	17.1	0	1	0	0	2	1,200.65	1,810.00		31,001.50	66	76	Empty	TRUE
26964-26969_EloweS_humain_20211221	26964 M(5-11) CH	26964 M(5-11) CH	Ingel26964_EloweS_M(5-11)CH (F005022)	MICOS complex subunit OS=Homo sapiens OX=9606 GN=CHCHD3 PE=1 SV=2	C9JRZ6,F8WAR4,Q9NX63	CHCHD3	REF_HomoSapiens_20200510_UP000005640_20200924.fasta	26,152.50	100.00%	2	2	2	0.00%	11.20%	YSGAYGASVSDEELK	R	R	99.20%	36.2	29.2	0	36.2	0	1	0	0	2	1,575.72	1,823.00		22,419.80	49	63	Empty	TRUE
26964-26969_EloweS_humain_20211221	26964 M(5-11) CH	26964 M(5-11) CH	Ingel26964_EloweS_M(5-11)CH (F005022)	Calponin OS=Homo sapiens OX=9606 GN=CNN2 PE=1 SV=1	B4DDF4	CNN2	REF_HomoSapiens_20200510_UP000005640_20200924.fasta	32,617.30	99.70%	1	1	1	0.00%	3.69%	GLQSGVDIGVK	K	Y	99.50%	34.3	30.7	17	31.6	0	1	0	0	2	1,072.60	1,867.00		33,126.10	124	134	Empty	TRUE
26964-26969_EloweS_humain_20211221	26964 M(5-11) CH	26964 M(5-11) CH	Ingel26964_EloweS_M(5-11)CH (F005022)	Keratin, type II cytoskeletal 1 OS=Homo sapiens OX=9606 GN=KRT1 PE=1 SV=6	P04264,P04264-CONT	KRT1	REF_HomoSapiens_20200510_UP000005640_20200924.fasta,contaminants_thegpm_20170713.fasta	66,040.30	100.00%	22	31	40	0.09%	42.50%	AEAESLYQSK	K	Y	99.70%	50.3	28.9	17.3	47.2	0	1	0	0	2	1,125.54	1,314.00		19,204.50	367	376	Empty	TRUE
26964-26969_EloweS_humain_20211221	26964 M(5-11) CH	26964 M(5-11) CH	Ingel26964_EloweS_M(5-11)CH (F005022)	Keratin, type II cytoskeletal 1 OS=Homo sapiens OX=9606 GN=KRT1 PE=1 SV=6	P04264,P04264-CONT	KRT1	REF_HomoSapiens_20200510_UP000005640_20200924.fasta,contaminants_thegpm_20170713.fasta	66,040.30	100.00%	22	31	40	0.09%	42.50%	AQYEDIAQK	K	S	99.70%	38.5	31.6	18.5	34.1	0	1	0	0	2	1,065.52	1,295.00		44,798.90	356	364	Empty	TRUE
26964-26969_EloweS_humain_20211221	26964 M(5-11) CH	26964 M(5-11) CH	Ingel26964_EloweS_M(5-11)CH (F005022)	Keratin, type II cytoskeletal 1 OS=Homo sapiens OX=9606 GN=KRT1 PE=1 SV=6	P04264,P04264-CONT	KRT1	REF_HomoSapiens_20200510_UP000005640_20200924.fasta,contaminants_thegpm_20170713.fasta	66,040.30	100.00%	22	31	40	0.09%	42.50%	DVDGAYMTK	K	V	96.50%	19.4	26.4	13	14.4	0	1	0	0	2	999.4453	1,479.00		29,274.80	290	298	Empty	TRUE
26964-26969_EloweS_humain_20211221	26964 M(5-11) CH	26964 M(5-11) CH	Ingel26964_EloweS_M(5-11)CH (F005022)	Keratin, type II cytoskeletal 1 OS=Homo sapiens OX=9606 GN=KRT1 PE=1 SV=6	P04264,P04264-CONT	KRT1	REF_HomoSapiens_20200510_UP000005640_20200924.fasta,contaminants_thegpm_20170713.fasta	66,040.30	100.00%	22	31	40	0.09%	42.50%	DYQELMNTK	R	L	99.30%	30	27.6	18.2	28.9	0	3	0	0	2	1,157.51	1,462.00		212060	464	472	Empty	TRUE
26964-26969_EloweS_humain_20211221	26964 M(5-11) CH	26964 M(5-11) CH	Ingel26964_EloweS_M(5-11)CH (F005022)	Keratin, type II cytoskeletal 1 OS=Homo sapiens OX=9606 GN=KRT1 PE=1 SV=6	P04264,P04264-CONT	KRT1	REF_HomoSapiens_20200510_UP000005640_20200924.fasta,contaminants_thegpm_20170713.fasta	66,040.30	100.00%	22	31	40	0.09%	42.50%	GGGGGGYGSGGSSYGSGGGSYGSGGGGGGGR	R	G	99.70%	50.9	25	13.2	50.9	0	1	1	0	2	2,383.95	1,264.50		10,336.50	519	549	Empty	TRUE
26964-26969_EloweS_humain_20211221	26964 M(5-11) CH	26964 M(5-11) CH	Ingel26964_EloweS_M(5-11)CH (F005022)	Keratin, type II cytoskeletal 1 OS=Homo sapiens OX=9606 GN=KRT1 PE=1 SV=6	P04264,P04264-CONT	KRT1	REF_HomoSapiens_20200510_UP000005640_20200924.fasta,contaminants_thegpm_20170713.fasta	66,040.30	100.00%	22	31	40	0.09%	42.50%	GSYGSGGSSYGSGGGSYGSGGGGGGHGSYGSGSSSGGYR	R	G	52.70%	10.7	25	0	10.7	0	0	1	0	2	3,312.31	1,345.00		2,780.37	550	588	Empty	TRUE
26964-26969_EloweS_humain_20211221	26964 M(5-11) CH	26964 M(5-11) CH	Ingel26964_EloweS_M(5-11)CH (F005022)	Keratin, type II cytoskeletal 1 OS=Homo sapiens OX=9606 GN=KRT1 PE=1 SV=6	P04264,P04264-CONT	KRT1	REF_HomoSapiens_20200510_UP000005640_20200924.fasta,contaminants_thegpm_20170713.fasta	66,040.30	100.00%	22	31	40	0.09%	42.50%	IEISELNR	K	V	99.00%	49.8	31.5	27	16.1	0	1	0	0	2	973.5313	1,839.00		88,395.30	396	403	Empty	TRUE	P35908,P35908-CONT
26964-26969_EloweS_humain_20211221	26964 M(5-11) CH	26964 M(5-11) CH	Ingel26964_EloweS_M(5-11)CH (F005022)	Keratin, type II cytoskeletal 1 OS=Homo sapiens OX=9606 GN=KRT1 PE=1 SV=6	P04264,P04264-CONT	KRT1	REF_HomoSapiens_20200510_UP000005640_20200924.fasta,contaminants_thegpm_20170713.fasta	66,040.30	100.00%	22	31	40	0.09%	42.50%	LALDLEIATYR	K	T	99.70%	59.7	29.6	14.5	0	0	1	0	0	2	1,277.71	2,944.00		60,617.50	473	483	Empty	TRUE
26964-26969_EloweS_humain_20211221	26964 M(5-11) CH	26964 M(5-11) CH	Ingel26964_EloweS_M(5-11)CH (F005022)	Keratin, type II cytoskeletal 1 OS=Homo sapiens OX=9606 GN=KRT1 PE=1 SV=6	P04264,P04264-CONT	KRT1	REF_HomoSapiens_20200510_UP000005640_20200924.fasta,contaminants_thegpm_20170713.fasta	66,040.30	100.00%	22	31	40	0.09%	42.50%	LNDLEDALQQAK	K	E	99.70%	49.8	31.9	16.5	49.7	0	2	0	0	2	1,357.70	2,334.00		109764	444	455	Empty	TRUE
26964-26969_EloweS_humain_20211221	26964 M(5-11) CH	26964 M(5-11) CH	Ingel26964_EloweS_M(5-11)CH (F005022)	Keratin, type II cytoskeletal 1 OS=Homo sapiens OX=9606 GN=KRT1 PE=1 SV=6	P04264,P04264-CONT	KRT1	REF_HomoSapiens_20200510_UP000005640_20200924.fasta,contaminants_thegpm_20170713.fasta	66,040.30	100.00%	22	31	40	0.09%	42.50%	NKYEDEINKR	R	T	99.70%	57.8	31.4	21.8	49.5	0	1	1	0	2	1,308.65	1,070.00		11,355.50	268	277	Empty	TRUE	P13647,P48668
26964-26969_EloweS_humain_20211221	26964 M(5-11) CH	26964 M(5-11) CH	Ingel26964_EloweS_M(5-11)CH (F005022)	Keratin, type II cytoskeletal 1 OS=Homo sapiens OX=9606 GN=KRT1 PE=1 SV=6	P04264,P04264-CONT	KRT1	REF_HomoSapiens_20200510_UP000005640_20200924.fasta,contaminants_thegpm_20170713.fasta	66,040.30	100.00%	22	31	40	0.09%	42.50%	NMQDMVEDYR	K	N	99.70%	43.4	25	13.1	43.4	0	4	0	0	2	1,332.52	1,323.00		140152	258	267	Empty	TRUE
26964-26969_EloweS_humain_20211221	26964 M(5-11) CH	26964 M(5-11) CH	Ingel26964_EloweS_M(5-11)CH (F005022)	Keratin, type II cytoskeletal 1 OS=Homo sapiens OX=9606 GN=KRT1 PE=1 SV=6	P04264,P04264-CONT	KRT1	REF_HomoSapiens_20200510_UP000005640_20200924.fasta,contaminants_thegpm_20170713.fasta	66,040.30	100.00%	22	31	40	0.09%	42.50%	QISNLQQSISDAEQR	K	G	99.70%	77.5	32.7	0	72.9	0	3	1	0	2	1,716.85	2,476.00		342381	418	432	Empty	TRUE
26964-26969_EloweS_humain_20211221	26964 M(5-11) CH	26964 M(5-11) CH	Ingel26964_EloweS_M(5-11)CH (F005022)	Keratin, type II cytoskeletal 1 OS=Homo sapiens OX=9606 GN=KRT1 PE=1 SV=6	P04264,P04264-CONT	KRT1	REF_HomoSapiens_20200510_UP000005640_20200924.fasta,contaminants_thegpm_20170713.fasta	66,040.30	100.00%	22	31	40	0.09%	42.50%	SISISVAR	K	G	99.00%	28.2	28.7	26.4	16.5	0	1	0	0	2	832.4886	1,682.00		48,028.40	75	82	Empty	TRUE
26964-26969_EloweS_humain_20211221	26964 M(5-11) CH	26964 M(5-11) CH	Ingel26964_EloweS_M(5-11)CH (F005022)	Keratin, type II cytoskeletal 1 OS=Homo sapiens OX=9606 GN=KRT1 PE=1 SV=6	P04264,P04264-CONT	KRT1	REF_HomoSapiens_20200510_UP000005640_20200924.fasta,contaminants_thegpm_20170713.fasta	66,040.30	100.00%	22	31	40	0.09%	42.50%	SKAEAESLYQSK	K	Y	99.70%	54.5	31.1	14.6	45.4	0	1	1	0	2	1,340.67	1,149.00		18,926.70	365	376	Empty	TRUE
26964-26969_EloweS_humain_20211221	26964 M(5-11) CH	26964 M(5-11) CH	Ingel26964_EloweS_M(5-11)CH (F005022)	Keratin, type II cytoskeletal 1 OS=Homo sapiens OX=9606 GN=KRT1 PE=1 SV=6	P04264,P04264-CONT	KRT1	REF_HomoSapiens_20200510_UP000005640_20200924.fasta,contaminants_thegpm_20170713.fasta	66,040.30	100.00%	22	31	40	0.09%	42.50%	SLDLDSIIAEVK	R	A	99.70%	59.9	31.3	16.7	49.7	0	2	1	0	2	1,302.72	3,416.00		221178	344	355	Empty	TRUE
26964-26969_EloweS_humain_20211221	26964 M(5-11) CH	26964 M(5-11) CH	Ingel26964_EloweS_M(5-11)CH (F005022)	Keratin, type II cytoskeletal 1 OS=Homo sapiens OX=9606 GN=KRT1 PE=1 SV=6	P04264,P04264-CONT	KRT1	REF_HomoSapiens_20200510_UP000005640_20200924.fasta,contaminants_thegpm_20170713.fasta	66,040.30	100.00%	22	31	40	0.09%	42.50%	SLNNQFASFIDK	K	V	99.70%	59.9	31.9	16	44.2	0	2	0	0	2	1,383.69	2,646.50		180664	186	197	Empty	TRUE
26964-26969_EloweS_humain_20211221	26964 M(5-11) CH	26964 M(5-11) CH	Ingel26964_EloweS_M(5-11)CH (F005022)	Keratin, type II cytoskeletal 1 OS=Homo sapiens OX=9606 GN=KRT1 PE=1 SV=6	P04264,P04264-CONT	KRT1	REF_HomoSapiens_20200510_UP000005640_20200924.fasta,contaminants_thegpm_20170713.fasta	66,040.30	100.00%	22	31	40	0.09%	42.50%	SLVNLGGSK	R	S	98.70%	30.3	31.6	17.7	22.5	0	2	0	0	2	874.4993	1,679.50		74,535.30	66	74	Empty	TRUE
26964-26969_EloweS_humain_20211221	26964 M(5-11) CH	26964 M(5-11) CH	Ingel26964_EloweS_M(5-11)CH (F005022)	Keratin, type II cytoskeletal 1 OS=Homo sapiens OX=9606 GN=KRT1 PE=1 SV=6	P04264,P04264-CONT	KRT1	REF_HomoSapiens_20200510_UP000005640_20200924.fasta,contaminants_thegpm_20170713.fasta	66,040.30	100.00%	22	31	40	0.09%	42.50%	THNLEPYFESFINNLR	R	R	99.70%	65.2	32.8	0	61.7	0	1	2	0	2	1,993.98	3,239.00		128885	224	239	Empty	TRUE
26964-26969_EloweS_humain_20211221	26964 M(5-11) CH	26964 M(5-11) CH	Ingel26964_EloweS_M(5-11)CH (F005022)	Keratin, type II cytoskeletal 1 OS=Homo sapiens OX=9606 GN=KRT1 PE=1 SV=6	P04264,P04264-CONT	KRT1	REF_HomoSapiens_20200510_UP000005640_20200924.fasta,contaminants_thegpm_20170713.fasta	66,040.30	100.00%	22	31	40	0.09%	42.50%	TLLEGEESR	R	M	99.70%	44.8	31.7	18.7	18.1	0	1	0	0	2	1,033.52	1,436.00		30,771.40	484	492	Empty	TRUE
26964-26969_EloweS_humain_20211221	26964 M(5-11) CH	26964 M(5-11) CH	Ingel26964_EloweS_M(5-11)CH (F005022)	Keratin, type II cytoskeletal 1 OS=Homo sapiens OX=9606 GN=KRT1 PE=1 SV=6	P04264,P04264-CONT	KRT1	REF_HomoSapiens_20200510_UP000005640_20200924.fasta,contaminants_thegpm_20170713.fasta	66,040.30	100.00%	22	31	40	0.09%	42.50%	TNAENEFVTIK	R	K	99.70%	52.6	31.9	16.2	44.4	0	1	0	0	2	1,265.64	1,929.00		84,692.20	278	288	Empty	TRUE
26964-26969_EloweS_humain_20211221	26964 M(5-11) CH	26964 M(5-11) CH	Ingel26964_EloweS_M(5-11)CH (F005022)	Keratin, type II cytoskeletal 1 OS=Homo sapiens OX=9606 GN=KRT1 PE=1 SV=6	P04264,P04264-CONT	KRT1	REF_HomoSapiens_20200510_UP000005640_20200924.fasta,contaminants_thegpm_20170713.fasta	66,040.30	100.00%	22	31	40	0.09%	42.50%	WELLQQVDTSTR	K	T	99.70%	60.2	32.6	0	55.4	0	1	0	0	2	1,475.75	2,636.00		262655	212	223	Empty	TRUE
26964-26969_EloweS_humain_20211221	26964 M(5-11) CH	26964 M(5-11) CH	Ingel26964_EloweS_M(5-11)CH (F005022)	Keratin, type II cytoskeletal 1 OS=Homo sapiens OX=9606 GN=KRT1 PE=1 SV=6	P04264,P04264-CONT	KRT1	REF_HomoSapiens_20200510_UP000005640_20200924.fasta,contaminants_thegpm_20170713.fasta	66,040.30	100.00%	22	31	40	0.09%	42.50%	YEELQITAGR	K	H	99.70%	45.9	32.1	16.3	0	0	1	0	0	2	1,179.60	1,894.00		348744	377	386	Empty	TRUE
26964-26969_EloweS_humain_20211221	26964 M(5-11) CH	26964 M(5-11) CH	Ingel26964_EloweS_M(5-11)CH (F005022)	Metastasis-associated protein MTA2 OS=Homo sapiens OX=9606 GN=MTA2 PE=1 SV=1	O94776	MTA2	REF_HomoSapiens_20200510_UP000005640_20200924.fasta	75,025.10	99.30%	1	1	1	0.00%	1.50%	QIDQFLVVAR	R	A	99.70%	49.1	30.6	20.9	37	0	1	0	0	2	1,188.67	2,589.00		38,360.10	189	198	Empty	TRUE
26964-26969_EloweS_humain_20211221	26964 M(5-11) CH	26964 M(5-11) CH	Ingel26964_EloweS_M(5-11)CH (F005022)	Rab GDP dissociation inhibitor beta OS=Homo sapiens OX=9606 GN=GDI2 PE=1 SV=2	P50395	GDI2	REF_HomoSapiens_20200510_UP000005640_20200924.fasta	50,665.50	100.00%	2	2	2	0.00%	5.17%	DLGTESQIFISR	K	T	99.70%	46.8	31.9	13.2	42.7	0	1	0	0	2	1,365.70	2,665.00		44,600.40	391	402	Empty	TRUE
26964-26969_EloweS_humain_20211221	26964 M(5-11) CH	26964 M(5-11) CH	Ingel26964_EloweS_M(5-11)CH (F005022)	Rab GDP dissociation inhibitor beta OS=Homo sapiens OX=9606 GN=GDI2 PE=1 SV=2	P50395	GDI2	REF_HomoSapiens_20200510_UP000005640_20200924.fasta	50,665.50	100.00%	2	2	2	0.00%	5.17%	IPGSPPESMGR	K	G	94.10%	21.5	28.9	13.2	21.5	0	1	0	0	2	1,143.55	1,207.00		5,382.97	58	68	Empty	TRUE
26964-26969_EloweS_humain_20211221	26964 M(5-11) CH	26964 M(5-11) CH	Ingel26964_EloweS_M(5-11)CH (F005022)	Aminoacyl tRNA synthase complex-interacting multifunctional protein 2 OS=Homo sapiens OX=9606 GN=AIMP2 PE=1 SV=2	Q13155	AIMP2	REF_HomoSapiens_20200510_UP000005640_20200924.fasta	35,349.30	99.10%	1	1	1	0.00%	2.81%	FLFSLFGQK	R	H	98.30%	26.1	32	19	21.7	0	1	0	0	2	1,086.60	3,347.00		22,244.40	216	224	Empty	TRUE
26964-26969_EloweS_humain_20211221	26964 M(5-11) CH	26964 M(5-11) CH	Ingel26964_EloweS_M(5-11)CH (F005022)	DEAD box protein 5 OS=Homo sapiens OX=9606 GN=DDX5 PE=1 SV=1	J3KTA4,P17844,P17844-2	DDX5	REF_HomoSapiens_20200510_UP000005640_20200924.fasta	69,149.70	100.00%	8	8	8	0.02%	12.40%	APILIATDVASR	K	G	99.70%	67.4	26.7	13.1	47.9	0	1	0	0	2	1,226.71	2,311.00		120658	392	403	Empty	TRUE	A0A1X7SBZ2,Q92841,A0A5H1ZRQ2
26964-26969_EloweS_humain_20211221	26964 M(5-11) CH	26964 M(5-11) CH	Ingel26964_EloweS_M(5-11)CH (F005022)	DEAD box protein 5 OS=Homo sapiens OX=9606 GN=DDX5 PE=1 SV=1	J3KTA4,P17844,P17844-2	DDX5	REF_HomoSapiens_20200510_UP000005640_20200924.fasta	69,149.70	100.00%	8	8	8	0.02%	12.40%	DWVLNEFK	R	H	99.00%	31.1	31.3	23	25.5	0	1	0	0	2	1,050.53	2,924.00		38,902.20	381	388	Empty	TRUE
26964-26969_EloweS_humain_20211221	26964 M(5-11) CH	26964 M(5-11) CH	Ingel26964_EloweS_M(5-11)CH (F005022)	DEAD box protein 5 OS=Homo sapiens OX=9606 GN=DDX5 PE=1 SV=1	J3KTA4,P17844,P17844-2	DDX5	REF_HomoSapiens_20200510_UP000005640_20200924.fasta	69,149.70	100.00%	8	8	8	0.02%	12.40%	LLQLVEDR	K	G	99.00%	55	28.2	21.1	38	0	1	0	0	2	985.5678	2,124.00		56,496.90	471	478	Empty	TRUE
26964-26969_EloweS_humain_20211221	26964 M(5-11) CH	26964 M(5-11) CH	Ingel26964_EloweS_M(5-11)CH (F005022)	DEAD box protein 5 OS=Homo sapiens OX=9606 GN=DDX5 PE=1 SV=1	J3KTA4,P17844,P17844-2	DDX5	REF_HomoSapiens_20200510_UP000005640_20200924.fasta	69,149.70	100.00%	8	8	8	0.02%	12.40%	MLDMGFEPQIR	R	K	99.10%	28.1	29.3	13.3	24.2	0	1	0	0	2	1,368.63	2,116.00		40,898.30	253	263	Empty	TRUE	A0A0D9SF53,A0A1X7SBZ2,Q92841,A0A5H1ZRQ2
26964-26969_EloweS_humain_20211221	26964 M(5-11) CH	26964 M(5-11) CH	Ingel26964_EloweS_M(5-11)CH (F005022)	DEAD box protein 5 OS=Homo sapiens OX=9606 GN=DDX5 PE=1 SV=1	J3KTA4,P17844,P17844-2	DDX5	REF_HomoSapiens_20200510_UP000005640_20200924.fasta	69,149.70	100.00%	8	8	8	0.02%	12.40%	QLAEDFLK	R	D	99.00%	42.8	30.1	36.9	31.7	0	1	0	0	2	963.5147	2,235.00		31,945.70	288	295	Empty	TRUE
26964-26969_EloweS_humain_20211221	26964 M(5-11) CH	26964 M(5-11) CH	Ingel26964_EloweS_M(5-11)CH (F005022)	DEAD box protein 5 OS=Homo sapiens OX=9606 GN=DDX5 PE=1 SV=1	J3KTA4,P17844,P17844-2	DDX5	REF_HomoSapiens_20200510_UP000005640_20200924.fasta	69,149.70	100.00%	8	8	8	0.02%	12.40%	QVSDLISVLR	K	E	99.30%	31.6	30.4	19.4	30.1	0	1	0	0	2	1,129.66	2,834.00		47,206.60	452	461	Empty	TRUE
26964-26969_EloweS_humain_20211221	26964 M(5-11) CH	26964 M(5-11) CH	Ingel26964_EloweS_M(5-11)CH (F005022)	DEAD box protein 5 OS=Homo sapiens OX=9606 GN=DDX5 PE=1 SV=1	J3KTA4,P17844,P17844-2	DDX5	REF_HomoSapiens_20200510_UP000005640_20200924.fasta	69,149.70	100.00%	8	8	8	0.02%	12.40%	TIVFVETK	K	R	95.70%	18.9	25	0	18.9	0	1	0	0	2	936.5401	1,957.00		36,854.80	344	351	Empty	TRUE
26964-26969_EloweS_humain_20211221	26964 M(5-11) CH	26964 M(5-11) CH	Ingel26964_EloweS_M(5-11)CH (F005022)	DEAD box protein 5 OS=Homo sapiens OX=9606 GN=DDX5 PE=1 SV=1	J3KTA4,P17844,P17844-2	DDX5	REF_HomoSapiens_20200510_UP000005640_20200924.fasta	69,149.70	100.00%	8	8	8	0.02%	12.40%	TTYLVLDEADR	R	M	98.60%	37.2	31.3	13.3	30.3	0	1	0	0	2	1,295.65	2,301.00		42,748.80	242	252	Empty	TRUE
26964-26969_EloweS_humain_20211221	26964 M(5-11) CH	26964 M(5-11) CH	Ingel26964_EloweS_M(5-11)CH (F005022)	Pre-mRNA-processing factor 19 OS=Homo sapiens OX=9606 GN=PRPF19 PE=1 SV=1	Q9UMS4	PRPF19	REF_HomoSapiens_20200510_UP000005640_20200924.fasta	55,181.30	100.00%	2	2	2	0.00%	4.17%	SSEQILATLK	K	G	99.50%	38.3	30.7	23.6	20.9	0	1	0	0	2	1,089.62	2,084.00		36,005.40	252	261	Empty	TRUE
26964-26969_EloweS_humain_20211221	26964 M(5-11) CH	26964 M(5-11) CH	Ingel26964_EloweS_M(5-11)CH (F005022)	Pre-mRNA-processing factor 19 OS=Homo sapiens OX=9606 GN=PRPF19 PE=1 SV=1	Q9UMS4	PRPF19	REF_HomoSapiens_20200510_UP000005640_20200924.fasta	55,181.30	100.00%	2	2	2	0.00%	4.17%	TLQLDNNFEVK	K	S	98.20%	26.1	32.6	13.1	17.3	0	1	0	0	2	1,320.68	2,283.00		45,160.50	429	439	Empty	TRUE
26964-26969_EloweS_humain_20211221	26964 M(5-11) CH	26964 M(5-11) CH	Ingel26964_EloweS_M(5-11)CH (F005022)	40S ribosomal protein S24 OS=Homo sapiens OX=9606 GN=RPS24 PE=1 SV=1	A0A2R8Y849,A0A2R8YD14,E7ETK0,P62847,P62847-2,P62847-3,P62847-4	RPS24	REF_HomoSapiens_20200510_UP000005640_20200924.fasta	15,423.80	100.00%	2	2	2	0.00%	20.60%	TTGFGMIYDSLDYAK	K	K	99.70%	47.8	29.8	13.3	47.8	0	1	0	0	2	1,697.77	2,816.00		54,974.20	69	83	Empty	TRUE
26964-26969_EloweS_humain_20211221	26964 M(5-11) CH	26964 M(5-11) CH	Ingel26964_EloweS_M(5-11)CH (F005022)	40S ribosomal protein S24 OS=Homo sapiens OX=9606 GN=RPS24 PE=1 SV=1	A0A2R8Y849,A0A2R8YD14,E7ETK0,P62847,P62847-2,P62847-3,P62847-4	RPS24	REF_HomoSapiens_20200510_UP000005640_20200924.fasta	15,423.80	100.00%	2	2	2	0.00%	20.60%	TTPDVIFVFGFR	K	T	99.70%	58.5	30.4	0	58.5	0	1	0	0	2	1,398.74	3,587.00		35,519.00	50	61	Empty	TRUE
26964-26969_EloweS_humain_20211221	26964 M(5-11) CH	26964 M(5-11) CH	Ingel26964_EloweS_M(5-11)CH (F005022)	Q8IZT6-DECOY	Q8IZT6-DECOY			0	58.80%	1	1	1	0.00%	0.00%	QILIATK	?	?	78.10%	12.7	25.5	22.9	3.63	0	1	0	0	2	786.5085	1,322.00		9,276.32	0	0	Empty	TRUE
26964-26969_EloweS_humain_20211221	26964 M(5-11) CH	26964 M(5-11) CH	Ingel26964_EloweS_M(5-11)CH (F005022)	60S ribosomal protein L17 (Fragment) OS=Homo sapiens OX=9606 GN=RPL17 PE=1 SV=1	A0A087WXM6,A0A0A6YYL6,J3KRX5,J3QQT2,P18621,P18621-3	RPL17,RPL17-C18orf32	REF_HomoSapiens_20200510_UP000005640_20200924.fasta	21,397.40	100.00%	2	2	2	0.00%	15.40%	GLDVDSLVIEHIQVNK	K	A	98.20%	26.1	30.4	14.2	26.1	0	0	1	0	2	1,778.96	2,834.00		60,023.30	106	121	Empty	TRUE
26964-26969_EloweS_humain_20211221	26964 M(5-11) CH	26964 M(5-11) CH	Ingel26964_EloweS_M(5-11)CH (F005022)	60S ribosomal protein L17 (Fragment) OS=Homo sapiens OX=9606 GN=RPL17 PE=1 SV=1	A0A087WXM6,A0A0A6YYL6,J3KRX5,J3QQT2,P18621,P18621-3	RPL17,RPL17-C18orf32	REF_HomoSapiens_20200510_UP000005640_20200924.fasta	21,397.40	100.00%	2	2	2	0.00%	15.40%	YSLDPENPTK	R	S	99.30%	33.7	31.4	16.8	32.6	0	1	0	0	2	1,163.56	1,755.00		44,426.50	4	13	Empty	TRUE
26964-26969_EloweS_humain_20211221	26964 M(5-11) CH	26964 M(5-11) CH	Ingel26964_EloweS_M(5-11)CH (F005022)	Vacuolar protein sorting-associated protein 35 OS=Homo sapiens OX=9606 GN=VPS35 PE=1 SV=2	Q96QK1	VPS35	REF_HomoSapiens_20200510_UP000005640_20200924.fasta	91,710.00	100.00%	3	3	3	0.01%	3.64%	AELAELPLR	K	L	98.70%	24	25	19.5	22	0	1	0	0	2	1,011.58	2,317.00		27,522.20	574	582	Empty	TRUE
26964-26969_EloweS_humain_20211221	26964 M(5-11) CH	26964 M(5-11) CH	Ingel26964_EloweS_M(5-11)CH (F005022)	Vacuolar protein sorting-associated protein 35 OS=Homo sapiens OX=9606 GN=VPS35 PE=1 SV=2	Q96QK1	VPS35	REF_HomoSapiens_20200510_UP000005640_20200924.fasta	91,710.00	100.00%	3	3	3	0.01%	3.64%	LSQLEGVNVER	R	Y	98.40%	26.6	31.9	22.8	19.9	0	1	0	0	2	1,243.66	1,816.00		24,632.40	227	237	Empty	TRUE
26964-26969_EloweS_humain_20211221	26964 M(5-11) CH	26964 M(5-11) CH	Ingel26964_EloweS_M(5-11)CH (F005022)	Vacuolar protein sorting-associated protein 35 OS=Homo sapiens OX=9606 GN=VPS35 PE=1 SV=2	Q96QK1	VPS35	REF_HomoSapiens_20200510_UP000005640_20200924.fasta	91,710.00	100.00%	3	3	3	0.01%	3.64%	NIIIALIDR	K	L	90.80%	16	25	13.4	13.2	0	1	0	0	2	1,040.65	3,053.00		23,539.40	297	305	Empty	TRUE
26964-26969_EloweS_humain_20211221	26964 M(5-11) CH	26964 M(5-11) CH	Ingel26964_EloweS_M(5-11)CH (F005022)	C4a anaphylatoxin OS=Homo sapiens OX=9606 GN=C4A PE=1 SV=1	A0A0G2JPR0,A0A140TA32,A0A140TA49,P0C0L4,P0C0L4-2	C4A	REF_HomoSapiens_20200510_UP000005640_20200924.fasta	192,786.80	100.00%	2	2	2	0.00%	1.20%	DSSTWLTAFVLK	R	V	99.70%	47.2	30.4	14.6	40.6	0	1	0	0	2	1,367.72	3,780.00		20,842.20	1073	1084	Empty	TRUE
26964-26969_EloweS_humain_20211221	26964 M(5-11) CH	26964 M(5-11) CH	Ingel26964_EloweS_M(5-11)CH (F005022)	C4a anaphylatoxin OS=Homo sapiens OX=9606 GN=C4A PE=1 SV=1	A0A0G2JPR0,A0A140TA32,A0A140TA49,P0C0L4,P0C0L4-2	C4A	REF_HomoSapiens_20200510_UP000005640_20200924.fasta	192,786.80	100.00%	2	2	2	0.00%	1.20%	QGSFQGGFR	R	S	92.10%	19.4	29.9	13.3	15.3	0	1	0	0	2	983.4694	1,464.00		23,028.70	1292	1300	Empty	TRUE
26964-26969_EloweS_humain_20211221	26964 M(5-11) CH	26964 M(5-11) CH	Ingel26964_EloweS_M(5-11)CH (F005022)	Aurora kinase A OS=Homo sapiens OX=9606 GN=AURKA PE=1 SV=2	O14965	AURKA	REF_HomoSapiens_20200510_UP000005640_20200924.fasta	45,809.80	90.90%	1	1	1	0.00%	3.47%	VEFTFPDFVTEGAR	R	D	96.10%	28.6	31.4	0	28.6	0	1	0	0	2	1,614.78	3,338.00		37,464.20	344	357	Empty	TRUE
26964-26969_EloweS_humain_20211221	26964 M(5-11) CH	26964 M(5-11) CH	Ingel26964_EloweS_M(5-11)CH (F005022)	Isoform 3 of Tropomyosin alpha-1 chain OS=Homo sapiens OX=9606 GN=TPM1	P09493-3	TPM1	REF_HomoSapiens_20200510_UP000005640_20200924.fasta	32,877.10	99.80%	1	1	1	0.00%	8.10%	ATDAEADVASLNR	K	R	99.70%	40.7	31.1	28.1	29.3	0	1	0	0	2	1,332.64	1,682.00		17,521.20	78	90	Empty	TRUE	P07951-2
26964-26969_EloweS_humain_20211221	26964 M(5-11) CH	26964 M(5-11) CH	Ingel26964_EloweS_M(5-11)CH (F005022)	Isoform 3 of Tropomyosin alpha-1 chain OS=Homo sapiens OX=9606 GN=TPM1	P09493-3	TPM1	REF_HomoSapiens_20200510_UP000005640_20200924.fasta	32,877.10	99.80%	1	1	1	0.00%	8.10%	IQLVEEELDR	R	A	99.70%	58.9	32.1	31.9	47.4	0	1	0	0	2	1,243.65	2,242.00		72,527.70	92	101	Empty	FALSE	P06753-2,P07951-2,H7BYY1,P67936
26964-26969_EloweS_humain_20211221	26964 M(5-11) CH	26964 M(5-11) CH	Ingel26964_EloweS_M(5-11)CH (F005022)	Myb-binding protein 1A OS=Homo sapiens OX=9606 GN=MYBBP1A PE=1 SV=2	Q9BQG0,Q9BQG0-2	MYBBP1A	REF_HomoSapiens_20200510_UP000005640_20200924.fasta	148,858.30	99.50%	1	1	1	0.00%	0.83%	VLDLVEVLVTK	R	Q	99.30%	30.8	25	0	28.5	0	1	0	0	2	1,227.76	3,417.00		19,012.80	828	838	Empty	TRUE
26964-26969_EloweS_humain_20211221	26964 M(5-11) CH	26964 M(5-11) CH	Ingel26964_EloweS_M(5-11)CH (F005022)	Annexin A1 OS=Homo sapiens OX=9606 GN=ANXA1 PE=1 SV=2	P04083	ANXA1	REF_HomoSapiens_20200510_UP000005640_20200924.fasta	38,715.90	100.00%	6	6	6	0.01%	21.40%	DITSDTSGDFR	K	N	99.70%	53.6	26.7	14.7	53.6	0	1	0	0	2	1,213.53	1,826.00		26,861.10	167	177	Empty	TRUE
26964-26969_EloweS_humain_20211221	26964 M(5-11) CH	26964 M(5-11) CH	Ingel26964_EloweS_M(5-11)CH (F005022)	Annexin A1 OS=Homo sapiens OX=9606 GN=ANXA1 PE=1 SV=2	P04083	ANXA1	REF_HomoSapiens_20200510_UP000005640_20200924.fasta	38,715.90	100.00%	6	6	6	0.01%	21.40%	GLGTDEDTLIEILASR	K	T	99.70%	62.9	32.6	17.8	62.8	0	1	0	0	2	1,702.89	3,648.00		79,252.60	129	144	Empty	TRUE
26964-26969_EloweS_humain_20211221	26964 M(5-11) CH	26964 M(5-11) CH	Ingel26964_EloweS_M(5-11)CH (F005022)	Annexin A1 OS=Homo sapiens OX=9606 GN=ANXA1 PE=1 SV=2	P04083	ANXA1	REF_HomoSapiens_20200510_UP000005640_20200924.fasta	38,715.90	100.00%	6	6	6	0.01%	21.40%	GVDEATIIDILTK	K	R	99.70%	49.1	30.8	15.3	40.2	0	1	0	0	2	1,387.77	3,537.00		55,199.20	59	71	Empty	TRUE
26964-26969_EloweS_humain_20211221	26964 M(5-11) CH	26964 M(5-11) CH	Ingel26964_EloweS_M(5-11)CH (F005022)	Annexin A1 OS=Homo sapiens OX=9606 GN=ANXA1 PE=1 SV=2	P04083	ANXA1	REF_HomoSapiens_20200510_UP000005640_20200924.fasta	38,715.90	100.00%	6	6	6	0.01%	21.40%	SEDFGVNEDLADSDAR	R	A	99.70%	74.4	25.8	0	67.7	0	1	0	0	2	1,739.74	2,204.00		48,778.50	189	204	Empty	TRUE
26964-26969_EloweS_humain_20211221	26964 M(5-11) CH	26964 M(5-11) CH	Ingel26964_EloweS_M(5-11)CH (F005022)	Annexin A1 OS=Homo sapiens OX=9606 GN=ANXA1 PE=1 SV=2	P04083	ANXA1	REF_HomoSapiens_20200510_UP000005640_20200924.fasta	38,715.90	100.00%	6	6	6	0.01%	21.40%	TPAQFDADELR	K	A	99.70%	56.6	31	17.8	50.6	0	1	0	0	2	1,262.60	1,959.00		60,976.70	114	124	Empty	TRUE
26964-26969_EloweS_humain_20211221	26964 M(5-11) CH	26964 M(5-11) CH	Ingel26964_EloweS_M(5-11)CH (F005022)	Annexin A1 OS=Homo sapiens OX=9606 GN=ANXA1 PE=1 SV=2	P04083	ANXA1	REF_HomoSapiens_20200510_UP000005640_20200924.fasta	38,715.90	100.00%	6	6	6	0.01%	21.40%	VLDLELK	K	G	90.00%	26.3	28.2	30.3	6.2	0	1	0	0	2	829.5031	2,273.00		30,147.40	251	257	Empty	TRUE
26964-26969_EloweS_humain_20211221	26964 M(5-11) CH	26964 M(5-11) CH	Ingel26964_EloweS_M(5-11)CH (F005022)	Polyadenylate-binding protein OS=Homo sapiens OX=9606 GN=PABPC1 PE=1 SV=1	E7ERJ7,P11940,P11940-2	PABPC1	REF_HomoSapiens_20200510_UP000005640_20200924.fasta	70,671.30	99.80%	2	2	2	0.00%	2.81%	EFTNVYIK	K	N	88.20%	15	28.5	16.7	10.6	0	1	0	0	2	1,013.53	1,980.00		43,380.40	189	196	Empty	TRUE
26964-26969_EloweS_humain_20211221	26964 M(5-11) CH	26964 M(5-11) CH	Ingel26964_EloweS_M(5-11)CH (F005022)	Polyadenylate-binding protein OS=Homo sapiens OX=9606 GN=PABPC1 PE=1 SV=1	E7ERJ7,P11940,P11940-2	PABPC1	REF_HomoSapiens_20200510_UP000005640_20200924.fasta	70,671.30	99.80%	2	2	2	0.00%	2.81%	GFGFVSFER	K	H	98.40%	27.4	30.4	16.5	22.2	0	1	0	0	2	1,045.51	2,700.00		36,416.10	232	240	Empty	TRUE
26964-26969_EloweS_humain_20211221	26964 M(5-11) CH	26964 M(5-11) CH	Ingel26964_EloweS_M(5-11)CH (F005022)	Isoform 2 of ATPase family AAA domain-containing protein 3A OS=Homo sapiens OX=9606 GN=ATAD3A	Q9NVI7-2	ATAD3A	REF_HomoSapiens_20200510_UP000005640_20200924.fasta	66,219.40	100.00%	6	6	6	0.01%	11.60%	GLLLFVDEADAFLR	R	K	98.60%	34.6	30.9	0	34.6	0	1	0	0	2	1,578.85	4,111.00		15,219.80	405	418	Empty	TRUE
26964-26969_EloweS_humain_20211221	26964 M(5-11) CH	26964 M(5-11) CH	Ingel26964_EloweS_M(5-11)CH (F005022)	Isoform 2 of ATPase family AAA domain-containing protein 3A OS=Homo sapiens OX=9606 GN=ATAD3A	Q9NVI7-2	ATAD3A	REF_HomoSapiens_20200510_UP000005640_20200924.fasta	66,219.40	100.00%	6	6	6	0.01%	11.60%	ITVLEALR	R	H	99.00%	33.4	25.9	24.1	23.2	0	1	0	0	2	914.567	2,456.00		45,400.30	291	298	Empty	TRUE
26964-26969_EloweS_humain_20211221	26964 M(5-11) CH	26964 M(5-11) CH	Ingel26964_EloweS_M(5-11)CH (F005022)	Isoform 2 of ATPase family AAA domain-containing protein 3A OS=Homo sapiens OX=9606 GN=ATAD3A	Q9NVI7-2	ATAD3A	REF_HomoSapiens_20200510_UP000005640_20200924.fasta	66,219.40	100.00%	6	6	6	0.01%	11.60%	LAQFDYGR	K	K	99.00%	32.9	28.8	14.4	24.8	0	1	0	0	2	969.4789	1,755.00		46,011.10	506	513	Empty	TRUE
26964-26969_EloweS_humain_20211221	26964 M(5-11) CH	26964 M(5-11) CH	Ingel26964_EloweS_M(5-11)CH (F005022)	Isoform 2 of ATPase family AAA domain-containing protein 3A OS=Homo sapiens OX=9606 GN=ATAD3A	Q9NVI7-2	ATAD3A	REF_HomoSapiens_20200510_UP000005640_20200924.fasta	66,219.40	100.00%	6	6	6	0.01%	11.60%	QQQLLNEENLR	K	K	94.70%	19.3	31.1	15.6	13.7	0	1	0	0	2	1,384.72	1,820.00		33,049.80	147	157	Empty	TRUE
26964-26969_EloweS_humain_20211221	26964 M(5-11) CH	26964 M(5-11) CH	Ingel26964_EloweS_M(5-11)CH (F005022)	Isoform 2 of ATPase family AAA domain-containing protein 3A OS=Homo sapiens OX=9606 GN=ATAD3A	Q9NVI7-2	ATAD3A	REF_HomoSapiens_20200510_UP000005640_20200924.fasta	66,219.40	100.00%	6	6	6	0.01%	11.60%	QTVLESIR	R	T	99.00%	52.6	30.6	26.9	16.9	0	1	0	0	2	945.5364	1,797.00		42,555.60	220	227	Empty	TRUE
26964-26969_EloweS_humain_20211221	26964 M(5-11) CH	26964 M(5-11) CH	Ingel26964_EloweS_M(5-11)CH (F005022)	Isoform 2 of ATPase family AAA domain-containing protein 3A OS=Homo sapiens OX=9606 GN=ATAD3A	Q9NVI7-2	ATAD3A	REF_HomoSapiens_20200510_UP000005640_20200924.fasta	66,219.40	100.00%	6	6	6	0.01%	11.60%	VTATVAGLTLLAVGVYSAK	K	N	72.90%	11.3	25	0	11.3	0	1	0	0	2	1,834.07	3,662.00		28,772.00	247	265	Empty	TRUE
26964-26969_EloweS_humain_20211221	26964 M(5-11) CH	26964 M(5-11) CH	Ingel26964_EloweS_M(5-11)CH (F005022)	Catalase OS=Homo sapiens OX=9606 GN=CAT PE=1 SV=3	P04040	CAT	REF_HomoSapiens_20200510_UP000005640_20200924.fasta	59,756.50	100.00%	2	2	2	0.00%	4.93%	FSTVAGESGSADTVR	R	D	99.70%	59.4	30.4	0	57.5	0	1	0	0	2	1,483.70	1,535.00		20,336.70	113	127	Empty	TRUE
26964-26969_EloweS_humain_20211221	26964 M(5-11) CH	26964 M(5-11) CH	Ingel26964_EloweS_M(5-11)CH (F005022)	Catalase OS=Homo sapiens OX=9606 GN=CAT PE=1 SV=3	P04040	CAT	REF_HomoSapiens_20200510_UP000005640_20200924.fasta	59,756.50	100.00%	2	2	2	0.00%	4.93%	LSQEDPDYGIR	R	D	99.40%	37.7	30.9	16.9	26.7	0	1	0	0	2	1,292.61	1,638.00		17,355.60	253	263	Empty	TRUE
26964-26969_EloweS_humain_20211221	26964 M(5-11) CH	26964 M(5-11) CH	Ingel26964_EloweS_M(5-11)CH (F005022)	Q5BKX8-DECOY	Q5BKX8-DECOY			0	53.50%	1	1	1	0.00%	0.00%	ACEEGEAVTRDKGK	?	?	74.20%	19.1	31.3	21.4	11.9	0	1	0	0	2	1,492.71	1,458.00		35,057.50	0	0	Empty	TRUE
26964-26969_EloweS_humain_20211221	26964 M(5-11) CH	26964 M(5-11) CH	Ingel26964_EloweS_M(5-11)CH (F005022)	Stress-induced-phosphoprotein 1 OS=Homo sapiens OX=9606 GN=STIP1 PE=1 SV=1	P31948,P31948-2,P31948-3	STIP1	REF_HomoSapiens_20200510_UP000005640_20200924.fasta	62,642.10	91.80%	2	2	2	0.00%	3.50%	DPQALSEHLK	K	N	61.20%	13.5	31.4	17.4	10.3	0	1	0	0	2	1,137.59	1,423.00		19,027.60	514	523	Empty	TRUE
26964-26969_EloweS_humain_20211221	26964 M(5-11) CH	26964 M(5-11) CH	Ingel26964_EloweS_M(5-11)CH (F005022)	Stress-induced-phosphoprotein 1 OS=Homo sapiens OX=9606 GN=STIP1 PE=1 SV=1	P31948,P31948-2,P31948-3	STIP1	REF_HomoSapiens_20200510_UP000005640_20200924.fasta	62,642.10	91.80%	2	2	2	0.00%	3.50%	TLLSDPTYR	R	E	78.80%	14.2	29.7	18.2	7.18	0	1	0	0	2	1,065.56	1,867.00		29,422.20	145	153	Empty	TRUE
26964-26969_EloweS_humain_20211221	26964 M(5-11) CH	26964 M(5-11) CH	Ingel26964_EloweS_M(5-11)CH (F005022)	T-complex protein 1 subunit eta OS=Homo sapiens OX=9606 GN=CCT7 PE=1 SV=2	Q99832,Q99832-3	CCT7	REF_HomoSapiens_20200510_UP000005640_20200924.fasta	59,367.80	100.00%	3	3	3	0.01%	5.16%	ALEIIPR	K	Q	90.00%	25.1	25	26.1	12.8	0	1	0	0	2	811.5037	2,086.00		26,739.70	441	447	Empty	TRUE
26964-26969_EloweS_humain_20211221	26964 M(5-11) CH	26964 M(5-11) CH	Ingel26964_EloweS_M(5-11)CH (F005022)	T-complex protein 1 subunit eta OS=Homo sapiens OX=9606 GN=CCT7 PE=1 SV=2	Q99832,Q99832-3	CCT7	REF_HomoSapiens_20200510_UP000005640_20200924.fasta	59,367.80	100.00%	3	3	3	0.01%	5.16%	EIAVTVK	K	K	90.00%	18.6	25.9	22.4	4.9	0	1	0	0	2	759.4611	1,442.00		11,950.30	138	144	Empty	TRUE
26964-26969_EloweS_humain_20211221	26964 M(5-11) CH	26964 M(5-11) CH	Ingel26964_EloweS_M(5-11)CH (F005022)	T-complex protein 1 subunit eta OS=Homo sapiens OX=9606 GN=CCT7 PE=1 SV=2	Q99832,Q99832-3	CCT7	REF_HomoSapiens_20200510_UP000005640_20200924.fasta	59,367.80	100.00%	3	3	3	0.01%	5.16%	LPIGDVATQYFADR	K	D	99.70%	52.2	32.1	13.4	52.2	0	1	0	0	2	1,565.80	2,905.00		57,717.10	293	306	Empty	TRUE
26964-26969_EloweS_humain_20211221	26964 M(5-11) CH	26964 M(5-11) CH	Ingel26964_EloweS_M(5-11)CH (F005022)	GTP-binding nuclear protein Ran OS=Homo sapiens OX=9606 GN=RAN PE=1 SV=1	B5MDF5,J3KQE5,P62826	RAN	REF_HomoSapiens_20200510_UP000005640_20200924.fasta	24,423.10	100.00%	4	4	4	0.01%	17.20%	FNVWDTAGQEK	K	F	99.70%	61.1	30.4	19.5	48.5	0	1	0	0	2	1,294.61	2,188.00		57,414.90	61	71	Empty	TRUE
26964-26969_EloweS_humain_20211221	26964 M(5-11) CH	26964 M(5-11) CH	Ingel26964_EloweS_M(5-11)CH (F005022)	GTP-binding nuclear protein Ran OS=Homo sapiens OX=9606 GN=RAN PE=1 SV=1	B5MDF5,J3KQE5,P62826	RAN	REF_HomoSapiens_20200510_UP000005640_20200924.fasta	24,423.10	100.00%	4	4	4	0.01%	17.20%	HLTGEFEK	R	K	93.80%	19	32.1	16.2	10.2	0	1	0	0	2	960.4786	1,182.00		24,645.10	30	37	Empty	TRUE
26964-26969_EloweS_humain_20211221	26964 M(5-11) CH	26964 M(5-11) CH	Ingel26964_EloweS_M(5-11)CH (F005022)	GTP-binding nuclear protein Ran OS=Homo sapiens OX=9606 GN=RAN PE=1 SV=1	B5MDF5,J3KQE5,P62826	RAN	REF_HomoSapiens_20200510_UP000005640_20200924.fasta	24,423.10	100.00%	4	4	4	0.01%	17.20%	LVLVGDGGTGK	K	T	99.70%	50	30.3	20.3	25	0	1	0	0	2	1,015.58	1,762.00		101234	13	23	Empty	TRUE
26964-26969_EloweS_humain_20211221	26964 M(5-11) CH	26964 M(5-11) CH	Ingel26964_EloweS_M(5-11)CH (F005022)	GTP-binding nuclear protein Ran OS=Homo sapiens OX=9606 GN=RAN PE=1 SV=1	B5MDF5,J3KQE5,P62826	RAN	REF_HomoSapiens_20200510_UP000005640_20200924.fasta	24,423.10	100.00%	4	4	4	0.01%	17.20%	NLQYYDISAK	K	S	99.70%	47.4	30	13.9	47.4	0	1	0	0	2	1,214.61	1,981.00		42,151.20	143	152	Empty	TRUE
26964-26969_EloweS_humain_20211221	26964 M(5-11) CH	26964 M(5-11) CH	Ingel26964_EloweS_M(5-11)CH (F005022)	Ubiquitin-conjugating enzyme E2 N OS=Homo sapiens OX=9606 GN=UBE2N PE=1 SV=1	P61088	UBE2N	REF_HomoSapiens_20200510_UP000005640_20200924.fasta	17,138.60	99.90%	2	2	2	0.00%	12.50%	IYHPNVDK	K	L	95.60%	19.7	29.5	17.6	11.2	0	1	0	0	2	985.5102	1,123.00		5,461.79	75	82	Empty	TRUE
[truncated: 9,668 more rows]
